# Supplementary material for: Calorie restriction increases insulin sensitivity to promote beta cell homeostasis and longevity in mice
Source: Nat Commun. 2024 Oct 21;15:9063. doi: 10.1038/s41467-024-53127-2 (PMC11493975; doi:10.1038/s41467-024-53127-2)
Supplement: Supplementary file 6 — Supplementary Data 1 [file 41467_2024_53127_MOESM6_ESM.xlsx]

## Sheet: Annotation
MyList	Gene ID	Type	Tax ID	Homologene Gene ID	Homologene Gene Tax ID	Gene Symbol	Description	Biological Process (GO)	Kinase Class (UniProt)	mmu04972 Pancreatic secretion - Mus mus	GO:0006325 chromatin organization	GO:0006397 mRNA processing	GO:0031365 N-terminal protein amino acid	GO:0048812 neuron projection morphogenesi	GO:0006351 DNA-templated transcription	R-MMU-192456 Digestion of dietary lipid	GO:0040008 regulation of growth	GO:0071363 cellular response to growth fa	GO:0060322 head development	GO:0021781 glial cell fate commitment	R-MMU-9706574 RHOBTB GTPase Cycle	GO:0031018 endocrine pancreas development	GO:0035239 tube morphogenesis	GO:1900087 positive regulation of G1/S tr	GO:0015988 energy coupled proton transmem	GO:0010692 regulation of alkaline phospha	GO:0048871 multicellular organismal-level	GO:0009791 post-embryonic development	GO:1903706 regulation of hemopoiesis
Ifit1bl1	667373	symbol	M. musculus	667373	M. musculus	Ifit1bl1	interferon induced protein with tetratricpeptide repeats 1B like 1	GO:0051607 defense response to virus;GO:0009615 response to virus;GO:0140546 defense response to symbiont		0.0	0.0	0.0	0.0	0.0	0.0	0.0	0.0	0.0	0.0	0.0	0.0	0.0	0.0	0.0	0.0	0.0	0.0	0.0	0.0
Mab21l3	242125	symbol	M. musculus	242125	M. musculus	Mab21l3	mab-21-like 3	GO:0008150 biological_process		0.0	0.0	0.0	0.0	0.0	0.0	0.0	0.0	0.0	0.0	0.0	0.0	0.0	0.0	0.0	0.0	0.0	0.0	0.0	0.0
Nxpe2	78252	symbol	M. musculus	78252	M. musculus	Nxpe2	neurexophilin and PC-esterase domain family, member 2	GO:0008150 biological_process		0.0	0.0	0.0	0.0	0.0	0.0	0.0	0.0	0.0	0.0	0.0	0.0	0.0	0.0	0.0	0.0	0.0	0.0	0.0	0.0
Plin4	57435	symbol	M. musculus	57435	M. musculus	Plin4	perilipin 4			0.0	0.0	0.0	0.0	0.0	0.0	0.0	0.0	0.0	0.0	0.0	0.0	0.0	0.0	0.0	0.0	0.0	0.0	0.0	0.0
Mylk3	213435	symbol	M. musculus	213435	M. musculus	Mylk3	myosin light chain kinase 3	GO:0048769 sarcomerogenesis;GO:0002528 regulation of vascular permeability involved in acute inflammatory response;GO:0060298 positive regulation of sarcomere organization	yes	0.0	0.0	0.0	0.0	1.0	0.0	0.0	0.0	0.0	0.0	0.0	0.0	0.0	1.0	0.0	0.0	0.0	0.0	0.0	0.0
Mir541	723941	symbol	M. musculus	723941	M. musculus	Mir541	microRNA 541	GO:0003323 type B pancreatic cell development;GO:0003309 type B pancreatic cell differentiation;GO:0002068 glandular epithelial cell development		0.0	0.0	0.0	0.0	0.0	0.0	0.0	0.0	0.0	0.0	0.0	0.0	1.0	0.0	0.0	0.0	0.0	1.0	0.0	0.0
Hs3st2	195646	symbol	M. musculus	195646	M. musculus	Hs3st2	heparan sulfate (glucosamine) 3-O-sulfotransferase 2	GO:0015012 heparan sulfate proteoglycan biosynthetic process;GO:0006024 glycosaminoglycan biosynthetic process;GO:0006023 aminoglycan biosynthetic process		0.0	0.0	0.0	0.0	0.0	0.0	0.0	0.0	0.0	0.0	0.0	0.0	0.0	0.0	0.0	0.0	0.0	0.0	0.0	0.0
Iyd	70337	symbol	M. musculus	70337	M. musculus	Iyd	iodotyrosine deiodinase	GO:0006570 tyrosine metabolic process;GO:0042403 thyroid hormone metabolic process;GO:0009072 aromatic amino acid metabolic process		0.0	0.0	0.0	0.0	0.0	0.0	0.0	0.0	0.0	0.0	0.0	0.0	0.0	0.0	0.0	0.0	0.0	0.0	0.0	0.0
Cort	12854	symbol	M. musculus	12854	M. musculus	Cort	cortistatin	GO:0045187 regulation of circadian sleep/wake cycle, sleep;GO:0042749 regulation of circadian sleep/wake cycle;GO:0007193 adenylate cyclase-inhibiting G protein-coupled receptor signaling pathway		0.0	0.0	0.0	0.0	0.0	0.0	0.0	0.0	0.0	0.0	0.0	0.0	0.0	0.0	0.0	0.0	0.0	0.0	0.0	0.0
Baalc	118452	symbol	M. musculus	118452	M. musculus	Baalc	brain and acute leukemia, cytoplasmic	GO:0008150 biological_process		0.0	0.0	0.0	0.0	0.0	0.0	0.0	0.0	0.0	0.0	0.0	0.0	0.0	0.0	0.0	0.0	0.0	0.0	0.0	0.0
B4galnt3	330406	symbol	M. musculus	330406	M. musculus	B4galnt3	beta-1,4-N-acetyl-galactosaminyl transferase 3			0.0	0.0	0.0	0.0	0.0	0.0	0.0	0.0	0.0	0.0	0.0	0.0	0.0	0.0	0.0	0.0	0.0	0.0	0.0	0.0
Gata3	14462	symbol	M. musculus	14462	M. musculus	Gata3	GATA binding protein 3	GO:2000606 regulation of cell proliferation involved in mesonephros development;GO:2000607 negative regulation of cell proliferation involved in mesonephros development;GO:2000683 regulation of cellular response to X-ray		0.0	1.0	0.0	0.0	1.0	1.0	0.0	1.0	1.0	0.0	1.0	0.0	1.0	1.0	0.0	0.0	0.0	1.0	1.0	1.0
Flrt3	71436	symbol	M. musculus	71436	M. musculus	Flrt3	fibronectin leucine rich transmembrane protein 3	GO:0003345 proepicardium cell migration involved in pericardium morphogenesis;GO:0003344 pericardium morphogenesis;GO:0060973 cell migration involved in heart development		0.0	0.0	0.0	0.0	1.0	0.0	0.0	0.0	1.0	1.0	0.0	0.0	0.0	1.0	0.0	0.0	0.0	0.0	0.0	0.0
Reg1	19692	symbol	M. musculus	19692	M. musculus	Reg1	regenerating islet-derived 1	GO:1990798 pancreas regeneration;GO:1904699 positive regulation of acinar cell proliferation;GO:1904697 regulation of acinar cell proliferation		0.0	0.0	0.0	0.0	0.0	0.0	0.0	1.0	0.0	0.0	0.0	0.0	1.0	0.0	0.0	0.0	0.0	0.0	0.0	0.0
Ltb4r1	16995	symbol	M. musculus	16995	M. musculus	Ltb4r1	leukotriene B4 receptor 1	GO:0007218 neuropeptide signaling pathway;GO:0007186 G protein-coupled receptor signaling pathway;GO:0007165 signal transduction		0.0	0.0	0.0	0.0	0.0	0.0	0.0	0.0	0.0	0.0	0.0	0.0	0.0	0.0	0.0	0.0	0.0	0.0	0.0	0.0
Wfdc15b	192201	symbol	M. musculus	192201	M. musculus	Wfdc15b	WAP four-disulfide core domain 15B	GO:0019731 antibacterial humoral response;GO:0019730 antimicrobial humoral response;GO:0006959 humoral immune response		0.0	0.0	0.0	0.0	0.0	0.0	0.0	0.0	0.0	0.0	0.0	0.0	0.0	0.0	0.0	0.0	0.0	0.0	0.0	0.0
Ttc9b	73032	symbol	M. musculus	73032	M. musculus	Ttc9b	tetratricopeptide repeat domain 9B	GO:0008150 biological_process		0.0	0.0	0.0	0.0	0.0	0.0	0.0	0.0	0.0	0.0	0.0	0.0	0.0	0.0	0.0	0.0	0.0	0.0	0.0	0.0
Gm54867						None	None	None	None	nan	nan	nan	nan	nan	nan	nan	nan	nan	nan	nan	nan	nan	nan	nan	nan	nan	nan	nan	nan
Cckar	12425	symbol	M. musculus	12425	M. musculus	Cckar	cholecystokinin A receptor	GO:0038188 cholecystokinin signaling pathway;GO:0090274 positive regulation of somatostatin secretion;GO:0090273 regulation of somatostatin secretion		1.0	0.0	0.0	0.0	1.0	0.0	1.0	0.0	0.0	1.0	0.0	0.0	0.0	0.0	0.0	0.0	0.0	1.0	0.0	0.0
Dydc2	71200	symbol	M. musculus	71200	M. musculus	Dydc2	DPY30 domain containing 2			0.0	0.0	0.0	0.0	0.0	0.0	0.0	0.0	0.0	0.0	0.0	0.0	0.0	0.0	0.0	0.0	0.0	0.0	0.0	0.0
Lrrc26	227618	symbol	M. musculus	227618	M. musculus	Lrrc26	leucine rich repeat containing 26	GO:1903818 positive regulation of voltage-gated potassium channel activity;GO:1901018 positive regulation of potassium ion transmembrane transporter activity;GO:1901381 positive regulation of potassium ion transmembrane transport		0.0	0.0	0.0	0.0	0.0	0.0	0.0	0.0	0.0	0.0	0.0	0.0	0.0	0.0	0.0	0.0	0.0	0.0	0.0	0.0
Spef2	320277	symbol	M. musculus	320277	M. musculus	Spef2	sperm flagellar 2	GO:0120197 mucociliary clearance;GO:0090660 cerebrospinal fluid circulation;GO:0007288 sperm axoneme assembly		0.0	0.0	0.0	0.0	0.0	0.0	0.0	0.0	0.0	1.0	0.0	0.0	0.0	0.0	0.0	0.0	0.0	0.0	0.0	0.0
Kcnh7	170738	symbol	M. musculus	170738	M. musculus	Kcnh7	potassium voltage-gated channel, subfamily H (eag-related), member 7	GO:0071805 potassium ion transmembrane transport;GO:0006813 potassium ion transport;GO:0042391 regulation of membrane potential		0.0	0.0	0.0	0.0	0.0	0.0	0.0	0.0	0.0	0.0	0.0	0.0	0.0	0.0	0.0	0.0	0.0	0.0	0.0	0.0
Cuzd1	16433	symbol	M. musculus	16433	M. musculus	Cuzd1	CUB and zona pellucida-like domains 1	GO:0032023 trypsinogen activation;GO:0031638 zymogen activation;GO:0009755 hormone-mediated signaling pathway		0.0	0.0	0.0	0.0	0.0	0.0	0.0	0.0	0.0	0.0	0.0	0.0	0.0	0.0	0.0	0.0	0.0	0.0	0.0	0.0
Foxq1	15220	symbol	M. musculus	15220	M. musculus	Foxq1	forkhead box Q1	GO:0031069 hair follicle morphogenesis;GO:0048730 epidermis morphogenesis;GO:0001942 hair follicle development		0.0	0.0	0.0	0.0	0.0	0.0	0.0	0.0	0.0	0.0	0.0	0.0	0.0	1.0	0.0	0.0	0.0	0.0	0.0	0.0
Cd244a	18106	symbol	M. musculus	18106	M. musculus	Cd244a	CD244 molecule A	GO:0071661 regulation of granzyme B production;GO:0071663 positive regulation of granzyme B production;GO:0060732 positive regulation of inositol phosphate biosynthetic process		0.0	0.0	0.0	0.0	0.0	0.0	0.0	0.0	0.0	0.0	0.0	0.0	0.0	0.0	0.0	0.0	0.0	0.0	0.0	0.0
Aldh1l1	107747	symbol	M. musculus	107747	M. musculus	Aldh1l1	aldehyde dehydrogenase 1 family, member L1	GO:0009258 10-formyltetrahydrofolate catabolic process;GO:0009397 folic acid-containing compound catabolic process;GO:0042560 pteridine-containing compound catabolic process		0.0	0.0	0.0	0.0	0.0	0.0	0.0	0.0	0.0	0.0	0.0	0.0	0.0	0.0	0.0	0.0	0.0	0.0	0.0	0.0
Plekhs1	226245	symbol	M. musculus	226245	M. musculus	Plekhs1	pleckstrin homology domain containing, family S member 1	GO:0008150 biological_process		0.0	0.0	0.0	0.0	0.0	0.0	0.0	0.0	0.0	0.0	0.0	0.0	0.0	0.0	0.0	0.0	0.0	0.0	0.0	0.0
Lrriq1	74978	symbol	M. musculus	74978	M. musculus	Lrriq1	leucine-rich repeats and IQ motif containing 1	GO:0008150 biological_process		0.0	0.0	0.0	0.0	0.0	0.0	0.0	0.0	0.0	0.0	0.0	0.0	0.0	0.0	0.0	0.0	0.0	0.0	0.0	0.0
Pou3f1	18991	symbol	M. musculus	18991	M. musculus	Pou3f1	POU domain, class 3, transcription factor 1	GO:0022011 myelination in peripheral nervous system;GO:0032292 peripheral nervous system axon ensheathment;GO:0014044 Schwann cell development		0.0	0.0	0.0	0.0	0.0	0.0	0.0	0.0	0.0	1.0	1.0	0.0	0.0	0.0	0.0	0.0	0.0	0.0	0.0	0.0
Armc2	213402	symbol	M. musculus	213402	M. musculus	Armc2	armadillo repeat containing 2	GO:0007288 sperm axoneme assembly;GO:0120316 sperm flagellum assembly;GO:0044458 motile cilium assembly		0.0	0.0	0.0	0.0	0.0	0.0	0.0	0.0	0.0	0.0	0.0	0.0	0.0	0.0	0.0	0.0	0.0	0.0	0.0	0.0
Sycn	68416	symbol	M. musculus	68416	M. musculus	Sycn	syncollin	GO:0006887 exocytosis;GO:0032940 secretion by cell;GO:0140352 export from cell		0.0	0.0	0.0	0.0	0.0	0.0	0.0	0.0	0.0	0.0	0.0	0.0	0.0	0.0	0.0	0.0	0.0	0.0	0.0	0.0
Amy2a1	100043207	symbol	M. musculus	100043207	M. musculus	Amy2a1	amylase 2a1	GO:0005975 carbohydrate metabolic process;GO:0044238 primary metabolic process;GO:0071704 organic substance metabolic process		0.0	0.0	0.0	0.0	0.0	0.0	0.0	0.0	0.0	0.0	0.0	0.0	0.0	0.0	0.0	0.0	0.0	0.0	0.0	0.0
Sprn	212518	symbol	M. musculus	212518	M. musculus	Sprn	shadow of prion protein	GO:0006606 protein import into nucleus;GO:0051170 import into nucleus;GO:0034504 protein localization to nucleus		0.0	0.0	0.0	0.0	0.0	0.0	0.0	0.0	0.0	0.0	0.0	0.0	0.0	0.0	0.0	0.0	0.0	0.0	0.0	0.0
Rnase1	19752	symbol	M. musculus	19752	M. musculus	Rnase1	ribonuclease, RNase A family, 1 (pancreatic)	GO:0050830 defense response to Gram-positive bacterium;GO:0042742 defense response to bacterium;GO:0009617 response to bacterium		0.0	0.0	0.0	0.0	0.0	0.0	0.0	0.0	0.0	0.0	0.0	0.0	0.0	0.0	0.0	0.0	0.0	0.0	0.0	0.0
Rab30	75985	symbol	M. musculus	75985	M. musculus	Rab30	RAB30, member RAS oncogene family	GO:0032482 Rab protein signal transduction;GO:0007030 Golgi organization;GO:0007264 small GTPase-mediated signal transduction		0.0	0.0	0.0	0.0	0.0	0.0	0.0	0.0	0.0	0.0	0.0	0.0	0.0	0.0	0.0	0.0	0.0	0.0	0.0	0.0
Cela2a	13706	symbol	M. musculus	13706	M. musculus	Cela2a	chymotrypsin-like elastase family, member 2A	GO:0006508 proteolysis;GO:0019538 protein metabolic process;GO:1901564 organonitrogen compound metabolic process		1.0	0.0	0.0	0.0	0.0	0.0	0.0	0.0	0.0	0.0	0.0	0.0	0.0	0.0	0.0	0.0	0.0	0.0	0.0	0.0
Foxl3	384244	symbol	M. musculus	384244	M. musculus	Foxl3	forkhead box L3	GO:0009653 anatomical structure morphogenesis;GO:0006357 regulation of transcription by RNA polymerase II;GO:0006355 regulation of DNA-templated transcription		0.0	0.0	0.0	0.0	0.0	0.0	0.0	0.0	0.0	0.0	0.0	0.0	0.0	0.0	0.0	0.0	0.0	0.0	0.0	0.0
Klhdc7a	242721	symbol	M. musculus	242721	M. musculus	Klhdc7a	kelch domain containing 7A			0.0	0.0	0.0	0.0	0.0	0.0	0.0	0.0	0.0	0.0	0.0	0.0	0.0	0.0	0.0	0.0	0.0	0.0	0.0	0.0
mt-Tp	17739	gene_synonym	M. musculus	17739	M. musculus	TrnP	tRNA-Pro	GO:0006414 translational elongation;GO:0006412 translation;GO:0043043 peptide biosynthetic process		0.0	0.0	0.0	0.0	0.0	0.0	0.0	0.0	0.0	0.0	0.0	0.0	0.0	0.0	0.0	0.0	0.0	0.0	0.0	0.0
Gli3	14634	symbol	M. musculus	14634	M. musculus	Gli3	GLI-Kruppel family member GLI3	GO:0022012 subpallium cell proliferation in forebrain;GO:0022018 lateral ganglionic eminence cell proliferation;GO:0060366 lambdoid suture morphogenesis		0.0	0.0	0.0	0.0	1.0	0.0	0.0	1.0	0.0	1.0	1.0	0.0	0.0	1.0	0.0	0.0	0.0	0.0	1.0	1.0
Cpb1	76703	symbol	M. musculus	76703	M. musculus	Cpb1	carboxypeptidase B1	GO:0006508 proteolysis;GO:0019538 protein metabolic process;GO:1901564 organonitrogen compound metabolic process		1.0	0.0	0.0	0.0	0.0	0.0	0.0	0.0	0.0	0.0	0.0	0.0	0.0	0.0	0.0	0.0	0.0	0.0	0.0	0.0
Rasef	242505	symbol	M. musculus	242505	M. musculus	Rasef	RAS and EF hand domain containing	GO:0016192 vesicle-mediated transport;GO:0006810 transport;GO:0051234 establishment of localization		0.0	0.0	0.0	0.0	0.0	0.0	0.0	0.0	0.0	0.0	0.0	0.0	0.0	0.0	0.0	0.0	0.0	0.0	0.0	0.0
Prss2	22072	symbol	M. musculus	22072	M. musculus	Prss2	serine protease 2	GO:0031000 response to caffeine;GO:0035094 response to nicotine;GO:0043279 response to alkaloid		1.0	0.0	0.0	0.0	0.0	0.0	1.0	0.0	0.0	0.0	0.0	0.0	0.0	0.0	0.0	0.0	0.0	0.0	0.0	0.0
Clps	109791	symbol	M. musculus	109791	M. musculus	Clps	colipase, pancreatic	GO:0032094 response to food;GO:0007586 digestion;GO:0016042 lipid catabolic process		0.0	0.0	0.0	0.0	0.0	0.0	1.0	0.0	0.0	0.0	0.0	0.0	0.0	0.0	0.0	0.0	0.0	0.0	0.0	0.0
Pard3b	72823	symbol	M. musculus	72823	M. musculus	Pard3b	par-3 family cell polarity regulator beta	GO:0051660 establishment of centrosome localization;GO:0051642 centrosome localization;GO:0061842 microtubule organizing center localization		0.0	0.0	0.0	0.0	0.0	0.0	0.0	0.0	0.0	0.0	0.0	0.0	0.0	0.0	0.0	0.0	0.0	0.0	0.0	0.0
Pnlip	69060	symbol	M. musculus	69060	M. musculus	Pnlip	pancreatic lipase	GO:0030299 intestinal cholesterol absorption;GO:0061365 positive regulation of triglyceride lipase activity;GO:0098856 intestinal lipid absorption		1.0	0.0	0.0	0.0	0.0	0.0	1.0	0.0	0.0	0.0	0.0	0.0	0.0	0.0	0.0	0.0	0.0	0.0	1.0	0.0
Pnliprp1	18946	symbol	M. musculus	18946	M. musculus	Pnliprp1	pancreatic lipase related protein 1	GO:0006629 lipid metabolic process;GO:0044238 primary metabolic process;GO:0071704 organic substance metabolic process		1.0	0.0	0.0	0.0	0.0	0.0	1.0	0.0	0.0	0.0	0.0	0.0	0.0	0.0	0.0	0.0	0.0	0.0	0.0	0.0
Liat1	74230	symbol	M. musculus	74230	M. musculus	Liat1	ligand of ATE1	GO:0016598 protein arginylation;GO:0140694 non-membrane-bounded organelle assembly;GO:0006511 ubiquitin-dependent protein catabolic process		0.0	0.0	0.0	0.0	0.0	0.0	0.0	0.0	0.0	0.0	0.0	0.0	0.0	0.0	0.0	0.0	0.0	0.0	0.0	0.0
Prss3b	67373	symbol	M. musculus	67373	M. musculus	Prss3b	serine protease 3B	GO:0031638 zymogen activation;GO:0016485 protein processing;GO:0051604 protein maturation		1.0	0.0	0.0	0.0	0.0	0.0	0.0	0.0	0.0	0.0	0.0	0.0	0.0	0.0	0.0	0.0	0.0	0.0	0.0	0.0
Pla2g5	18784	symbol	M. musculus	18784	M. musculus	Pla2g5	phospholipase A2, group V	GO:1905164 positive regulation of phagosome maturation;GO:0090264 regulation of immune complex clearance by monocytes and macrophages;GO:0090265 positive regulation of immune complex clearance by monocytes and macrophages		1.0	0.0	0.0	0.0	0.0	0.0	1.0	0.0	0.0	0.0	0.0	0.0	0.0	0.0	0.0	0.0	0.0	0.0	0.0	0.0
Cpa1	109697	symbol	M. musculus	109697	M. musculus	Cpa1	carboxypeptidase A1, pancreatic	GO:0046686 response to cadmium ion;GO:0010038 response to metal ion;GO:0010035 response to inorganic substance		1.0	0.0	0.0	0.0	0.0	0.0	0.0	0.0	0.0	0.0	0.0	0.0	0.0	0.0	0.0	0.0	0.0	0.0	0.0	0.0
Sds	231691	symbol	M. musculus	231691	M. musculus	Sds	serine dehydratase	GO:0009097 isoleucine biosynthetic process;GO:0006565 L-serine catabolic process;GO:0006567 threonine catabolic process		0.0	0.0	0.0	0.0	0.0	0.0	0.0	0.0	0.0	0.0	0.0	0.0	0.0	0.0	0.0	0.0	0.0	0.0	0.0	0.0
Clec12a	232413	symbol	M. musculus	232413	M. musculus	Clec12a	C-type lectin domain family 12, member a	GO:0050776 regulation of immune response;GO:0002682 regulation of immune system process;GO:0048583 regulation of response to stimulus		0.0	0.0	0.0	0.0	0.0	0.0	0.0	0.0	0.0	0.0	0.0	0.0	0.0	0.0	0.0	0.0	0.0	0.0	0.0	0.0
Cel	12613	symbol	M. musculus	12613	M. musculus	Cel	carboxyl ester lipase	GO:0030157 pancreatic juice secretion;GO:0030299 intestinal cholesterol absorption;GO:0098856 intestinal lipid absorption		1.0	0.0	0.0	0.0	0.0	0.0	1.0	0.0	0.0	0.0	0.0	0.0	0.0	0.0	0.0	0.0	0.0	0.0	0.0	0.0
Vill	22351	symbol	M. musculus	22351	M. musculus	Vill	villin-like	GO:0051014 actin filament severing;GO:0051016 barbed-end actin filament capping;GO:0051693 actin filament capping		0.0	0.0	0.0	0.0	0.0	0.0	0.0	0.0	0.0	0.0	0.0	0.0	0.0	0.0	0.0	0.0	0.0	0.0	0.0	0.0
Rab42	242681	symbol	M. musculus	242681	M. musculus	Rab42	RAB42, member RAS oncogene family	GO:0016192 vesicle-mediated transport;GO:0006810 transport;GO:0051234 establishment of localization		0.0	0.0	0.0	0.0	0.0	0.0	0.0	0.0	0.0	0.0	0.0	0.0	0.0	0.0	0.0	0.0	0.0	0.0	0.0	0.0
Zg16	69036	symbol	M. musculus	69036	M. musculus	Zg16	zymogen granule protein 16	GO:0052373 suppression of symbiont entry into host;GO:0032633 interleukin-4 production;GO:0032640 tumor necrosis factor production		0.0	0.0	0.0	0.0	0.0	0.0	0.0	0.0	0.0	0.0	0.0	0.0	0.0	0.0	0.0	0.0	0.0	0.0	0.0	0.0
Ctrl	109660	symbol	M. musculus	109660	M. musculus	Ctrl	chymotrypsin-like	GO:0006508 proteolysis;GO:0019538 protein metabolic process;GO:1901564 organonitrogen compound metabolic process		1.0	0.0	0.0	0.0	0.0	0.0	0.0	0.0	0.0	0.0	0.0	0.0	0.0	0.0	0.0	0.0	0.0	0.0	0.0	0.0
Gp9	54368	symbol	M. musculus	54368	M. musculus	Gp9	glycoprotein 9 platelet	GO:0007597 blood coagulation, intrinsic pathway;GO:0010572 positive regulation of platelet activation;GO:0072378 blood coagulation, fibrin clot formation		0.0	0.0	0.0	0.0	0.0	0.0	0.0	0.0	0.0	0.0	0.0	0.0	0.0	0.0	0.0	0.0	0.0	1.0	0.0	0.0
C1rb	667277	symbol	M. musculus	667277	M. musculus	C1rb	complement component 1, r subcomponent B	GO:0006958 complement activation, classical pathway;GO:0002455 humoral immune response mediated by circulating immunoglobulin;GO:0006956 complement activation		0.0	0.0	0.0	0.0	0.0	0.0	0.0	0.0	0.0	0.0	0.0	0.0	0.0	0.0	0.0	0.0	0.0	0.0	0.0	0.0
Adgrl3	319387	symbol	M. musculus	319387	M. musculus	Adgrl3	adhesion G protein-coupled receptor L3	GO:0031987 locomotion involved in locomotory behavior;GO:0098880 maintenance of postsynaptic specialization structure;GO:0097106 postsynaptic density organization		0.0	0.0	0.0	0.0	0.0	0.0	0.0	0.0	0.0	0.0	0.0	0.0	0.0	0.0	0.0	0.0	0.0	0.0	0.0	0.0
Bdkrb1	12061	symbol	M. musculus	12061	M. musculus	Bdkrb1	bradykinin receptor, beta 1	GO:0007205 protein kinase C-activating G protein-coupled receptor signaling pathway;GO:0051281 positive regulation of release of sequestered calcium ion into cytosol;GO:0045776 negative regulation of blood pressure		0.0	0.0	0.0	0.0	0.0	0.0	0.0	1.0	0.0	0.0	0.0	0.0	0.0	0.0	0.0	0.0	0.0	0.0	0.0	0.0
Galnt6	207839	symbol	M. musculus	207839	M. musculus	Galnt6	polypeptide N-acetylgalactosaminyltransferase 6	GO:0018243 protein O-linked glycosylation via threonine;GO:0018210 peptidyl-threonine modification;GO:0006493 protein O-linked glycosylation		0.0	0.0	0.0	0.0	0.0	0.0	0.0	0.0	0.0	0.0	0.0	0.0	0.0	0.0	0.0	0.0	0.0	0.0	0.0	0.0
Tmprss6	71753	symbol	M. musculus	71753	M. musculus	Tmprss6	transmembrane serine protease 6	GO:0097264 self proteolysis;GO:0060586 multicellular organismal-level iron ion homeostasis;GO:0033619 membrane protein proteolysis		0.0	0.0	0.0	0.0	0.0	0.0	0.0	0.0	1.0	0.0	0.0	0.0	0.0	0.0	0.0	0.0	0.0	1.0	0.0	0.0
Plac8	231507	symbol	M. musculus	231507	M. musculus	Plac8	placenta-specific 8	GO:0040015 negative regulation of multicellular organism growth;GO:0050873 brown fat cell differentiation;GO:0009409 response to cold		0.0	0.0	0.0	0.0	0.0	1.0	0.0	1.0	0.0	0.0	0.0	0.0	0.0	0.0	0.0	0.0	0.0	0.0	0.0	0.0
Upf2	326622	symbol	M. musculus	326622	M. musculus	Upf2	UPF2 regulator of nonsense transcripts homolog (yeast)	GO:0031100 animal organ regeneration;GO:0000184 nuclear-transcribed mRNA catabolic process, nonsense-mediated decay;GO:0006986 response to unfolded protein		0.0	0.0	1.0	0.0	0.0	0.0	0.0	0.0	0.0	0.0	0.0	0.0	0.0	0.0	0.0	0.0	0.0	0.0	0.0	0.0
Chkb	12651	symbol	M. musculus	12651	M. musculus	Chkb	choline kinase beta	GO:0006657 CDP-choline pathway;GO:0006646 phosphatidylethanolamine biosynthetic process;GO:0006656 phosphatidylcholine biosynthetic process	yes	0.0	0.0	0.0	0.0	0.0	0.0	0.0	0.0	0.0	0.0	0.0	0.0	0.0	0.0	0.0	0.0	0.0	0.0	0.0	0.0
mt-Nd6	17722	gene_synonym	M. musculus	17722	M. musculus	ND6	NADH dehydrogenase subunit 6	GO:0006120 mitochondrial electron transport, NADH to ubiquinone;GO:0019646 aerobic electron transport chain;GO:0042776 proton motive force-driven mitochondrial ATP synthesis		0.0	0.0	0.0	0.0	0.0	0.0	0.0	0.0	0.0	0.0	0.0	0.0	0.0	0.0	0.0	1.0	0.0	0.0	0.0	0.0
Gna14	14675	symbol	M. musculus	14675	M. musculus	Gna14	guanine nucleotide binding protein, alpha 14	GO:0060158 phospholipase C-activating dopamine receptor signaling pathway;GO:0007212 dopamine receptor signaling pathway;GO:1903351 cellular response to dopamine		0.0	0.0	0.0	0.0	0.0	0.0	0.0	0.0	0.0	0.0	0.0	0.0	0.0	0.0	0.0	0.0	0.0	0.0	0.0	0.0
Zfp993	100503000	symbol	M. musculus	100503000	M. musculus	Zfp993	zinc finger protein 993	GO:0008150 biological_process		0.0	0.0	0.0	0.0	0.0	0.0	0.0	0.0	0.0	0.0	0.0	0.0	0.0	0.0	0.0	0.0	0.0	0.0	0.0	0.0
Tll1	21892	symbol	M. musculus	21892	M. musculus	Tll1	tolloid-like	GO:0009953 dorsal/ventral pattern formation;GO:0016485 protein processing;GO:0003002 regionalization		0.0	0.0	0.0	0.0	0.0	0.0	0.0	0.0	0.0	0.0	0.0	0.0	0.0	0.0	0.0	0.0	0.0	0.0	0.0	0.0
Grap2	17444	symbol	M. musculus	17444	M. musculus	Grap2	GRB2-related adaptor protein 2	GO:0043408 regulation of MAPK cascade;GO:1902531 regulation of intracellular signal transduction;GO:0009966 regulation of signal transduction		0.0	0.0	0.0	0.0	0.0	0.0	0.0	0.0	0.0	0.0	0.0	0.0	0.0	0.0	0.0	0.0	0.0	0.0	0.0	0.0
Megf6	230971	symbol	M. musculus	230971	M. musculus	Megf6	multiple EGF-like-domains 6	GO:0008150 biological_process		0.0	0.0	0.0	0.0	0.0	0.0	0.0	0.0	0.0	0.0	0.0	0.0	0.0	0.0	0.0	0.0	0.0	0.0	0.0	0.0
Iqca1l	231045	symbol	M. musculus	231045	M. musculus	Iqca1l	IQ motif containing with AAA domain 1 like	GO:0008150 biological_process		0.0	0.0	0.0	0.0	0.0	0.0	0.0	0.0	0.0	0.0	0.0	0.0	0.0	0.0	0.0	0.0	0.0	0.0	0.0	0.0
Hbb-bt	101488143	symbol	M. musculus	101488143	M. musculus	Hbb-bt	hemoglobin, beta adult t chain	GO:0042744 hydrogen peroxide catabolic process;GO:0042743 hydrogen peroxide metabolic process;GO:0072593 reactive oxygen species metabolic process		0.0	0.0	0.0	0.0	0.0	0.0	0.0	0.0	0.0	0.0	0.0	0.0	0.0	0.0	0.0	0.0	0.0	0.0	0.0	0.0
Cyp3a13	13113	symbol	M. musculus	13113	M. musculus	Cyp3a13	cytochrome P450, family 3, subfamily a, polypeptide 13	GO:0009822 alkaloid catabolic process;GO:0002933 lipid hydroxylation;GO:0009820 alkaloid metabolic process		0.0	0.0	0.0	0.0	0.0	0.0	0.0	0.0	0.0	0.0	0.0	0.0	0.0	0.0	0.0	0.0	0.0	0.0	0.0	0.0
Cldn5	12741	symbol	M. musculus	12741	M. musculus	Cldn5	claudin 5	GO:1990963 establishment of blood-retinal barrier;GO:1901552 positive regulation of endothelial cell development;GO:1903142 positive regulation of establishment of endothelial barrier		0.0	0.0	0.0	0.0	0.0	0.0	0.0	0.0	1.0	0.0	0.0	0.0	0.0	0.0	0.0	0.0	0.0	1.0	0.0	1.0
Ctrb1	66473	symbol	M. musculus	66473	M. musculus	Ctrb1	chymotrypsinogen B1	GO:0007586 digestion;GO:0043065 positive regulation of apoptotic process;GO:0043068 positive regulation of programmed cell death		1.0	0.0	0.0	0.0	0.0	0.0	1.0	0.0	0.0	0.0	0.0	0.0	0.0	0.0	0.0	0.0	0.0	0.0	0.0	0.0
Sox9	20682	symbol	M. musculus	20682	M. musculus	Sox9	SRY (sex determining region Y)-box 9	GO:0060517 epithelial cell proliferation involved in prostatic bud elongation;GO:0060784 regulation of cell proliferation involved in tissue homeostasis;GO:0007538 primary sex determination		0.0	1.0	0.0	0.0	0.0	1.0	1.0	1.0	1.0	1.0	1.0	0.0	1.0	1.0	0.0	0.0	0.0	1.0	1.0	0.0
Fam110c	104943	symbol	M. musculus	104943	M. musculus	Fam110c	family with sequence similarity 110, member C	GO:0051897 positive regulation of phosphatidylinositol 3-kinase/protein kinase B signal transduction;GO:0060491 regulation of cell projection assembly;GO:0051896 regulation of phosphatidylinositol 3-kinase/protein kinase B signal transduction		0.0	0.0	0.0	0.0	0.0	0.0	0.0	0.0	0.0	0.0	0.0	0.0	0.0	0.0	0.0	0.0	0.0	0.0	0.0	0.0
Frmpd1	666060	symbol	M. musculus	666060	M. musculus	Frmpd1	FERM and PDZ domain containing 1	GO:0008277 regulation of G protein-coupled receptor signaling pathway;GO:0090150 establishment of protein localization to membrane;GO:0072657 protein localization to membrane		0.0	0.0	0.0	0.0	0.0	0.0	0.0	0.0	0.0	0.0	0.0	0.0	0.0	0.0	0.0	0.0	0.0	0.0	0.0	0.0
Tnni3	21954	symbol	M. musculus	21954	M. musculus	Tnni3	troponin I, cardiac 3	GO:0001980 regulation of systemic arterial blood pressure by ischemic conditions;GO:0010882 regulation of cardiac muscle contraction by calcium ion signaling;GO:0001976 nervous system process involved in regulation of systemic arterial blood pressure		0.0	0.0	0.0	0.0	0.0	0.0	0.0	0.0	0.0	0.0	0.0	0.0	0.0	1.0	0.0	0.0	0.0	0.0	0.0	0.0
Albfm1	622307	symbol	M. musculus	622307	M. musculus	Albfm1	albumin superfamily member 1	GO:0006810 transport;GO:0051234 establishment of localization;GO:0051179 localization		0.0	0.0	0.0	0.0	0.0	0.0	0.0	0.0	0.0	0.0	0.0	0.0	0.0	0.0	0.0	0.0	0.0	0.0	0.0	0.0
Ccdc190	78465	symbol	M. musculus	78465	M. musculus	Ccdc190	coiled-coil domain containing 190	GO:0008150 biological_process		0.0	0.0	0.0	0.0	0.0	0.0	0.0	0.0	0.0	0.0	0.0	0.0	0.0	0.0	0.0	0.0	0.0	0.0	0.0	0.0
Tshz2	228911	symbol	M. musculus	228911	M. musculus	Tshz2	teashirt zinc finger family member 2	GO:0006357 regulation of transcription by RNA polymerase II;GO:0006355 regulation of DNA-templated transcription;GO:2001141 regulation of RNA biosynthetic process		0.0	0.0	0.0	0.0	0.0	0.0	0.0	0.0	0.0	0.0	0.0	0.0	0.0	0.0	0.0	0.0	0.0	0.0	0.0	0.0
Kcnt2	240776	symbol	M. musculus	240776	M. musculus	Kcnt2	potassium channel, subfamily T, member 2	GO:0097623 potassium ion export across plasma membrane;GO:0140115 export across plasma membrane;GO:0071805 potassium ion transmembrane transport		0.0	0.0	0.0	0.0	0.0	0.0	0.0	0.0	0.0	0.0	0.0	0.0	0.0	0.0	0.0	0.0	0.0	0.0	0.0	0.0
Fyb	23880	gene_synonym	M. musculus	23880	M. musculus	Fyb1	FYN binding protein 1	GO:0007229 integrin-mediated signaling pathway;GO:0050852 T cell receptor signaling pathway;GO:0050851 antigen receptor-mediated signaling pathway		0.0	0.0	0.0	0.0	0.0	0.0	0.0	0.0	0.0	0.0	0.0	0.0	0.0	0.0	0.0	0.0	0.0	0.0	0.0	0.0
Ppargc1b	170826	symbol	M. musculus	170826	M. musculus	Ppargc1b	peroxisome proliferative activated receptor, gamma, coactivator 1 beta	GO:0010694 positive regulation of alkaline phosphatase activity;GO:0010692 regulation of alkaline phosphatase activity;GO:0060346 bone trabecula formation		0.0	0.0	1.0	0.0	0.0	1.0	0.0	0.0	0.0	0.0	0.0	0.0	0.0	0.0	0.0	0.0	1.0	0.0	0.0	1.0
Chp2	70261	symbol	M. musculus	70261	M. musculus	Chp2	calcineurin-like EF hand protein 2	GO:0032417 positive regulation of sodium:proton antiporter activity;GO:0032415 regulation of sodium:proton antiporter activity;GO:2000651 positive regulation of sodium ion transmembrane transporter activity		0.0	0.0	0.0	0.0	0.0	0.0	0.0	0.0	0.0	0.0	0.0	0.0	0.0	0.0	0.0	0.0	1.0	0.0	0.0	0.0
Wdr70	545085	symbol	M. musculus	545085	M. musculus	Wdr70	WD repeat domain 70			0.0	0.0	1.0	0.0	0.0	0.0	0.0	0.0	0.0	0.0	0.0	0.0	0.0	0.0	0.0	0.0	0.0	0.0	0.0	0.0
Inhba	16323	symbol	M. musculus	16323	M. musculus	Inhba	inhibin beta-A	GO:0042701 progesterone secretion;GO:0060279 positive regulation of ovulation;GO:0060278 regulation of ovulation		0.0	0.0	0.0	0.0	0.0	1.0	0.0	1.0	1.0	1.0	0.0	0.0	0.0	1.0	1.0	0.0	0.0	0.0	0.0	1.0
Tgif2	228839	symbol	M. musculus	228839	M. musculus	Tgif2	TGFB-induced factor homeobox 2	GO:1902871 positive regulation of amacrine cell differentiation;GO:1902869 regulation of amacrine cell differentiation;GO:0035881 amacrine cell differentiation		0.0	0.0	0.0	0.0	0.0	0.0	0.0	0.0	1.0	0.0	1.0	0.0	0.0	0.0	0.0	0.0	0.0	0.0	0.0	0.0
Rab27b	80718	symbol	M. musculus	80718	M. musculus	Rab27b	RAB27B, member RAS oncogene family	GO:0099641 anterograde axonal protein transport;GO:1905383 protein localization to presynapse;GO:0099640 axo-dendritic protein transport		1.0	0.0	0.0	0.0	0.0	0.0	0.0	0.0	0.0	0.0	0.0	0.0	0.0	0.0	0.0	0.0	0.0	0.0	0.0	0.0
Adamts16	271127	symbol	M. musculus	271127	M. musculus	Adamts16	ADAM metallopeptidase with thrombospondin type 1 motif 16	GO:0001658 branching involved in ureteric bud morphogenesis;GO:0060675 ureteric bud morphogenesis;GO:0072171 mesonephric tubule morphogenesis		0.0	0.0	0.0	0.0	0.0	0.0	0.0	0.0	0.0	0.0	0.0	0.0	0.0	1.0	0.0	0.0	0.0	0.0	0.0	0.0
Sctr	319229	symbol	M. musculus	319229	M. musculus	Sctr	secretin receptor	GO:0070295 renal water absorption;GO:0009992 intracellular water homeostasis;GO:0003097 renal water transport		1.0	0.0	0.0	0.0	0.0	0.0	0.0	0.0	0.0	0.0	0.0	0.0	0.0	0.0	0.0	0.0	0.0	1.0	0.0	0.0
Luc7l3	67684	symbol	M. musculus	67684	M. musculus	Luc7l3	LUC7-like 3 (S. cerevisiae)	GO:0006376 mRNA splice site recognition;GO:0000245 spliceosomal complex assembly;GO:0022618 protein-RNA complex assembly		0.0	0.0	1.0	0.0	0.0	0.0	0.0	0.0	0.0	0.0	0.0	0.0	0.0	0.0	0.0	0.0	0.0	0.0	0.0	0.0
Nckap5	210356	symbol	M. musculus	210356	M. musculus	Nckap5	NCK-associated protein 5	GO:0007019 microtubule depolymerization;GO:0051261 protein depolymerization;GO:0031109 microtubule polymerization or depolymerization		0.0	0.0	0.0	0.0	0.0	0.0	0.0	0.0	0.0	0.0	0.0	0.0	0.0	0.0	0.0	0.0	0.0	0.0	0.0	0.0
Try5	103964	symbol	M. musculus	103964	M. musculus	Try5	trypsin 5	GO:0006508 proteolysis;GO:0019538 protein metabolic process;GO:1901564 organonitrogen compound metabolic process		1.0	0.0	0.0	0.0	0.0	0.0	0.0	0.0	0.0	0.0	0.0	0.0	0.0	0.0	0.0	0.0	0.0	0.0	0.0	0.0
Gm25188	115489822	symbol	M. musculus	115489822	M. musculus	Gm25188	predicted gene, 25188			0.0	0.0	0.0	0.0	0.0	0.0	0.0	0.0	0.0	0.0	0.0	0.0	0.0	0.0	0.0	0.0	0.0	0.0	0.0	0.0
Gab3	210710	symbol	M. musculus	210710	M. musculus	Gab3	growth factor receptor bound protein 2-associated protein 3	GO:0030225 macrophage differentiation;GO:0002573 myeloid leukocyte differentiation;GO:0030099 myeloid cell differentiation		0.0	0.0	0.0	0.0	0.0	0.0	0.0	0.0	0.0	0.0	0.0	0.0	0.0	0.0	0.0	0.0	0.0	1.0	0.0	0.0
Usp34	17847	symbol	M. musculus	17847	M. musculus	Usp34	ubiquitin specific peptidase 34	GO:0071108 protein K48-linked deubiquitination;GO:0016579 protein deubiquitination;GO:0090263 positive regulation of canonical Wnt signaling pathway		0.0	0.0	0.0	0.0	0.0	0.0	0.0	0.0	0.0	0.0	0.0	0.0	0.0	0.0	0.0	0.0	0.0	0.0	0.0	0.0
Sh2d4a	72281	symbol	M. musculus	72281	M. musculus	Sh2d4a	SH2 domain containing 4A			0.0	0.0	0.0	0.0	0.0	0.0	0.0	0.0	0.0	0.0	0.0	0.0	0.0	0.0	0.0	0.0	0.0	0.0	0.0	0.0
Tfr2	50765	symbol	M. musculus	50765	M. musculus	Tfr2	transferrin receptor 2	GO:0140298 endocytic iron import into cell;GO:0033212 iron import into cell;GO:0071281 cellular response to iron ion		0.0	0.0	0.0	0.0	0.0	0.0	0.0	0.0	0.0	0.0	0.0	0.0	0.0	0.0	0.0	0.0	0.0	1.0	0.0	0.0
Galm	319625	symbol	M. musculus	319625	M. musculus	Galm	galactose mutarotase	GO:0033499 galactose catabolic process via UDP-galactose;GO:0019388 galactose catabolic process;GO:0006012 galactose metabolic process		0.0	0.0	0.0	0.0	0.0	0.0	0.0	0.0	0.0	0.0	0.0	0.0	0.0	0.0	0.0	0.0	0.0	0.0	0.0	0.0
Pdpk1	18607	symbol	M. musculus	18607	M. musculus	Pdpk1	3-phosphoinositide dependent protein kinase 1	GO:0003323 type B pancreatic cell development;GO:0034122 negative regulation of toll-like receptor signaling pathway;GO:0003309 type B pancreatic cell differentiation	yes	0.0	0.0	0.0	0.0	0.0	0.0	0.0	0.0	1.0	0.0	0.0	0.0	1.0	0.0	0.0	0.0	0.0	0.0	0.0	0.0
Rbm25	67039	symbol	M. musculus	67039	M. musculus	Rbm25	RNA binding motif protein 25	GO:0000381 regulation of alternative mRNA splicing, via spliceosome;GO:0048024 regulation of mRNA splicing, via spliceosome;GO:0050684 regulation of mRNA processing		0.0	0.0	1.0	0.0	0.0	0.0	0.0	0.0	0.0	0.0	0.0	0.0	0.0	0.0	0.0	0.0	0.0	0.0	0.0	0.0
Cfap46	212124	symbol	M. musculus	212124	M. musculus	Cfap46	cilia and flagella associated protein 46			0.0	0.0	0.0	0.0	0.0	0.0	0.0	0.0	0.0	0.0	0.0	0.0	0.0	0.0	0.0	0.0	0.0	0.0	0.0	0.0
Srek1	218543	symbol	M. musculus	218543	M. musculus	Srek1	splicing regulatory glutamine/lysine-rich protein 1	GO:0008380 RNA splicing;GO:0006397 mRNA processing;GO:0016071 mRNA metabolic process		0.0	0.0	1.0	0.0	0.0	0.0	0.0	0.0	0.0	0.0	0.0	0.0	0.0	0.0	0.0	0.0	0.0	0.0	0.0	0.0
Trpc6	22068	symbol	M. musculus	22068	M. musculus	Trpc6	transient receptor potential cation channel, subfamily C, member 6	GO:0050774 negative regulation of dendrite morphogenesis;GO:0010800 positive regulation of peptidyl-threonine phosphorylation;GO:0010799 regulation of peptidyl-threonine phosphorylation		0.0	0.0	0.0	0.0	0.0	0.0	0.0	1.0	0.0	0.0	1.0	0.0	0.0	0.0	0.0	0.0	0.0	0.0	0.0	0.0
mt-Cytb	17711	gene_synonym	M. musculus	17711	M. musculus	CYTB	cytochrome b	GO:0015988 energy coupled proton transmembrane transport, against electrochemical gradient;GO:0015990 electron transport coupled proton transport;GO:0033762 response to glucagon		0.0	0.0	0.0	0.0	0.0	0.0	0.0	0.0	0.0	0.0	0.0	0.0	0.0	0.0	0.0	1.0	0.0	0.0	0.0	0.0
Dtna	13527	symbol	M. musculus	13527	M. musculus	Dtna	dystrobrevin alpha	GO:0099536 synaptic signaling;GO:0007267 cell-cell signaling;GO:0023052 signaling		0.0	0.0	0.0	0.0	0.0	0.0	0.0	0.0	0.0	0.0	0.0	0.0	0.0	0.0	0.0	0.0	0.0	0.0	0.0	0.0
mt-Nd1	17716	gene_synonym	M. musculus	17716	M. musculus	ND1	NADH dehydrogenase subunit 1	GO:0033194 response to hydroperoxide;GO:0006120 mitochondrial electron transport, NADH to ubiquinone;GO:0019646 aerobic electron transport chain		0.0	0.0	0.0	0.0	0.0	0.0	0.0	0.0	0.0	0.0	0.0	0.0	0.0	0.0	0.0	1.0	0.0	0.0	0.0	0.0
Cela3b	67868	symbol	M. musculus	67868	M. musculus	Cela3b	chymotrypsin-like elastase family, member 3B	GO:0006508 proteolysis;GO:0019538 protein metabolic process;GO:1901564 organonitrogen compound metabolic process		1.0	0.0	0.0	0.0	0.0	0.0	0.0	0.0	0.0	0.0	0.0	0.0	0.0	0.0	0.0	0.0	0.0	0.0	0.0	0.0
Eda2r	245527	symbol	M. musculus	245527	M. musculus	Eda2r	ectodysplasin A2 receptor	GO:0033209 tumor necrosis factor-mediated signaling pathway;GO:0072332 intrinsic apoptotic signaling pathway by p53 class mediator;GO:0072331 signal transduction by p53 class mediator		0.0	0.0	0.0	0.0	0.0	0.0	0.0	0.0	0.0	0.0	0.0	0.0	0.0	0.0	0.0	0.0	0.0	0.0	0.0	0.0
Sag	20215	symbol	M. musculus	20215	M. musculus	Sag	S-antigen, retina and pineal gland (arrestin)	GO:0002031 G protein-coupled receptor internalization;GO:0002029 desensitization of G protein-coupled receptor signaling pathway;GO:0022401 negative adaptation of signaling pathway		0.0	0.0	0.0	0.0	0.0	0.0	0.0	0.0	0.0	0.0	0.0	0.0	0.0	0.0	0.0	0.0	0.0	0.0	0.0	0.0
mt-Co1	17708	gene_synonym	M. musculus	17708	M. musculus	COX1	cytochrome c oxidase subunit I	GO:0015988 energy coupled proton transmembrane transport, against electrochemical gradient;GO:0015990 electron transport coupled proton transport;GO:0006123 mitochondrial electron transport, cytochrome c to oxygen		0.0	0.0	0.0	0.0	0.0	0.0	0.0	0.0	0.0	0.0	0.0	0.0	0.0	0.0	0.0	1.0	0.0	0.0	0.0	0.0
mt-Nd4	17719	gene_synonym	M. musculus	17719	M. musculus	ND4	NADH dehydrogenase subunit 4	GO:0015988 energy coupled proton transmembrane transport, against electrochemical gradient;GO:0015990 electron transport coupled proton transport;GO:0006120 mitochondrial electron transport, NADH to ubiquinone		0.0	0.0	0.0	0.0	0.0	0.0	0.0	0.0	0.0	0.0	0.0	0.0	0.0	0.0	0.0	1.0	0.0	0.0	0.0	0.0
Slc4a4	54403	symbol	M. musculus	54403	M. musculus	Slc4a4	solute carrier family 4 (anion exchanger), member 4	GO:0036376 sodium ion export across plasma membrane;GO:0015701 bicarbonate transport;GO:0030813 positive regulation of nucleotide catabolic process		1.0	0.0	0.0	0.0	0.0	0.0	0.0	0.0	0.0	0.0	0.0	0.0	0.0	0.0	0.0	0.0	0.0	0.0	0.0	0.0
Naa15	74838	symbol	M. musculus	74838	M. musculus	Naa15	N(alpha)-acetyltransferase 15, NatA auxiliary subunit	GO:0017196 N-terminal peptidyl-methionine acetylation;GO:0018206 peptidyl-methionine modification;GO:0006474 N-terminal protein amino acid acetylation		0.0	0.0	0.0	1.0	0.0	0.0	0.0	0.0	0.0	0.0	0.0	0.0	0.0	1.0	0.0	0.0	0.0	0.0	0.0	0.0
Gm19345	100502736	symbol	M. musculus	100502736	M. musculus	Gm19345	predicted gene, 19345			0.0	0.0	0.0	0.0	0.0	0.0	0.0	0.0	0.0	0.0	0.0	0.0	0.0	0.0	0.0	0.0	0.0	0.0	0.0	0.0
Zfc3h1	216345	symbol	M. musculus	216345	M. musculus	Zfc3h1	zinc finger, C3H1-type containing	GO:0008150 biological_process		0.0	0.0	0.0	0.0	0.0	0.0	0.0	0.0	0.0	0.0	0.0	0.0	0.0	0.0	0.0	0.0	0.0	0.0	0.0	0.0
Mme	17380	symbol	M. musculus	17380	M. musculus	Mme	membrane metallo endopeptidase	GO:0061837 neuropeptide processing;GO:0046449 creatinine metabolic process;GO:0010814 substance P catabolic process		1.0	0.0	0.0	0.0	0.0	0.0	0.0	0.0	0.0	0.0	0.0	0.0	0.0	0.0	0.0	0.0	0.0	0.0	0.0	1.0
Srsf11	69207	symbol	M. musculus	69207	M. musculus	Srsf11	serine and arginine-rich splicing factor 11	GO:0008150 biological_process		0.0	0.0	1.0	0.0	0.0	0.0	0.0	0.0	0.0	0.0	0.0	0.0	0.0	0.0	0.0	0.0	0.0	0.0	0.0	0.0
Tmc5	74424	symbol	M. musculus	74424	M. musculus	Tmc5	transmembrane channel-like gene family 5	GO:0034220 monoatomic ion transmembrane transport;GO:0006811 monoatomic ion transport;GO:0055085 transmembrane transport		0.0	0.0	0.0	0.0	0.0	0.0	0.0	0.0	0.0	0.0	0.0	0.0	0.0	0.0	0.0	0.0	0.0	0.0	0.0	0.0
Ccdc191	212153	symbol	M. musculus	212153	M. musculus	Ccdc191	coiled-coil domain containing 191	GO:0008150 biological_process		0.0	0.0	0.0	0.0	0.0	0.0	0.0	0.0	0.0	0.0	0.0	0.0	0.0	0.0	0.0	0.0	0.0	0.0	0.0	0.0
Hmgxb4	70823	symbol	M. musculus	70823	M. musculus	Hmgxb4	HMG box domain containing 4			0.0	0.0	0.0	0.0	0.0	0.0	0.0	0.0	0.0	0.0	0.0	0.0	0.0	0.0	0.0	0.0	0.0	0.0	0.0	0.0
Ankhd1	108857	symbol	M. musculus	108857	M. musculus	Ankhd1	ankyrin repeat and KH domain containing 1	GO:0045087 innate immune response;GO:0140546 defense response to symbiont;GO:0098542 defense response to other organism		0.0	0.0	0.0	0.0	0.0	0.0	0.0	0.0	0.0	0.0	0.0	0.0	0.0	0.0	0.0	0.0	0.0	0.0	0.0	0.0
Cwf19l2	244672	symbol	M. musculus	244672	M. musculus	Cwf19l2	CWF19 like cell cycle control factor 2	GO:0000375 RNA splicing, via transesterification reactions;GO:0000377 RNA splicing, via transesterification reactions with bulged adenosine as nucleophile;GO:0000398 mRNA splicing, via spliceosome		0.0	0.0	1.0	0.0	0.0	0.0	0.0	0.0	0.0	0.0	0.0	0.0	0.0	0.0	0.0	0.0	0.0	0.0	0.0	0.0
Nfix	18032	symbol	M. musculus	18032	M. musculus	Nfix	nuclear factor I/X	GO:1905222 atrioventricular canal morphogenesis;GO:0002158 osteoclast proliferation;GO:0044838 cell quiescence		0.0	0.0	0.0	0.0	1.0	1.0	0.0	0.0	1.0	1.0	1.0	0.0	0.0	1.0	0.0	0.0	0.0	1.0	0.0	0.0
Sox6	20679	symbol	M. musculus	20679	M. musculus	Sox6	SRY (sex determining region Y)-box 6	GO:2000741 positive regulation of mesenchymal stem cell differentiation;GO:0021529 spinal cord oligodendrocyte cell differentiation;GO:0021778 oligodendrocyte cell fate specification		0.0	0.0	0.0	0.0	1.0	0.0	0.0	1.0	1.0	1.0	1.0	0.0	0.0	1.0	0.0	0.0	0.0	1.0	1.0	0.0
Plcd4	18802	symbol	M. musculus	18802	M. musculus	Plcd4	phospholipase C, delta 4	GO:0007340 acrosome reaction;GO:0046488 phosphatidylinositol metabolic process;GO:0007338 single fertilization		0.0	0.0	0.0	0.0	0.0	0.0	0.0	0.0	0.0	0.0	0.0	0.0	0.0	0.0	0.0	0.0	0.0	0.0	0.0	0.0
Spn	20737	symbol	M. musculus	20737	M. musculus	Spn	sialophorin	GO:0001808 negative regulation of type IV hypersensitivity;GO:0002884 negative regulation of hypersensitivity;GO:0001807 regulation of type IV hypersensitivity		0.0	0.0	0.0	0.0	0.0	0.0	0.0	0.0	0.0	0.0	1.0	0.0	0.0	0.0	0.0	0.0	0.0	0.0	0.0	0.0
Gabrg1	14405	symbol	M. musculus	14405	M. musculus	Gabrg1	gamma-aminobutyric acid type A receptor subunit gamma 1	GO:1904862 inhibitory synapse assembly;GO:0051932 synaptic transmission, GABAergic;GO:0007214 gamma-aminobutyric acid signaling pathway		0.0	0.0	0.0	0.0	0.0	0.0	0.0	0.0	0.0	0.0	0.0	0.0	0.0	0.0	0.0	0.0	0.0	0.0	0.0	0.0
Upf3b	68134	symbol	M. musculus	68134	M. musculus	Upf3b	UPF3 regulator of nonsense transcripts homolog B (yeast)	GO:1905744 regulation of mRNA cis splicing, via spliceosome;GO:1905746 positive regulation of mRNA cis splicing, via spliceosome;GO:0000184 nuclear-transcribed mRNA catabolic process, nonsense-mediated decay		0.0	0.0	1.0	0.0	1.0	0.0	0.0	0.0	0.0	1.0	1.0	0.0	0.0	0.0	0.0	0.0	0.0	0.0	0.0	0.0
Slc38a11	320106	symbol	M. musculus	320106	M. musculus	Slc38a11	solute carrier family 38, member 11	GO:0003333 amino acid transmembrane transport;GO:1905039 carboxylic acid transmembrane transport;GO:1903825 organic acid transmembrane transport		0.0	0.0	0.0	0.0	0.0	0.0	0.0	0.0	0.0	0.0	0.0	0.0	0.0	0.0	0.0	0.0	0.0	0.0	0.0	0.0
Kmt2c	231051	symbol	M. musculus	231051	M. musculus	Kmt2c	lysine (K)-specific methyltransferase 2C	GO:0061029 eyelid development in camera-type eye;GO:0048146 positive regulation of fibroblast proliferation;GO:0048145 regulation of fibroblast proliferation		0.0	1.0	0.0	0.0	0.0	0.0	0.0	0.0	0.0	0.0	0.0	0.0	0.0	0.0	0.0	0.0	0.0	0.0	0.0	0.0
Rdx	19684	symbol	M. musculus	19684	M. musculus	Rdx	radixin	GO:0150054 regulation of postsynaptic neurotransmitter receptor diffusion trapping;GO:1903392 negative regulation of adherens junction organization;GO:0032487 regulation of Rap protein signal transduction		0.0	0.0	0.0	0.0	0.0	0.0	0.0	0.0	0.0	0.0	0.0	0.0	0.0	0.0	1.0	0.0	0.0	0.0	0.0	0.0
Bdnf	12064	symbol	M. musculus	12064	M. musculus	Bdnf	brain derived neurotrophic factor	GO:0099082 retrograde trans-synaptic signaling by neuropeptide;GO:0099083 retrograde trans-synaptic signaling by neuropeptide, modulating synaptic transmission;GO:0061193 taste bud development		0.0	0.0	0.0	0.0	1.0	0.0	0.0	1.0	1.0	0.0	1.0	0.0	0.0	0.0	0.0	1.0	0.0	0.0	0.0	1.0
4932438H23Rik	74387	gene_synonym	M. musculus	74387	M. musculus	Epcip	exosomal polycystin 1 interacting protein	GO:0140495 migracytosis;GO:0160040 mitocytosis;GO:0048311 mitochondrion distribution		0.0	0.0	0.0	0.0	0.0	0.0	0.0	0.0	0.0	0.0	0.0	0.0	0.0	0.0	0.0	0.0	0.0	0.0	0.0	0.0
Slc25a33	70556	symbol	M. musculus	70556	M. musculus	Slc25a33	solute carrier family 25, member 33	GO:0006864 pyrimidine nucleotide transport;GO:0031930 mitochondria-nucleus signaling pathway;GO:1990519 pyrimidine nucleotide import into mitochondrion		0.0	0.0	0.0	0.0	0.0	1.0	0.0	1.0	0.0	0.0	0.0	0.0	0.0	0.0	0.0	0.0	0.0	0.0	0.0	0.0
Cwc25	67480	symbol	M. musculus	67480	M. musculus	Cwc25	CWC25 spliceosome-associated protein	GO:0000375 RNA splicing, via transesterification reactions;GO:0000377 RNA splicing, via transesterification reactions with bulged adenosine as nucleophile;GO:0000398 mRNA splicing, via spliceosome		0.0	0.0	1.0	0.0	0.0	0.0	0.0	0.0	0.0	0.0	0.0	0.0	0.0	0.0	0.0	0.0	0.0	0.0	0.0	0.0
Myt1l	17933	symbol	M. musculus	17933	M. musculus	Myt1l	myelin transcription factor 1-like	GO:0048665 neuron fate specification;GO:0048663 neuron fate commitment;GO:0001708 cell fate specification		0.0	0.0	0.0	0.0	0.0	0.0	0.0	0.0	0.0	0.0	1.0	0.0	0.0	0.0	0.0	0.0	0.0	0.0	0.0	0.0
Flrt1	396184	symbol	M. musculus	396184	M. musculus	Flrt1	fibronectin leucine rich transmembrane protein 1	GO:0008543 fibroblast growth factor receptor signaling pathway;GO:0044344 cellular response to fibroblast growth factor stimulus;GO:0071774 response to fibroblast growth factor		0.0	0.0	0.0	0.0	1.0	0.0	0.0	0.0	1.0	0.0	0.0	0.0	0.0	0.0	0.0	0.0	0.0	0.0	0.0	0.0
Igsf3	78908	symbol	M. musculus	78908	M. musculus	Igsf3	immunoglobulin superfamily, member 3	GO:0032808 lacrimal gland development;GO:0035272 exocrine system development;GO:0048732 gland development		0.0	0.0	0.0	0.0	0.0	0.0	0.0	0.0	0.0	0.0	0.0	0.0	0.0	0.0	0.0	0.0	0.0	0.0	0.0	0.0
Lyar	17089	symbol	M. musculus	17089	M. musculus	Lyar	Ly1 antibody reactive clone	GO:0045943 positive regulation of transcription by RNA polymerase I;GO:0006356 regulation of transcription by RNA polymerase I;GO:0048821 erythrocyte development		0.0	0.0	0.0	0.0	0.0	0.0	0.0	0.0	0.0	0.0	0.0	0.0	0.0	0.0	0.0	0.0	0.0	1.0	0.0	0.0
Med19	381379	symbol	M. musculus	381379	M. musculus	Med19	mediator complex subunit 19	GO:0051123 RNA polymerase II preinitiation complex assembly;GO:0032968 positive regulation of transcription elongation by RNA polymerase II;GO:0070897 transcription preinitiation complex assembly		0.0	1.0	0.0	0.0	0.0	1.0	0.0	0.0	0.0	0.0	0.0	0.0	0.0	0.0	0.0	0.0	0.0	0.0	0.0	0.0
4930523C07Rik	67647	symbol	M. musculus	67647	M. musculus	4930523C07Rik	RIKEN cDNA 4930523C07 gene	GO:0008150 biological_process		0.0	0.0	0.0	0.0	0.0	0.0	0.0	0.0	0.0	0.0	0.0	0.0	0.0	0.0	0.0	0.0	0.0	0.0	0.0	0.0
Hnf4g	30942	symbol	M. musculus	30942	M. musculus	Hnf4g	hepatocyte nuclear factor 4, gamma	GO:0045944 positive regulation of transcription by RNA polymerase II;GO:0045893 positive regulation of DNA-templated transcription;GO:1902680 positive regulation of RNA biosynthetic process		0.0	0.0	0.0	0.0	0.0	0.0	0.0	0.0	0.0	0.0	0.0	0.0	0.0	0.0	0.0	0.0	0.0	0.0	0.0	0.0
Crybb3	12962	symbol	M. musculus	12962	M. musculus	Crybb3	crystallin, beta B3	GO:0002088 lens development in camera-type eye;GO:0007601 visual perception;GO:0050953 sensory perception of light stimulus		0.0	0.0	0.0	0.0	0.0	0.0	0.0	0.0	0.0	0.0	0.0	0.0	0.0	0.0	0.0	0.0	0.0	0.0	0.0	0.0
Ccdc148	227933	symbol	M. musculus	227933	M. musculus	Ccdc148	coiled-coil domain containing 148	GO:0008150 biological_process		0.0	0.0	0.0	0.0	0.0	0.0	0.0	0.0	0.0	0.0	0.0	0.0	0.0	0.0	0.0	0.0	0.0	0.0	0.0	0.0
Arid4a	238247	symbol	M. musculus	238247	M. musculus	Arid4a	AT-rich interaction domain 4A	GO:0097368 establishment of Sertoli cell barrier;GO:0060009 Sertoli cell development;GO:1902455 negative regulation of stem cell population maintenance		0.0	1.0	0.0	0.0	0.0	1.0	0.0	0.0	0.0	0.0	0.0	0.0	0.0	0.0	0.0	0.0	0.0	1.0	0.0	0.0
Taf3	209361	symbol	M. musculus	209361	M. musculus	Taf3	TATA-box binding protein associated factor 3	GO:0051457 maintenance of protein location in nucleus;GO:0072595 maintenance of protein localization in organelle;GO:0042789 mRNA transcription by RNA polymerase II		0.0	1.0	1.0	0.0	0.0	1.0	0.0	0.0	0.0	0.0	0.0	0.0	0.0	0.0	0.0	0.0	0.0	0.0	0.0	0.0
Rsrc1	66880	symbol	M. musculus	66880	M. musculus	Rsrc1	arginine/serine-rich coiled-coil 1	GO:0000380 alternative mRNA splicing, via spliceosome;GO:0046677 response to antibiotic;GO:0000375 RNA splicing, via transesterification reactions		0.0	0.0	1.0	0.0	0.0	0.0	0.0	0.0	0.0	0.0	0.0	0.0	0.0	0.0	0.0	0.0	0.0	0.0	0.0	0.0
Chd7	320790	symbol	M. musculus	320790	M. musculus	Chd7	chromodomain helicase DNA binding protein 7	GO:0003226 right ventricular compact myocardium morphogenesis;GO:0003221 right ventricular cardiac muscle tissue morphogenesis;GO:0021553 olfactory nerve development		0.0	1.0	0.0	0.0	0.0	1.0	0.0	1.0	0.0	1.0	0.0	0.0	0.0	1.0	0.0	0.0	0.0	0.0	0.0	0.0
Tgs1	116940	symbol	M. musculus	116940	M. musculus	Tgs1	trimethylguanosine synthase 1	GO:0036261 7-methylguanosine cap hypermethylation;GO:0009452 7-methylguanosine RNA capping;GO:0036260 RNA capping		0.0	0.0	1.0	0.0	0.0	0.0	0.0	0.0	0.0	0.0	0.0	0.0	0.0	0.0	0.0	0.0	0.0	0.0	0.0	0.0
Mecom	14013	symbol	M. musculus	14013	M. musculus	Mecom	MDS1 and EVI1 complex locus	GO:0072197 ureter morphogenesis;GO:0090336 positive regulation of brown fat cell differentiation;GO:0072189 ureter development		0.0	1.0	0.0	0.0	0.0	0.0	0.0	0.0	0.0	1.0	0.0	0.0	0.0	1.0	0.0	0.0	0.0	1.0	1.0	0.0
Taf1d	75316	symbol	M. musculus	75316	M. musculus	Taf1d	TATA-box binding protein associated factor, RNA polymerase I, D	GO:0006355 regulation of DNA-templated transcription;GO:2001141 regulation of RNA biosynthetic process;GO:0051252 regulation of RNA metabolic process		0.0	0.0	0.0	0.0	0.0	0.0	0.0	0.0	0.0	0.0	0.0	0.0	0.0	0.0	0.0	0.0	0.0	0.0	0.0	0.0
Shank2	210274	symbol	M. musculus	210274	M. musculus	Shank2	SH3 and multiple ankyrin repeat domains 2	GO:0035331 negative regulation of hippo signaling;GO:0035330 regulation of hippo signaling;GO:0060292 long-term synaptic depression		0.0	0.0	0.0	0.0	0.0	0.0	0.0	0.0	0.0	0.0	0.0	0.0	0.0	0.0	0.0	0.0	0.0	0.0	0.0	0.0
Spats1	71020	symbol	M. musculus	71020	M. musculus	Spats1	spermatogenesis associated, serine-rich 1	GO:0008150 biological_process		0.0	0.0	0.0	0.0	0.0	0.0	0.0	0.0	0.0	0.0	0.0	0.0	0.0	0.0	0.0	0.0	0.0	0.0	0.0	0.0
Zc3h6	78751	symbol	M. musculus	78751	M. musculus	Zc3h6	zinc finger CCCH type containing 6	GO:0045892 negative regulation of DNA-templated transcription;GO:1902679 negative regulation of RNA biosynthetic process;GO:0051253 negative regulation of RNA metabolic process		0.0	0.0	0.0	0.0	0.0	0.0	0.0	0.0	0.0	0.0	0.0	0.0	0.0	0.0	0.0	0.0	0.0	0.0	0.0	0.0
Car2	12349	symbol	M. musculus	12349	M. musculus	Car2	carbonic anhydrase 2	GO:0090088 regulation of oligopeptide transport;GO:0090089 regulation of dipeptide transport;GO:2000878 positive regulation of oligopeptide transport		1.0	0.0	0.0	0.0	0.0	0.0	0.0	0.0	0.0	0.0	0.0	0.0	0.0	1.0	0.0	0.0	0.0	0.0	0.0	1.0
Bbx	70508	symbol	M. musculus	70508	M. musculus	Bbx	bobby sox HMG box containing	GO:0060348 bone development;GO:0001501 skeletal system development;GO:0006357 regulation of transcription by RNA polymerase II		0.0	0.0	0.0	0.0	0.0	0.0	0.0	0.0	0.0	0.0	0.0	0.0	0.0	0.0	0.0	0.0	0.0	0.0	0.0	0.0
Thoc2l	100042165	symbol	M. musculus	100042165	M. musculus	Thoc2l	THO complex subunit 2-like	GO:0016973 poly(A)+ mRNA export from nucleus;GO:0006406 mRNA export from nucleus;GO:0006405 RNA export from nucleus		0.0	0.0	0.0	0.0	0.0	0.0	0.0	0.0	0.0	0.0	0.0	0.0	0.0	0.0	0.0	0.0	0.0	0.0	0.0	0.0
Slc12a8	171286	symbol	M. musculus	171286	M. musculus	Slc12a8	solute carrier family 12 (potassium/chloride transporters), member 8	GO:0055064 chloride ion homeostasis;GO:0055081 monoatomic anion homeostasis;GO:0055075 potassium ion homeostasis		0.0	0.0	0.0	0.0	0.0	0.0	0.0	0.0	0.0	0.0	0.0	0.0	0.0	0.0	0.0	0.0	0.0	0.0	0.0	0.0
Myo6	17920	symbol	M. musculus	17920	M. musculus	Myo6	myosin VI	GO:0071257 cellular response to electrical stimulus;GO:0098884 postsynaptic neurotransmitter receptor internalization;GO:0140239 postsynaptic endocytosis		0.0	0.0	0.0	0.0	1.0	0.0	0.0	0.0	0.0	0.0	0.0	1.0	0.0	1.0	0.0	0.0	0.0	0.0	0.0	0.0
Sema3e	20349	symbol	M. musculus	20349	M. musculus	Sema3e	sema domain, immunoglobulin domain (Ig), short basic domain, secreted, (semaphorin) 3E	GO:0021828 gonadotrophin-releasing hormone neuronal migration to the hypothalamus;GO:0021856 hypothalamic tangential migration using cell-axon interactions;GO:0021855 hypothalamus cell migration		0.0	0.0	0.0	0.0	1.0	0.0	0.0	1.0	0.0	1.0	0.0	0.0	0.0	1.0	0.0	0.0	0.0	0.0	0.0	0.0
Cela1	109901	symbol	M. musculus	109901	M. musculus	Cela1	chymotrypsin-like elastase family, member 1	GO:0060309 elastin catabolic process;GO:0061113 pancreas morphogenesis;GO:0051541 elastin metabolic process		0.0	0.0	0.0	0.0	0.0	1.0	0.0	0.0	0.0	0.0	0.0	0.0	1.0	0.0	0.0	0.0	0.0	0.0	1.0	0.0
Rp9	55934	symbol	M. musculus	55934	M. musculus	Rp9	retinitis pigmentosa 9 (human)	GO:0008380 RNA splicing;GO:0050890 cognition;GO:0006396 RNA processing		0.0	0.0	1.0	0.0	0.0	0.0	0.0	0.0	0.0	0.0	0.0	0.0	0.0	0.0	0.0	0.0	0.0	0.0	0.0	0.0
Arl13b	68146	symbol	M. musculus	68146	M. musculus	Arl13b	ADP-ribosylation factor-like 13B	GO:0021943 formation of radial glial scaffolds;GO:0097500 receptor localization to non-motile cilium;GO:0021830 interneuron migration from the subpallium to the cortex		0.0	0.0	0.0	0.0	1.0	0.0	0.0	0.0	0.0	1.0	0.0	0.0	0.0	1.0	0.0	0.0	0.0	0.0	0.0	0.0
Map7d2	78283	symbol	M. musculus	78283	M. musculus	Map7d2	MAP7 domain containing 2	GO:0000226 microtubule cytoskeleton organization;GO:0007017 microtubule-based process;GO:0007010 cytoskeleton organization		0.0	0.0	0.0	0.0	0.0	0.0	0.0	0.0	0.0	0.0	0.0	0.0	0.0	0.0	0.0	0.0	0.0	0.0	0.0	0.0
Hmgn5	50887	symbol	M. musculus	50887	M. musculus	Hmgn5	high-mobility group nucleosome binding domain 5	GO:0006749 glutathione metabolic process;GO:0006575 cellular modified amino acid metabolic process;GO:0006790 sulfur compound metabolic process		0.0	1.0	0.0	0.0	0.0	0.0	0.0	0.0	0.0	0.0	0.0	0.0	0.0	0.0	0.0	0.0	0.0	0.0	0.0	0.0
Thoc2	331401	symbol	M. musculus	331401	M. musculus	Thoc2	THO complex 2	GO:0010793 regulation of mRNA export from nucleus;GO:2000197 regulation of ribonucleoprotein complex localization;GO:0046831 regulation of RNA export from nucleus		0.0	0.0	1.0	0.0	1.0	0.0	0.0	0.0	0.0	0.0	0.0	0.0	0.0	0.0	0.0	0.0	0.0	0.0	0.0	0.0
Atp7b	11979	symbol	M. musculus	11979	M. musculus	Atp7b	ATPase, Cu++ transporting, beta polypeptide	GO:0015680 protein maturation by copper ion transfer;GO:0051208 sequestering of calcium ion;GO:0060003 copper ion export		0.0	0.0	0.0	0.0	0.0	0.0	0.0	0.0	0.0	0.0	0.0	0.0	0.0	0.0	0.0	0.0	0.0	0.0	0.0	0.0
Negr1	320840	symbol	M. musculus	320840	M. musculus	Negr1	neuronal growth regulator 1	GO:0007631 feeding behavior;GO:0051963 regulation of synapse assembly;GO:0010976 positive regulation of neuron projection development		0.0	0.0	0.0	0.0	1.0	0.0	0.0	0.0	0.0	0.0	0.0	0.0	0.0	0.0	0.0	0.0	0.0	0.0	0.0	0.0
Spry2	24064	symbol	M. musculus	24064	M. musculus	Spry2	sprouty RTK signaling antagonist 2	GO:0051387 negative regulation of neurotrophin TRK receptor signaling pathway;GO:1902747 negative regulation of lens fiber cell differentiation;GO:0060437 lung growth		0.0	0.0	0.0	0.0	0.0	0.0	0.0	1.0	1.0	0.0	1.0	0.0	0.0	1.0	0.0	0.0	0.0	0.0	0.0	0.0
Csf2rb	12983	symbol	M. musculus	12983	M. musculus	Csf2rb	colony stimulating factor 2 receptor, beta, low-affinity (granulocyte-macrophage)	GO:0038157 granulocyte-macrophage colony-stimulating factor signaling pathway;GO:0038043 interleukin-5-mediated signaling pathway;GO:0038156 interleukin-3-mediated signaling pathway		0.0	0.0	0.0	0.0	0.0	0.0	0.0	1.0	0.0	0.0	0.0	0.0	0.0	0.0	0.0	0.0	0.0	0.0	0.0	0.0
Zmat1	215693	symbol	M. musculus	215693	M. musculus	Zmat1	zinc finger, matrin type 1			0.0	0.0	0.0	0.0	0.0	0.0	0.0	0.0	0.0	0.0	0.0	0.0	0.0	0.0	0.0	0.0	0.0	0.0	0.0	0.0
Kmt2e	69188	symbol	M. musculus	69188	M. musculus	Kmt2e	lysine (K)-specific methyltransferase 2E	GO:0002446 neutrophil mediated immunity;GO:0042119 neutrophil activation;GO:0006305 DNA alkylation		0.0	1.0	0.0	0.0	0.0	0.0	0.0	0.0	0.0	0.0	0.0	0.0	0.0	0.0	1.0	0.0	0.0	1.0	0.0	0.0
Morn1	76866	symbol	M. musculus	76866	M. musculus	Morn1	MORN repeat containing 1	GO:0008150 biological_process		0.0	0.0	0.0	0.0	0.0	0.0	0.0	0.0	0.0	0.0	0.0	0.0	0.0	0.0	0.0	0.0	0.0	0.0	0.0	0.0
Map9	213582	symbol	M. musculus	213582	M. musculus	Map9	microtubule-associated protein 9	GO:0046602 regulation of mitotic centrosome separation;GO:1902412 regulation of mitotic cytokinesis;GO:0060236 regulation of mitotic spindle organization		0.0	0.0	0.0	0.0	0.0	0.0	0.0	0.0	0.0	0.0	0.0	0.0	0.0	0.0	0.0	0.0	0.0	0.0	0.0	0.0
Efcc1	58229	symbol	M. musculus	58229	M. musculus	Efcc1	EF hand and coiled-coil domain containing 1	GO:0008150 biological_process		0.0	0.0	0.0	0.0	0.0	0.0	0.0	0.0	0.0	0.0	0.0	0.0	0.0	0.0	0.0	0.0	0.0	0.0	0.0	0.0
Nkx2-3	18089	symbol	M. musculus	18089	M. musculus	Nkx2-3	NK2 homeobox 3	GO:0048621 post-embryonic digestive tract morphogenesis;GO:0002317 plasma cell differentiation;GO:0009886 post-embryonic animal morphogenesis		0.0	0.0	0.0	0.0	0.0	1.0	0.0	0.0	0.0	0.0	0.0	0.0	0.0	1.0	0.0	0.0	0.0	1.0	1.0	0.0
Tcof1	21453	symbol	M. musculus	21453	M. musculus	Tcof1	treacle ribosome biogenesis factor 1	GO:0042790 nucleolar large rRNA transcription by RNA polymerase I;GO:0014029 neural crest formation;GO:0006360 transcription by RNA polymerase I		0.0	0.0	0.0	0.0	0.0	1.0	0.0	0.0	0.0	0.0	0.0	0.0	0.0	0.0	0.0	0.0	0.0	0.0	0.0	0.0
Kdm5a	214899	symbol	M. musculus	214899	M. musculus	Kdm5a	lysine demethylase 5A	GO:0140718 facultative heterochromatin formation;GO:0032922 circadian regulation of gene expression;GO:0031507 heterochromatin formation		0.0	1.0	0.0	0.0	0.0	0.0	0.0	0.0	0.0	0.0	0.0	0.0	0.0	0.0	0.0	0.0	0.0	0.0	0.0	0.0
Chrnb1	11443	symbol	M. musculus	11443	M. musculus	Chrnb1	cholinergic receptor nicotinic beta 1 subunit	GO:0035095 behavioral response to nicotine;GO:0007271 synaptic transmission, cholinergic;GO:0007274 neuromuscular synaptic transmission		0.0	0.0	0.0	0.0	0.0	0.0	0.0	0.0	0.0	0.0	0.0	0.0	0.0	0.0	0.0	0.0	0.0	0.0	0.0	0.0
Mboat1	218121	symbol	M. musculus	218121	M. musculus	Mboat1	membrane bound O-acyltransferase domain containing 1	GO:0036150 phosphatidylserine acyl-chain remodeling;GO:0036152 phosphatidylethanolamine acyl-chain remodeling;GO:0006658 phosphatidylserine metabolic process		0.0	0.0	0.0	0.0	0.0	0.0	0.0	0.0	0.0	0.0	0.0	0.0	0.0	0.0	0.0	0.0	0.0	0.0	0.0	0.0
Nucks1	98415	symbol	M. musculus	98415	M. musculus	Nucks1	nuclear casein kinase and cyclin-dependent kinase substrate 1	GO:1990968 modulation by host of RNA binding by virus;GO:1990969 modulation by host of viral RNA-binding transcription factor activity;GO:0043921 modulation by host of viral transcription		0.0	1.0	0.0	0.0	0.0	0.0	0.0	0.0	0.0	0.0	0.0	0.0	0.0	0.0	0.0	0.0	0.0	0.0	0.0	0.0
Tsbp1	407788	symbol	M. musculus	407788	M. musculus	Tsbp1	testis expressed basic protein 1	GO:0008150 biological_process		0.0	0.0	0.0	0.0	0.0	0.0	0.0	0.0	0.0	0.0	0.0	0.0	0.0	0.0	0.0	0.0	0.0	0.0	0.0	0.0
Brd4	57261	symbol	M. musculus	57261	M. musculus	Brd4	bromodomain containing 4	GO:2000002 negative regulation of DNA damage checkpoint;GO:2000330 positive regulation of T-helper 17 cell lineage commitment;GO:2000328 regulation of T-helper 17 cell lineage commitment		0.0	1.0	0.0	0.0	0.0	0.0	0.0	0.0	0.0	0.0	0.0	0.0	0.0	0.0	1.0	0.0	0.0	0.0	0.0	1.0
Acvr2b	11481	symbol	M. musculus	11481	M. musculus	Acvr2b	activin receptor IIB	GO:0032927 positive regulation of activin receptor signaling pathway;GO:0060836 lymphatic endothelial cell differentiation;GO:0048617 embryonic foregut morphogenesis	yes	0.0	0.0	0.0	0.0	0.0	0.0	0.0	0.0	1.0	0.0	0.0	0.0	1.0	1.0	0.0	0.0	0.0	0.0	1.0	0.0
Chrm3	12671	symbol	M. musculus	12671	M. musculus	Chrm3	cholinergic receptor, muscarinic 3, cardiac	GO:0003063 negative regulation of heart rate by acetylcholine;GO:0003068 regulation of systemic arterial blood pressure by acetylcholine;GO:0003070 regulation of systemic arterial blood pressure by neurotransmitter		1.0	0.0	0.0	0.0	0.0	0.0	1.0	0.0	0.0	0.0	0.0	0.0	0.0	0.0	0.0	0.0	0.0	0.0	0.0	0.0
Ccdc25	67179	symbol	M. musculus	67179	M. musculus	Ccdc25	coiled-coil domain containing 25	GO:2000147 positive regulation of cell motility;GO:0040017 positive regulation of locomotion;GO:2000145 regulation of cell motility		0.0	0.0	0.0	0.0	0.0	0.0	0.0	0.0	0.0	0.0	0.0	0.0	0.0	0.0	0.0	0.0	0.0	0.0	0.0	0.0
Tet1	52463	symbol	M. musculus	52463	M. musculus	Tet1	tet methylcytosine dioxygenase 1	GO:0006211 5-methylcytosine catabolic process;GO:0019857 5-methylcytosine metabolic process;GO:0044727 epigenetic programing of male pronucleus		0.0	1.0	0.0	0.0	1.0	0.0	0.0	0.0	0.0	0.0	0.0	0.0	0.0	0.0	0.0	0.0	0.0	0.0	0.0	0.0
Fzd1	14362	symbol	M. musculus	14362	M. musculus	Fzd1	frizzled class receptor 1	GO:0044338 canonical Wnt signaling pathway involved in mesenchymal stem cell differentiation;GO:0072497 mesenchymal stem cell differentiation;GO:0003150 muscular septum morphogenesis		0.0	0.0	0.0	0.0	0.0	0.0	0.0	0.0	0.0	0.0	1.0	0.0	0.0	1.0	0.0	0.0	0.0	0.0	0.0	0.0
Nefm	18040	symbol	M. musculus	18040	M. musculus	Nefm	neurofilament, medium polypeptide	GO:0033693 neurofilament bundle assembly;GO:0045105 intermediate filament polymerization or depolymerization;GO:0031133 regulation of axon diameter		0.0	0.0	0.0	0.0	0.0	0.0	0.0	0.0	0.0	0.0	0.0	0.0	0.0	0.0	0.0	0.0	0.0	0.0	0.0	0.0
Aanat	11298	symbol	M. musculus	11298	M. musculus	Aanat	arylalkylamine N-acetyltransferase	GO:0030186 melatonin metabolic process;GO:0030187 melatonin biosynthetic process;GO:0042435 indole-containing compound biosynthetic process		0.0	0.0	0.0	1.0	0.0	0.0	0.0	0.0	0.0	0.0	0.0	0.0	0.0	0.0	0.0	0.0	0.0	0.0	0.0	0.0
Srpk2	20817	symbol	M. musculus	20817	M. musculus	Srpk2	serine/arginine-rich protein specific kinase 2	GO:0035063 nuclear speck organization;GO:0062176 R-loop processing;GO:0030575 nuclear body organization	yes	0.0	1.0	1.0	0.0	0.0	0.0	0.0	0.0	0.0	0.0	0.0	0.0	0.0	1.0	1.0	0.0	0.0	0.0	0.0	0.0
Cpne7	102278	symbol	M. musculus	102278	M. musculus	Cpne7	copine VII	GO:0071277 cellular response to calcium ion;GO:0051592 response to calcium ion;GO:0071248 cellular response to metal ion		0.0	0.0	0.0	0.0	0.0	0.0	0.0	0.0	0.0	0.0	0.0	0.0	0.0	0.0	0.0	0.0	0.0	0.0	0.0	0.0
Phf14	75725	symbol	M. musculus	75725	M. musculus	Phf14	PHD finger protein 14	GO:2000584 negative regulation of platelet-derived growth factor receptor-alpha signaling pathway;GO:2000790 regulation of mesenchymal cell proliferation involved in lung development;GO:2000791 negative regulation of mesenchymal cell proliferation involved in lung development		0.0	0.0	0.0	0.0	0.0	0.0	0.0	0.0	0.0	0.0	0.0	0.0	0.0	0.0	0.0	0.0	0.0	0.0	0.0	0.0
Naa16	66897	symbol	M. musculus	66897	M. musculus	Naa16	N(alpha)-acetyltransferase 16, NatA auxiliary subunit	GO:0017196 N-terminal peptidyl-methionine acetylation;GO:0018206 peptidyl-methionine modification;GO:0006474 N-terminal protein amino acid acetylation		0.0	0.0	0.0	1.0	0.0	0.0	0.0	0.0	0.0	0.0	0.0	0.0	0.0	0.0	0.0	0.0	0.0	0.0	0.0	0.0
C1qtnf9	239126	symbol	M. musculus	239126	M. musculus	C1qtnf9	C1q and tumor necrosis factor related protein 9	GO:0045792 negative regulation of cell size;GO:1900078 positive regulation of cellular response to insulin stimulus;GO:0019395 fatty acid oxidation		0.0	0.0	0.0	0.0	0.0	0.0	0.0	0.0	0.0	0.0	0.0	0.0	0.0	0.0	0.0	0.0	0.0	1.0	0.0	0.0
Ncor1	20185	symbol	M. musculus	20185	M. musculus	Ncor1	nuclear receptor co-repressor 1	GO:1904016 response to Thyroglobulin triiodothyronine;GO:1904017 cellular response to Thyroglobulin triiodothyronine;GO:0060318 definitive erythrocyte differentiation		0.0	1.0	0.0	0.0	0.0	0.0	0.0	1.0	0.0	1.0	0.0	0.0	0.0	0.0	0.0	0.0	0.0	1.0	0.0	0.0
Rbms3	207181	symbol	M. musculus	207181	M. musculus	Rbms3	RNA binding motif, single stranded interacting protein	GO:0002357 defense response to tumor cell;GO:0002347 response to tumor cell;GO:0045727 positive regulation of translation		0.0	0.0	1.0	0.0	0.0	0.0	0.0	0.0	0.0	0.0	0.0	0.0	0.0	0.0	0.0	0.0	0.0	0.0	0.0	0.0
Ankrd12	106585	symbol	M. musculus	106585	M. musculus	Ankrd12	ankyrin repeat domain 12	GO:0008150 biological_process		0.0	0.0	0.0	0.0	0.0	0.0	0.0	0.0	0.0	0.0	0.0	0.0	0.0	0.0	0.0	0.0	0.0	0.0	0.0	0.0
Nsrp1	237859	symbol	M. musculus	237859	M. musculus	Nsrp1	nuclear speckle regulatory protein 1	GO:0000381 regulation of alternative mRNA splicing, via spliceosome;GO:0048024 regulation of mRNA splicing, via spliceosome;GO:0050684 regulation of mRNA processing		0.0	0.0	1.0	0.0	0.0	0.0	0.0	0.0	0.0	0.0	0.0	0.0	0.0	0.0	0.0	0.0	0.0	0.0	0.0	0.0
Atxn7	246103	symbol	M. musculus	246103	M. musculus	Atxn7	ataxin 7	GO:0043569 negative regulation of insulin-like growth factor receptor signaling pathway;GO:0043567 regulation of insulin-like growth factor receptor signaling pathway;GO:0048009 insulin-like growth factor receptor signaling pathway		0.0	0.0	1.0	0.0	0.0	1.0	0.0	0.0	1.0	0.0	0.0	0.0	0.0	0.0	0.0	0.0	0.0	0.0	0.0	0.0
Nrip3	78593	symbol	M. musculus	78593	M. musculus	Nrip3	nuclear receptor interacting protein 3	GO:0006508 proteolysis;GO:0019538 protein metabolic process;GO:1901564 organonitrogen compound metabolic process		0.0	0.0	0.0	0.0	0.0	0.0	0.0	0.0	0.0	0.0	0.0	0.0	0.0	0.0	0.0	0.0	0.0	0.0	0.0	0.0
Rab17	19329	symbol	M. musculus	19329	M. musculus	Rab17	RAB17, member RAS oncogene family	GO:0002415 immunoglobulin transcytosis in epithelial cells mediated by polymeric immunoglobulin receptor;GO:0002414 immunoglobulin transcytosis in epithelial cells;GO:0032402 melanosome transport		0.0	0.0	0.0	0.0	0.0	0.0	0.0	0.0	0.0	0.0	0.0	0.0	0.0	0.0	0.0	0.0	0.0	0.0	0.0	0.0
Pdgfa	18590	symbol	M. musculus	18590	M. musculus	Pdgfa	platelet derived growth factor, alpha	GO:0060683 regulation of branching involved in salivary gland morphogenesis by epithelial-mesenchymal signaling;GO:0010512 negative regulation of phosphatidylinositol biosynthetic process;GO:0035790 platelet-derived growth factor receptor-alpha signaling pathway		0.0	0.0	0.0	0.0	0.0	0.0	0.0	0.0	1.0	0.0	0.0	0.0	0.0	1.0	0.0	0.0	0.0	0.0	1.0	0.0
Pcdhga6	93714	symbol	M. musculus	93714	M. musculus	Pcdhga6	protocadherin gamma subfamily A, 6	GO:0007155 cell adhesion;GO:0009987 cellular process;GO:0008150 biological_process		0.0	0.0	0.0	0.0	0.0	0.0	0.0	0.0	0.0	0.0	0.0	0.0	0.0	0.0	0.0	0.0	0.0	0.0	0.0	0.0
Zrsr2	22184	symbol	M. musculus	22184	M. musculus	Zrsr2	zinc finger (CCCH type), RNA binding motif and serine/arginine rich 2	GO:0000375 RNA splicing, via transesterification reactions;GO:0000377 RNA splicing, via transesterification reactions with bulged adenosine as nucleophile;GO:0000398 mRNA splicing, via spliceosome		0.0	0.0	1.0	0.0	0.0	0.0	0.0	0.0	0.0	0.0	0.0	0.0	0.0	0.0	0.0	0.0	0.0	0.0	0.0	0.0
Htr1b	15551	symbol	M. musculus	15551	M. musculus	Htr1b	5-hydroxytryptamine (serotonin) receptor 1B	GO:0071502 cellular response to temperature stimulus;GO:0014053 negative regulation of gamma-aminobutyric acid secretion;GO:0014063 negative regulation of serotonin secretion		0.0	0.0	0.0	0.0	0.0	0.0	0.0	0.0	0.0	0.0	0.0	0.0	0.0	0.0	0.0	0.0	0.0	0.0	0.0	0.0
Smpd3	58994	symbol	M. musculus	58994	M. musculus	Smpd3	sphingomyelin phosphodiesterase 3, neutral	GO:0015774 polysaccharide transport;GO:0033037 polysaccharide localization;GO:0071461 cellular response to redox state		0.0	0.0	0.0	0.0	0.0	0.0	0.0	0.0	1.0	0.0	1.0	0.0	0.0	0.0	1.0	0.0	0.0	0.0	1.0	0.0
Rsbn1	229675	symbol	M. musculus	229675	M. musculus	Rsbn1	rosbin, round spermatid basic protein 1	GO:0006325 chromatin organization;GO:0071824 protein-DNA complex organization;GO:0043933 protein-containing complex organization		0.0	1.0	0.0	0.0	0.0	0.0	0.0	0.0	0.0	0.0	0.0	0.0	0.0	0.0	0.0	0.0	0.0	0.0	0.0	0.0
Pcdhga8	93716	symbol	M. musculus	93716	M. musculus	Pcdhga8	protocadherin gamma subfamily A, 8	GO:0007155 cell adhesion;GO:0009987 cellular process;GO:0008150 biological_process		0.0	0.0	0.0	0.0	0.0	0.0	0.0	0.0	0.0	0.0	0.0	0.0	0.0	0.0	0.0	0.0	0.0	0.0	0.0	0.0
Ncoa7	211329	symbol	M. musculus	211329	M. musculus	Ncoa7	nuclear receptor coactivator 7	GO:1902083 negative regulation of peptidyl-cysteine S-nitrosylation;GO:2000169 regulation of peptidyl-cysteine S-nitrosylation;GO:1900408 negative regulation of cellular response to oxidative stress		0.0	0.0	0.0	0.0	0.0	0.0	0.0	0.0	0.0	0.0	0.0	0.0	0.0	0.0	0.0	0.0	0.0	0.0	0.0	0.0
Cfap45	71870	symbol	M. musculus	71870	M. musculus	Cfap45	cilia and flagella associated protein 45	GO:0061966 establishment of left/right asymmetry;GO:0060296 regulation of cilium beat frequency involved in ciliary motility;GO:0060287 epithelial cilium movement involved in determination of left/right asymmetry		0.0	0.0	0.0	0.0	0.0	0.0	0.0	0.0	0.0	0.0	0.0	0.0	0.0	0.0	0.0	0.0	0.0	0.0	0.0	0.0
Akap17b	338351	symbol	M. musculus	338351	M. musculus	Akap17b	A kinase anchor protein 17B	GO:0008380 RNA splicing;GO:0006397 mRNA processing;GO:0016071 mRNA metabolic process		0.0	0.0	1.0	0.0	0.0	0.0	0.0	0.0	0.0	0.0	0.0	0.0	0.0	0.0	0.0	0.0	0.0	0.0	0.0	0.0
Ppp1r12a	17931	symbol	M. musculus	17931	M. musculus	Ppp1r12a	protein phosphatase 1, regulatory subunit 12A	GO:0035508 positive regulation of myosin-light-chain-phosphatase activity;GO:0035507 regulation of myosin-light-chain-phosphatase activity;GO:0032516 positive regulation of phosphoprotein phosphatase activity		0.0	0.0	0.0	0.0	0.0	0.0	0.0	0.0	0.0	0.0	0.0	0.0	0.0	0.0	0.0	0.0	1.0	0.0	0.0	0.0
Ntn1	18208	symbol	M. musculus	18208	M. musculus	Ntn1	netrin 1	GO:0033564 anterior/posterior axon guidance;GO:0061643 chemorepulsion of axon;GO:0006930 substrate-dependent cell migration, cell extension		0.0	0.0	0.0	0.0	1.0	0.0	0.0	1.0	0.0	0.0	1.0	0.0	0.0	1.0	0.0	0.0	0.0	0.0	0.0	1.0
Baz1a	217578	symbol	M. musculus	217578	M. musculus	Baz1a	bromodomain adjacent to zinc finger domain 1A	GO:0031445 regulation of heterochromatin formation;GO:0120261 regulation of heterochromatin organization;GO:1902275 regulation of chromatin organization		0.0	1.0	0.0	0.0	0.0	0.0	0.0	0.0	0.0	0.0	0.0	0.0	0.0	0.0	0.0	0.0	0.0	0.0	0.0	0.0
Brd9	105246	symbol	M. musculus	105246	M. musculus	Brd9	bromodomain containing 9	GO:1902459 positive regulation of stem cell population maintenance;GO:2000036 regulation of stem cell population maintenance;GO:0006338 chromatin remodeling		0.0	1.0	0.0	0.0	0.0	0.0	0.0	1.0	0.0	0.0	0.0	0.0	0.0	0.0	0.0	0.0	0.0	0.0	0.0	0.0
Larp1b	214048	symbol	M. musculus	214048	M. musculus	Larp1b	La ribonucleoprotein 1B			0.0	0.0	0.0	0.0	0.0	0.0	0.0	0.0	0.0	0.0	0.0	0.0	0.0	0.0	0.0	0.0	0.0	0.0	0.0	0.0
Map1b	17755	symbol	M. musculus	17755	M. musculus	Map1b	microtubule-associated protein 1B	GO:0071895 odontoblast differentiation;GO:0034643 establishment of mitochondrion localization, microtubule-mediated;GO:0047497 mitochondrion transport along microtubule		0.0	0.0	0.0	0.0	1.0	0.0	0.0	1.0	0.0	0.0	1.0	0.0	0.0	0.0	0.0	0.0	0.0	0.0	0.0	1.0
C1rl	232371	symbol	M. musculus	232371	M. musculus	C1rl	complement component 1, r subcomponent-like	GO:0006958 complement activation, classical pathway;GO:0002455 humoral immune response mediated by circulating immunoglobulin;GO:0006956 complement activation		0.0	0.0	0.0	0.0	0.0	0.0	0.0	0.0	0.0	0.0	0.0	0.0	0.0	0.0	0.0	0.0	0.0	0.0	0.0	0.0
Svip	75744	symbol	M. musculus	75744	M. musculus	Svip	small VCP/p97-interacting protein	GO:1904239 regulation of VCP-NPL4-UFD1 AAA ATPase complex assembly;GO:1904240 negative regulation of VCP-NPL4-UFD1 AAA ATPase complex assembly;GO:1903061 positive regulation of protein lipidation		0.0	0.0	0.0	0.0	0.0	0.0	0.0	0.0	0.0	0.0	0.0	0.0	0.0	0.0	0.0	0.0	0.0	0.0	0.0	0.0
Srrm1	51796	symbol	M. musculus	51796	M. musculus	Srrm1	serine/arginine repetitive matrix 1	GO:0048024 regulation of mRNA splicing, via spliceosome;GO:0050684 regulation of mRNA processing;GO:0043484 regulation of RNA splicing		0.0	0.0	1.0	0.0	0.0	0.0	0.0	0.0	0.0	0.0	0.0	1.0	0.0	0.0	0.0	0.0	0.0	0.0	0.0	0.0
Fcgbp	215384	symbol	M. musculus	215384	M. musculus	Fcgbp	Fc fragment of IgG binding protein	GO:0008150 biological_process		0.0	0.0	0.0	0.0	0.0	0.0	0.0	0.0	0.0	0.0	0.0	0.0	0.0	0.0	0.0	0.0	0.0	0.0	0.0	0.0
Knop1	66356	symbol	M. musculus	66356	M. musculus	Knop1	lysine rich nucleolar protein 1			0.0	0.0	0.0	0.0	0.0	0.0	0.0	0.0	0.0	0.0	0.0	0.0	0.0	0.0	0.0	0.0	0.0	0.0	0.0	0.0
Slc28a3	114304	symbol	M. musculus	114304	M. musculus	Slc28a3	solute carrier family 28 (sodium-coupled nucleoside transporter), member 3	GO:0015860 purine nucleoside transmembrane transport;GO:0015855 pyrimidine nucleobase transport;GO:1904823 purine nucleobase transmembrane transport		0.0	0.0	0.0	0.0	0.0	0.0	0.0	0.0	0.0	0.0	0.0	0.0	0.0	0.0	0.0	0.0	0.0	1.0	0.0	0.0
Fam133b	68152	symbol	M. musculus	68152	M. musculus	Fam133b	family with sequence similarity 133, member B	GO:0008150 biological_process		0.0	0.0	0.0	0.0	0.0	0.0	0.0	0.0	0.0	0.0	0.0	0.0	0.0	0.0	0.0	0.0	0.0	0.0	0.0	0.0
Ripk3	56532	symbol	M. musculus	56532	M. musculus	Ripk3	receptor-interacting serine-threonine kinase 3	GO:0097528 execution phase of necroptosis;GO:2000452 regulation of CD8-positive, alpha-beta cytotoxic T cell extravasation;GO:2000449 regulation of CD8-positive, alpha-beta T cell extravasation	yes	0.0	0.0	0.0	0.0	0.0	0.0	0.0	0.0	0.0	0.0	0.0	0.0	0.0	0.0	0.0	0.0	1.0	1.0	0.0	0.0
Plcl2	224860	symbol	M. musculus	224860	M. musculus	Plcl2	phospholipase C-like 2	GO:0002337 B-1a B cell differentiation;GO:0002322 B cell proliferation involved in immune response;GO:0050859 negative regulation of B cell receptor signaling pathway		0.0	0.0	0.0	0.0	0.0	0.0	0.0	0.0	0.0	0.0	0.0	0.0	0.0	0.0	0.0	0.0	0.0	0.0	0.0	0.0
Gas7	14457	symbol	M. musculus	14457	M. musculus	Gas7	growth arrest specific 7	GO:0030041 actin filament polymerization;GO:0008154 actin polymerization or depolymerization;GO:0051017 actin filament bundle assembly		0.0	0.0	0.0	0.0	1.0	0.0	0.0	0.0	0.0	0.0	0.0	0.0	0.0	0.0	0.0	0.0	0.0	0.0	0.0	0.0
Eif5b	226982	symbol	M. musculus	226982	M. musculus	Eif5b	eukaryotic translation initiation factor 5B	GO:0042255 ribosome assembly;GO:0006446 regulation of translational initiation;GO:0006413 translational initiation		0.0	0.0	0.0	0.0	0.0	0.0	0.0	0.0	0.0	0.0	0.0	0.0	0.0	0.0	0.0	0.0	0.0	0.0	0.0	0.0
Obscn	380698	symbol	M. musculus	380698	M. musculus	Obscn	obscurin, cytoskeletal calmodulin and titin-interacting RhoGEF	GO:0051898 negative regulation of phosphatidylinositol 3-kinase/protein kinase B signal transduction;GO:0046777 protein autophosphorylation;GO:0051896 regulation of phosphatidylinositol 3-kinase/protein kinase B signal transduction		0.0	0.0	0.0	0.0	0.0	0.0	0.0	0.0	0.0	0.0	0.0	0.0	0.0	0.0	0.0	0.0	0.0	0.0	0.0	0.0
Soga3	67412	gene_synonym	M. musculus	67412	M. musculus	Mtcl3	MTCL family member 3	GO:0010506 regulation of autophagy;GO:0031329 regulation of cellular catabolic process;GO:0009894 regulation of catabolic process		0.0	0.0	0.0	0.0	0.0	0.0	0.0	0.0	0.0	0.0	0.0	0.0	0.0	0.0	0.0	0.0	0.0	0.0	0.0	0.0
Ank3	11735	symbol	M. musculus	11735	M. musculus	Ank3	ankyrin 3, epithelial	GO:0010650 positive regulation of cell communication by electrical coupling;GO:1900827 positive regulation of membrane depolarization during cardiac muscle cell action potential;GO:0072658 maintenance of protein location in membrane		0.0	0.0	0.0	0.0	1.0	0.0	0.0	0.0	0.0	0.0	0.0	0.0	0.0	0.0	0.0	0.0	0.0	0.0	0.0	0.0
2310033P09Rik	67862	symbol	M. musculus	67862	M. musculus	2310033P09Rik	RIKEN cDNA 2310033P09 gene	GO:0008150 biological_process		0.0	0.0	0.0	0.0	0.0	0.0	0.0	0.0	0.0	0.0	0.0	0.0	0.0	0.0	0.0	0.0	0.0	0.0	0.0	0.0
Usp51	635253	symbol	M. musculus	635253	M. musculus	Usp51	ubiquitin specific protease 51	GO:0140861 DNA repair-dependent chromatin remodeling;GO:2001032 regulation of double-strand break repair via nonhomologous end joining;GO:0010569 regulation of double-strand break repair via homologous recombination		0.0	1.0	0.0	0.0	0.0	0.0	0.0	0.0	0.0	0.0	0.0	0.0	0.0	0.0	0.0	0.0	0.0	0.0	0.0	0.0
Ankrd11	77087	symbol	M. musculus	77087	M. musculus	Ankrd11	ankyrin repeat domain 11	GO:0060325 face morphogenesis;GO:0060323 head morphogenesis;GO:0010171 body morphogenesis		0.0	0.0	0.0	0.0	0.0	0.0	0.0	0.0	0.0	1.0	0.0	0.0	0.0	0.0	0.0	0.0	0.0	1.0	1.0	0.0
Vnn1	22361	symbol	M. musculus	22361	M. musculus	Vnn1	vanin 1	GO:0015939 pantothenate metabolic process;GO:0015938 coenzyme A catabolic process;GO:1902177 positive regulation of oxidative stress-induced intrinsic apoptotic signaling pathway		0.0	0.0	0.0	0.0	0.0	0.0	0.0	0.0	0.0	0.0	0.0	0.0	0.0	0.0	0.0	0.0	0.0	0.0	0.0	1.0
Dync1i2	13427	symbol	M. musculus	13427	M. musculus	Dync1i2	dynein cytoplasmic 1 intermediate chain 2	GO:0010977 negative regulation of neuron projection development;GO:0010970 transport along microtubule;GO:0030705 cytoskeleton-dependent intracellular transport		0.0	0.0	0.0	0.0	0.0	0.0	0.0	0.0	0.0	0.0	0.0	0.0	0.0	0.0	0.0	0.0	0.0	0.0	0.0	0.0
Amer1	72345	symbol	M. musculus	72345	M. musculus	Amer1	APC membrane recruitment 1	GO:0072161 mesenchymal cell differentiation involved in kidney development;GO:2001012 mesenchymal cell differentiation involved in renal system development;GO:0072074 kidney mesenchyme development		0.0	0.0	0.0	0.0	0.0	0.0	0.0	0.0	0.0	0.0	0.0	0.0	0.0	0.0	0.0	0.0	0.0	0.0	0.0	0.0
Ebf1	13591	symbol	M. musculus	13591	M. musculus	Ebf1	early B cell factor 1	GO:0045944 positive regulation of transcription by RNA polymerase II;GO:0045893 positive regulation of DNA-templated transcription;GO:1902680 positive regulation of RNA biosynthetic process		0.0	0.0	0.0	0.0	0.0	0.0	0.0	0.0	0.0	0.0	0.0	0.0	0.0	0.0	0.0	0.0	0.0	0.0	0.0	0.0
Tnrc6b	213988	symbol	M. musculus	213988	M. musculus	Tnrc6b	trinucleotide repeat containing 6b	GO:0060213 positive regulation of nuclear-transcribed mRNA poly(A) tail shortening;GO:0060211 regulation of nuclear-transcribed mRNA poly(A) tail shortening;GO:1900153 positive regulation of nuclear-transcribed mRNA catabolic process, deadenylation-dependent decay		0.0	0.0	1.0	0.0	0.0	0.0	0.0	0.0	0.0	0.0	0.0	0.0	0.0	0.0	0.0	0.0	0.0	0.0	0.0	0.0
Rrp8	101867	symbol	M. musculus	101867	M. musculus	Rrp8	ribosomal RNA processing 8	GO:1903450 regulation of G1 to G0 transition;GO:0000183 rDNA heterochromatin formation;GO:1990700 nucleolar chromatin organization		0.0	1.0	0.0	0.0	0.0	0.0	0.0	0.0	0.0	0.0	0.0	0.0	0.0	0.0	0.0	0.0	0.0	1.0	0.0	0.0
Emp2	13731	symbol	M. musculus	13731	M. musculus	Emp2	epithelial membrane protein 2	GO:0001787 natural killer cell proliferation;GO:0044854 plasma membrane raft assembly;GO:0062043 positive regulation of cardiac epithelial to mesenchymal transition		0.0	0.0	0.0	0.0	0.0	0.0	0.0	0.0	0.0	0.0	0.0	0.0	0.0	1.0	0.0	0.0	0.0	0.0	0.0	0.0
Mgst1	56615	symbol	M. musculus	56615	M. musculus	Mgst1	microsomal glutathione S-transferase 1	GO:0071449 cellular response to lipid hydroperoxide;GO:0006982 response to lipid hydroperoxide;GO:0034635 glutathione transport		0.0	0.0	0.0	0.0	0.0	0.0	0.0	0.0	0.0	0.0	0.0	0.0	0.0	0.0	0.0	0.0	0.0	0.0	0.0	0.0
Nmt2	18108	symbol	M. musculus	18108	M. musculus	Nmt2	N-myristoyltransferase 2	GO:0018008 N-terminal peptidyl-glycine N-myristoylation;GO:0018201 peptidyl-glycine modification;GO:0006499 N-terminal protein myristoylation		0.0	0.0	0.0	1.0	0.0	0.0	0.0	0.0	0.0	0.0	0.0	0.0	0.0	0.0	0.0	0.0	0.0	0.0	0.0	0.0
Hpn	15451	symbol	M. musculus	15451	M. musculus	Hpn	hepsin	GO:0010693 negative regulation of alkaline phosphatase activity;GO:0034769 basement membrane disassembly;GO:0097195 pilomotor reflex		0.0	0.0	0.0	0.0	0.0	0.0	0.0	1.0	0.0	0.0	0.0	0.0	0.0	1.0	0.0	0.0	1.0	0.0	0.0	0.0
Rep15	66532	symbol	M. musculus	66532	M. musculus	Rep15	RAB15 effector protein	GO:0033572 transferrin transport;GO:0001881 receptor recycling;GO:0043112 receptor metabolic process		0.0	0.0	0.0	0.0	0.0	0.0	0.0	0.0	0.0	0.0	0.0	0.0	0.0	0.0	0.0	0.0	0.0	0.0	0.0	0.0
Cep164	214552	symbol	M. musculus	214552	M. musculus	Cep164	centrosomal protein 164	GO:0060271 cilium assembly;GO:0044782 cilium organization;GO:0120031 plasma membrane bounded cell projection assembly		0.0	0.0	0.0	0.0	0.0	0.0	0.0	0.0	0.0	0.0	0.0	0.0	0.0	0.0	0.0	0.0	0.0	0.0	0.0	0.0
Cacna1d	12289	symbol	M. musculus	12289	M. musculus	Cacna1d	calcium channel, voltage-dependent, L type, alpha 1D subunit	GO:0086046 membrane depolarization during SA node cell action potential;GO:1904879 positive regulation of calcium ion transmembrane transport via high voltage-gated calcium channel;GO:0060372 regulation of atrial cardiac muscle cell membrane repolarization		0.0	0.0	0.0	0.0	0.0	0.0	0.0	0.0	0.0	0.0	0.0	0.0	0.0	0.0	0.0	0.0	0.0	0.0	0.0	0.0
Rbbp6	19647	symbol	M. musculus	19647	M. musculus	Rbbp6	retinoblastoma binding protein 6, ubiquitin ligase	GO:0061053 somite development;GO:0006275 regulation of DNA replication;GO:0035264 multicellular organism growth		0.0	0.0	1.0	0.0	0.0	0.0	0.0	0.0	0.0	0.0	0.0	1.0	0.0	1.0	0.0	0.0	0.0	0.0	0.0	0.0
Sox5	20678	symbol	M. musculus	20678	M. musculus	Sox5	SRY (sex determining region Y)-box 5	GO:2000741 positive regulation of mesenchymal stem cell differentiation;GO:0060164 regulation of timing of neuron differentiation;GO:0055059 asymmetric neuroblast division		0.0	0.0	0.0	0.0	0.0	0.0	0.0	0.0	1.0	0.0	1.0	0.0	0.0	0.0	0.0	0.0	0.0	0.0	0.0	0.0
Pigr	18703	symbol	M. musculus	18703	M. musculus	Pigr	polymeric immunoglobulin receptor	GO:0002415 immunoglobulin transcytosis in epithelial cells mediated by polymeric immunoglobulin receptor;GO:0002414 immunoglobulin transcytosis in epithelial cells;GO:0038093 Fc receptor signaling pathway		0.0	0.0	0.0	0.0	0.0	0.0	0.0	0.0	1.0	0.0	0.0	0.0	0.0	0.0	0.0	0.0	0.0	0.0	0.0	0.0
Sema3c	20348	symbol	M. musculus	20348	M. musculus	Sema3c	sema domain, immunoglobulin domain (Ig), short basic domain, secreted, (semaphorin) 3C	GO:0140074 cardiac endothelial to mesenchymal transition;GO:0003350 pulmonary myocardium development;GO:1905310 regulation of cardiac neural crest cell migration involved in outflow tract morphogenesis		0.0	0.0	0.0	0.0	1.0	0.0	0.0	1.0	0.0	0.0	0.0	0.0	0.0	1.0	0.0	0.0	0.0	0.0	1.0	0.0
Pde7b	29863	symbol	M. musculus	29863	M. musculus	Pde7b	phosphodiesterase 7B	GO:0019933 cAMP-mediated signaling;GO:0019935 cyclic-nucleotide-mediated signaling;GO:0141124 intracellular signaling cassette		0.0	0.0	0.0	0.0	0.0	0.0	0.0	0.0	0.0	0.0	0.0	0.0	0.0	0.0	0.0	0.0	0.0	0.0	0.0	0.0
Mphosph8	75339	symbol	M. musculus	75339	M. musculus	Mphosph8	M-phase phosphoprotein 8	GO:0090309 positive regulation of DNA methylation-dependent heterochromatin formation;GO:0044027 negative regulation of gene expression via CpG island methylation;GO:0045869 negative regulation of single stranded viral RNA replication via double stranded DNA intermediate		0.0	1.0	0.0	0.0	0.0	0.0	0.0	0.0	0.0	0.0	0.0	0.0	0.0	0.0	0.0	0.0	0.0	0.0	0.0	0.0
Lst1	16988	symbol	M. musculus	16988	M. musculus	Lst1	leukocyte specific transcript 1	GO:0050672 negative regulation of lymphocyte proliferation;GO:0032945 negative regulation of mononuclear cell proliferation;GO:0070664 negative regulation of leukocyte proliferation		0.0	0.0	0.0	0.0	1.0	0.0	0.0	0.0	0.0	0.0	0.0	0.0	0.0	0.0	0.0	0.0	0.0	0.0	0.0	0.0
Anp32b	67628	symbol	M. musculus	67628	M. musculus	Anp32b	acidic nuclear phosphoprotein 32 family member B	GO:0046827 positive regulation of protein export from nucleus;GO:0021591 ventricular system development;GO:0046825 regulation of protein export from nucleus		0.0	1.0	0.0	0.0	0.0	0.0	0.0	1.0	0.0	1.0	0.0	0.0	0.0	1.0	1.0	0.0	0.0	0.0	0.0	0.0
Oas1g	23960	symbol	M. musculus	23960	M. musculus	Oas1g	2'-5' oligoadenylate synthetase 1G	GO:0071659 negative regulation of IP-10 production;GO:2000342 negative regulation of chemokine (C-X-C motif) ligand 2 production;GO:0071658 regulation of IP-10 production		0.0	0.0	1.0	0.0	0.0	0.0	0.0	0.0	0.0	0.0	0.0	0.0	0.0	0.0	0.0	0.0	0.0	1.0	0.0	0.0
Nek1	18004	symbol	M. musculus	18004	M. musculus	Nek1	NIMA (never in mitosis gene a)-related expressed kinase 1	GO:2000001 regulation of DNA damage checkpoint;GO:1901976 regulation of cell cycle checkpoint;GO:0010212 response to ionizing radiation	yes	0.0	0.0	0.0	0.0	0.0	0.0	0.0	0.0	0.0	0.0	0.0	0.0	0.0	0.0	0.0	0.0	0.0	0.0	0.0	0.0
Ahi1	52906	symbol	M. musculus	52906	M. musculus	Ahi1	Abelson helper integration site 1	GO:0030862 positive regulation of polarized epithelial cell differentiation;GO:0030860 regulation of polarized epithelial cell differentiation;GO:0035845 photoreceptor cell outer segment organization		0.0	0.0	0.0	0.0	0.0	0.0	0.0	1.0	1.0	0.0	0.0	0.0	0.0	1.0	0.0	0.0	0.0	0.0	0.0	0.0
Baz2a	116848	symbol	M. musculus	116848	M. musculus	Baz2a	bromodomain adjacent to zinc finger domain, 2A	GO:0000183 rDNA heterochromatin formation;GO:1990700 nucleolar chromatin organization;GO:0016479 negative regulation of transcription by RNA polymerase I		0.0	1.0	0.0	0.0	0.0	0.0	0.0	0.0	0.0	0.0	0.0	0.0	0.0	0.0	0.0	0.0	0.0	0.0	0.0	0.0
Ikzf5	67143	symbol	M. musculus	67143	M. musculus	Ikzf5	IKAROS family zinc finger 5	GO:0000122 negative regulation of transcription by RNA polymerase II;GO:0045892 negative regulation of DNA-templated transcription;GO:1902679 negative regulation of RNA biosynthetic process		0.0	0.0	0.0	0.0	0.0	0.0	0.0	0.0	0.0	0.0	0.0	0.0	0.0	0.0	0.0	0.0	0.0	0.0	0.0	0.0
Phip	83946	symbol	M. musculus	83946	M. musculus	Phip	pleckstrin homology domain interacting protein	GO:1904692 positive regulation of type B pancreatic cell proliferation;GO:0043568 positive regulation of insulin-like growth factor receptor signaling pathway;GO:0061469 regulation of type B pancreatic cell proliferation		0.0	0.0	0.0	0.0	0.0	0.0	0.0	1.0	1.0	0.0	0.0	0.0	0.0	0.0	1.0	0.0	0.0	0.0	0.0	0.0
Tnrc6a	233833	symbol	M. musculus	233833	M. musculus	Tnrc6a	trinucleotide repeat containing 6a	GO:0060213 positive regulation of nuclear-transcribed mRNA poly(A) tail shortening;GO:0060211 regulation of nuclear-transcribed mRNA poly(A) tail shortening;GO:0035278 miRNA-mediated gene silencing by inhibition of translation		0.0	0.0	1.0	0.0	0.0	0.0	0.0	0.0	0.0	0.0	0.0	0.0	0.0	0.0	0.0	0.0	0.0	0.0	0.0	0.0
Brd3	67382	symbol	M. musculus	67382	M. musculus	Brd3	bromodomain containing 3	GO:0035987 endodermal cell differentiation;GO:0001706 endoderm formation;GO:0071168 protein localization to chromatin		0.0	1.0	0.0	0.0	0.0	0.0	0.0	0.0	0.0	0.0	0.0	0.0	0.0	1.0	0.0	0.0	0.0	0.0	0.0	0.0
Nemf	66244	symbol	M. musculus	66244	M. musculus	Nemf	nuclear export mediator factor	GO:0140708 CAT tailing;GO:0002182 cytoplasmic translational elongation;GO:1990116 ribosome-associated ubiquitin-dependent protein catabolic process		0.0	0.0	0.0	0.0	0.0	0.0	0.0	0.0	0.0	0.0	0.0	0.0	0.0	0.0	0.0	0.0	0.0	0.0	0.0	0.0
Ddx18	66942	symbol	M. musculus	66942	M. musculus	Ddx18	DEAD box helicase 18	GO:0000463 maturation of LSU-rRNA from tricistronic rRNA transcript (SSU-rRNA, 5.8S rRNA, LSU-rRNA);GO:0000470 maturation of LSU-rRNA;GO:0042273 ribosomal large subunit biogenesis		0.0	0.0	0.0	0.0	0.0	0.0	0.0	0.0	0.0	0.0	0.0	0.0	0.0	0.0	0.0	0.0	0.0	0.0	0.0	0.0
Riok1	71340	symbol	M. musculus	71340	M. musculus	Riok1	RIO kinase 1	GO:2000234 positive regulation of rRNA processing;GO:2000232 regulation of rRNA processing;GO:0030490 maturation of SSU-rRNA	yes	0.0	0.0	1.0	0.0	0.0	0.0	0.0	0.0	0.0	0.0	0.0	0.0	0.0	0.0	0.0	0.0	0.0	0.0	0.0	0.0
Phf20l1	239510	symbol	M. musculus	239510	M. musculus	Phf20l1	PHD finger protein 20-like 1	GO:0032435 negative regulation of proteasomal ubiquitin-dependent protein catabolic process;GO:1901799 negative regulation of proteasomal protein catabolic process;GO:2000059 negative regulation of ubiquitin-dependent protein catabolic process		0.0	0.0	0.0	0.0	0.0	0.0	0.0	0.0	0.0	0.0	0.0	0.0	0.0	0.0	0.0	0.0	0.0	0.0	0.0	0.0
Rnf20	109331	symbol	M. musculus	109331	M. musculus	Rnf20	ring finger protein 20	GO:0000209 protein polyubiquitination;GO:0030336 negative regulation of cell migration;GO:2000146 negative regulation of cell motility		0.0	1.0	0.0	0.0	0.0	0.0	0.0	0.0	0.0	0.0	0.0	1.0	0.0	0.0	0.0	0.0	0.0	0.0	0.0	0.0
Dach1	13134	symbol	M. musculus	13134	M. musculus	Dach1	dachshund family transcription factor 1	GO:0060244 negative regulation of cell proliferation involved in contact inhibition;GO:0060242 contact inhibition;GO:0060245 detection of cell density		0.0	0.0	0.0	0.0	0.0	0.0	0.0	0.0	0.0	0.0	0.0	0.0	0.0	0.0	0.0	0.0	0.0	0.0	0.0	0.0
Zfp827	622675	symbol	M. musculus	622675	M. musculus	Zfp827	zinc finger protein 827	GO:1904791 negative regulation of shelterin complex assembly;GO:1904790 regulation of shelterin complex assembly;GO:0070200 establishment of protein localization to telomere		0.0	1.0	0.0	0.0	0.0	0.0	0.0	0.0	0.0	0.0	0.0	0.0	0.0	0.0	0.0	0.0	0.0	0.0	0.0	0.0
Pcdhb17	93888	symbol	M. musculus	93888	M. musculus	Pcdhb17	protocadherin beta 17	GO:0007155 cell adhesion;GO:0009987 cellular process;GO:0008150 biological_process		0.0	0.0	0.0	0.0	0.0	0.0	0.0	0.0	0.0	0.0	0.0	0.0	0.0	0.0	0.0	0.0	0.0	0.0	0.0	0.0
Rabl6	227624	symbol	M. musculus	227624	M. musculus	Rabl6	RAB, member RAS oncogene family-like 6			0.0	0.0	0.0	0.0	0.0	0.0	0.0	0.0	0.0	0.0	0.0	0.0	0.0	0.0	0.0	0.0	0.0	0.0	0.0	0.0
Tra2b	20462	symbol	M. musculus	20462	M. musculus	Tra2b	transformer 2 beta	GO:0021796 cerebral cortex regionalization;GO:0021978 telencephalon regionalization;GO:0021871 forebrain regionalization		0.0	0.0	1.0	0.0	0.0	0.0	0.0	0.0	0.0	1.0	0.0	1.0	0.0	1.0	0.0	0.0	0.0	0.0	0.0	0.0
Afdn	17356	symbol	M. musculus	17356	M. musculus	Afdn	afadin, adherens junction formation factor	GO:0061884 regulation of mini excitatory postsynaptic potential;GO:0061885 positive regulation of mini excitatory postsynaptic potential;GO:2000049 positive regulation of cell-cell adhesion mediated by cadherin		0.0	0.0	0.0	0.0	1.0	0.0	0.0	1.0	0.0	1.0	1.0	0.0	0.0	0.0	0.0	0.0	0.0	1.0	0.0	1.0
Clec1a	243653	symbol	M. musculus	243653	M. musculus	Clec1a	C-type lectin domain family 1, member a	GO:0007165 signal transduction;GO:0023052 signaling;GO:0007154 cell communication		0.0	0.0	0.0	0.0	0.0	0.0	0.0	0.0	0.0	0.0	0.0	0.0	0.0	0.0	0.0	0.0	0.0	0.0	0.0	0.0
Arid4b	94246	symbol	M. musculus	94246	M. musculus	Arid4b	AT-rich interaction domain 4B	GO:0097368 establishment of Sertoli cell barrier;GO:0060009 Sertoli cell development;GO:1902455 negative regulation of stem cell population maintenance		0.0	1.0	0.0	0.0	0.0	1.0	0.0	0.0	0.0	0.0	0.0	0.0	0.0	0.0	0.0	0.0	0.0	0.0	0.0	0.0
Erbb2	13866	symbol	M. musculus	13866	M. musculus	Erbb2	erb-b2 receptor tyrosine kinase 2	GO:0038135 ERBB2-ERBB4 signaling pathway;GO:0033088 negative regulation of immature T cell proliferation in thymus;GO:0033079 immature T cell proliferation	yes	0.0	0.0	0.0	0.0	1.0	0.0	0.0	1.0	1.0	0.0	1.0	0.0	0.0	1.0	0.0	0.0	0.0	0.0	0.0	1.0
Chd6	71389	symbol	M. musculus	71389	M. musculus	Chd6	chromodomain helicase DNA binding protein 6	GO:0045454 cell redox homeostasis;GO:0006338 chromatin remodeling;GO:0019725 cellular homeostasis		0.0	1.0	0.0	0.0	0.0	0.0	0.0	0.0	0.0	0.0	0.0	0.0	0.0	0.0	0.0	0.0	0.0	0.0	0.0	0.0
Scn9a	20274	symbol	M. musculus	20274	M. musculus	Scn9a	sodium channel, voltage-gated, type IX, alpha	GO:0061366 behavioral response to chemical pain;GO:0061368 behavioral response to formalin induced pain;GO:0045759 negative regulation of action potential		0.0	0.0	0.0	0.0	0.0	0.0	0.0	0.0	0.0	0.0	0.0	0.0	0.0	0.0	0.0	0.0	0.0	0.0	1.0	0.0
Itsn2	20403	symbol	M. musculus	20403	M. musculus	Itsn2	intersectin 2	GO:0150007 clathrin-dependent synaptic vesicle endocytosis;GO:0036466 synaptic vesicle recycling via endosome;GO:0099532 synaptic vesicle endosomal processing		0.0	0.0	0.0	0.0	0.0	0.0	0.0	1.0	0.0	0.0	0.0	0.0	0.0	0.0	0.0	0.0	0.0	0.0	0.0	0.0
Zcchc17	619605	symbol	M. musculus	619605	M. musculus	Zcchc17	zinc finger, CCHC domain containing 17	GO:0043489 RNA stabilization;GO:1902369 negative regulation of RNA catabolic process;GO:0043487 regulation of RNA stability		0.0	0.0	0.0	0.0	0.0	0.0	0.0	0.0	0.0	0.0	0.0	0.0	0.0	0.0	0.0	0.0	0.0	0.0	0.0	0.0
Snrnp48	67797	symbol	M. musculus	67797	M. musculus	Snrnp48	small nuclear ribonucleoprotein 48 (U11/U12)	GO:0008380 RNA splicing;GO:0006397 mRNA processing;GO:0016071 mRNA metabolic process		0.0	0.0	1.0	0.0	0.0	0.0	0.0	0.0	0.0	0.0	0.0	0.0	0.0	0.0	0.0	0.0	0.0	0.0	0.0	0.0
Baz2b	407823	symbol	M. musculus	407823	M. musculus	Baz2b	bromodomain adjacent to zinc finger domain, 2B			0.0	0.0	0.0	0.0	0.0	0.0	0.0	0.0	0.0	0.0	0.0	0.0	0.0	0.0	0.0	0.0	0.0	0.0	0.0	0.0
Rnf152	320311	symbol	M. musculus	320311	M. musculus	Rnf152	ring finger protein 152	GO:1904262 negative regulation of TORC1 signaling;GO:0006513 protein monoubiquitination;GO:0034198 cellular response to amino acid starvation		0.0	0.0	0.0	0.0	0.0	0.0	0.0	0.0	0.0	0.0	0.0	0.0	0.0	0.0	0.0	0.0	0.0	0.0	0.0	0.0
Cdk15	271697	symbol	M. musculus	271697	M. musculus	Cdk15	cyclin dependent kinase 15	GO:0006468 protein phosphorylation;GO:0016310 phosphorylation;GO:0006796 phosphate-containing compound metabolic process	yes	0.0	0.0	0.0	0.0	0.0	0.0	0.0	0.0	0.0	0.0	0.0	0.0	0.0	0.0	0.0	0.0	0.0	0.0	0.0	0.0
Zfp30	22693	symbol	M. musculus	22693	M. musculus	Zfp30	zinc finger protein 30	GO:0006357 regulation of transcription by RNA polymerase II;GO:0006355 regulation of DNA-templated transcription;GO:2001141 regulation of RNA biosynthetic process		0.0	0.0	0.0	0.0	0.0	0.0	0.0	0.0	0.0	0.0	0.0	0.0	0.0	0.0	0.0	0.0	0.0	0.0	0.0	0.0
Prrc2c	226562	symbol	M. musculus	226562	M. musculus	Prrc2c	proline-rich coiled-coil 2C	GO:0034063 stress granule assembly;GO:0002244 hematopoietic progenitor cell differentiation;GO:0140694 non-membrane-bounded organelle assembly		0.0	0.0	0.0	0.0	0.0	0.0	0.0	0.0	0.0	0.0	0.0	0.0	0.0	0.0	0.0	0.0	0.0	0.0	0.0	0.0
Them4	75778	symbol	M. musculus	75778	M. musculus	Them4	thioesterase superfamily member 4	GO:1902108 regulation of mitochondrial membrane permeability involved in apoptotic process;GO:0046902 regulation of mitochondrial membrane permeability;GO:0008637 apoptotic mitochondrial changes		0.0	0.0	0.0	0.0	0.0	0.0	0.0	0.0	0.0	0.0	0.0	0.0	0.0	0.0	0.0	0.0	0.0	0.0	0.0	0.0
Pou2f2	18987	symbol	M. musculus	18987	M. musculus	Pou2f2	POU domain, class 2, transcription factor 2	GO:0015848 spermidine transport;GO:0015846 polyamine transport;GO:0002335 mature B cell differentiation		0.0	0.0	0.0	0.0	0.0	0.0	0.0	0.0	0.0	0.0	0.0	0.0	0.0	0.0	0.0	0.0	0.0	0.0	0.0	0.0
U2surp	67958	symbol	M. musculus	67958	M. musculus	U2surp	U2 snRNP-associated SURP domain containing	GO:0006396 RNA processing;GO:0016070 RNA metabolic process;GO:0090304 nucleic acid metabolic process		0.0	0.0	1.0	0.0	0.0	0.0	0.0	0.0	0.0	0.0	0.0	0.0	0.0	0.0	0.0	0.0	0.0	0.0	0.0	0.0
Mpped2	77015	symbol	M. musculus	77015	M. musculus	Mpped2	metallophosphoesterase domain containing 2	GO:0008150 biological_process		0.0	0.0	0.0	0.0	0.0	0.0	0.0	0.0	0.0	0.0	0.0	0.0	0.0	0.0	0.0	0.0	0.0	0.0	0.0	0.0
Mef2c	17260	symbol	M. musculus	17260	M. musculus	Mef2c	myocyte enhancer factor 2C	GO:0003185 sinoatrial valve morphogenesis;GO:0003172 sinoatrial valve development;GO:0007521 muscle cell fate determination		0.0	0.0	0.0	0.0	1.0	0.0	0.0	1.0	1.0	0.0	1.0	0.0	0.0	1.0	0.0	0.0	1.0	1.0	0.0	1.0
Pak6	214230	symbol	M. musculus	214230	M. musculus	Pak6	p21 (RAC1) activated kinase 6	GO:0140058 neuron projection arborization;GO:1990138 neuron projection extension;GO:0048588 developmental cell growth	yes	0.0	0.0	0.0	0.0	1.0	0.0	0.0	0.0	0.0	0.0	0.0	0.0	0.0	0.0	0.0	0.0	0.0	0.0	0.0	0.0
Rbm39	170791	symbol	M. musculus	170791	M. musculus	Rbm39	RNA binding motif protein 39	GO:0048024 regulation of mRNA splicing, via spliceosome;GO:0050684 regulation of mRNA processing;GO:0043484 regulation of RNA splicing		0.0	0.0	1.0	0.0	0.0	0.0	0.0	0.0	0.0	0.0	0.0	0.0	0.0	0.0	0.0	0.0	0.0	0.0	0.0	0.0
Zfp318	57908	symbol	M. musculus	57908	M. musculus	Zfp318	zinc finger protein 318	GO:0051321 meiotic cell cycle;GO:0019953 sexual reproduction;GO:0045892 negative regulation of DNA-templated transcription		0.0	0.0	0.0	0.0	0.0	0.0	0.0	0.0	0.0	0.0	0.0	0.0	0.0	0.0	0.0	0.0	0.0	0.0	0.0	0.0
Crebbp	12914	symbol	M. musculus	12914	M. musculus	Crebbp	CREB binding protein	GO:0060355 positive regulation of cell adhesion molecule production;GO:0018076 N-terminal peptidyl-lysine acetylation;GO:0060353 regulation of cell adhesion molecule production		0.0	0.0	0.0	1.0	0.0	0.0	0.0	0.0	1.0	1.0	0.0	0.0	0.0	0.0	1.0	0.0	0.0	0.0	0.0	0.0
Zfp229	381067	symbol	M. musculus	381067	M. musculus	Zfp229	zinc finger protein 229	GO:0006357 regulation of transcription by RNA polymerase II;GO:0006355 regulation of DNA-templated transcription;GO:2001141 regulation of RNA biosynthetic process		0.0	0.0	0.0	0.0	0.0	0.0	0.0	0.0	0.0	0.0	0.0	0.0	0.0	0.0	0.0	0.0	0.0	0.0	0.0	0.0
Smarca4	20586	symbol	M. musculus	20586	M. musculus	Smarca4	SWI/SNF related, matrix associated, actin dependent regulator of chromatin, subfamily a, member 4	GO:0035887 aortic smooth muscle cell differentiation;GO:0007403 glial cell fate determination;GO:1902661 positive regulation of glucose mediated signaling pathway		0.0	1.0	0.0	0.0	1.0	1.0	0.0	1.0	0.0	1.0	1.0	0.0	0.0	1.0	1.0	0.0	0.0	1.0	0.0	1.0
Acbd3	170760	symbol	M. musculus	170760	M. musculus	Acbd3	acyl-Coenzyme A binding domain containing 3	GO:0006694 steroid biosynthetic process;GO:0008202 steroid metabolic process;GO:0008610 lipid biosynthetic process		0.0	0.0	0.0	0.0	0.0	0.0	0.0	0.0	0.0	0.0	0.0	0.0	0.0	0.0	0.0	0.0	0.0	0.0	0.0	0.0
Phactr1	218194	symbol	M. musculus	218194	M. musculus	Phactr1	phosphatase and actin regulator 1	GO:0140059 dendrite arborization;GO:0030038 contractile actin filament bundle assembly;GO:0043149 stress fiber assembly		0.0	0.0	0.0	0.0	1.0	0.0	0.0	0.0	0.0	1.0	0.0	0.0	0.0	0.0	0.0	0.0	0.0	0.0	0.0	0.0
Zgrf1	71643	symbol	M. musculus	71643	M. musculus	Zgrf1	zinc finger, GRF-type containing 1	GO:0000725 recombinational repair;GO:0006310 DNA recombination;GO:0006281 DNA repair		0.0	0.0	0.0	0.0	0.0	0.0	0.0	0.0	0.0	0.0	0.0	0.0	0.0	0.0	0.0	0.0	0.0	0.0	0.0	0.0
Mrc2	17534	symbol	M. musculus	17534	M. musculus	Mrc2	mannose receptor, C type 2	GO:0030574 collagen catabolic process;GO:0032963 collagen metabolic process;GO:0006897 endocytosis		0.0	0.0	0.0	0.0	0.0	0.0	0.0	0.0	0.0	0.0	0.0	0.0	0.0	0.0	0.0	0.0	0.0	0.0	0.0	0.0
Il17re	57890	symbol	M. musculus	57890	M. musculus	Il17re	interleukin 17 receptor E	GO:0006954 inflammatory response;GO:0006952 defense response;GO:0006950 response to stress		0.0	0.0	0.0	0.0	0.0	0.0	0.0	0.0	0.0	0.0	0.0	0.0	0.0	0.0	0.0	0.0	0.0	0.0	0.0	0.0
Zcrb1	67197	symbol	M. musculus	67197	M. musculus	Zcrb1	zinc finger CCHC-type and RNA binding motif 1	GO:0000375 RNA splicing, via transesterification reactions;GO:0000377 RNA splicing, via transesterification reactions with bulged adenosine as nucleophile;GO:0000398 mRNA splicing, via spliceosome		0.0	0.0	1.0	0.0	0.0	0.0	0.0	0.0	0.0	0.0	0.0	0.0	0.0	0.0	0.0	0.0	0.0	0.0	0.0	0.0
Nkx6-1	18096	symbol	M. musculus	18096	M. musculus	Nkx6-1	NK6 homeobox 1	GO:0003310 pancreatic A cell differentiation;GO:0048715 negative regulation of oligodendrocyte differentiation;GO:0044342 type B pancreatic cell proliferation		0.0	0.0	0.0	0.0	0.0	1.0	0.0	1.0	0.0	0.0	1.0	0.0	1.0	0.0	0.0	0.0	0.0	0.0	0.0	1.0
Hivep2	15273	symbol	M. musculus	15273	M. musculus	Hivep2	human immunodeficiency virus type I enhancer binding protein 2	GO:0006351 DNA-templated transcription;GO:0032774 RNA biosynthetic process;GO:0034654 nucleobase-containing compound biosynthetic process		0.0	0.0	0.0	0.0	0.0	1.0	0.0	0.0	0.0	0.0	0.0	0.0	0.0	0.0	0.0	0.0	0.0	0.0	0.0	0.0
St3gal4	20443	symbol	M. musculus	20443	M. musculus	St3gal4	ST3 beta-galactoside alpha-2,3-sialyltransferase 4	GO:1990743 protein sialylation;GO:0097503 sialylation;GO:0030259 lipid glycosylation		0.0	0.0	0.0	0.0	0.0	0.0	0.0	0.0	0.0	0.0	0.0	0.0	0.0	0.0	0.0	0.0	0.0	0.0	0.0	0.0
Dync2i1	217935	symbol	M. musculus	217935	M. musculus	Dync2i1	dynein 2 intermediate chain 1	GO:0035721 intraciliary retrograde transport;GO:0042073 intraciliary transport;GO:0048704 embryonic skeletal system morphogenesis		0.0	0.0	0.0	0.0	0.0	0.0	0.0	0.0	0.0	0.0	0.0	0.0	0.0	1.0	0.0	0.0	0.0	0.0	0.0	0.0
Palld	72333	symbol	M. musculus	72333	M. musculus	Palld	palladin, cytoskeletal associated protein	GO:0003334 keratinocyte development;GO:0003382 epithelial cell morphogenesis;GO:0007156 homophilic cell adhesion via plasma membrane adhesion molecules		0.0	0.0	0.0	0.0	1.0	0.0	0.0	0.0	0.0	0.0	0.0	0.0	0.0	0.0	0.0	0.0	0.0	0.0	0.0	0.0
Ammecr1	56068	symbol	M. musculus	56068	M. musculus	Ammecr1	AMMECR nuclear protein 1	GO:0008150 biological_process		0.0	0.0	0.0	0.0	0.0	0.0	0.0	0.0	0.0	0.0	0.0	0.0	0.0	0.0	0.0	0.0	0.0	0.0	0.0	0.0
Slfn2	20556	symbol	M. musculus	20556	M. musculus	Slfn2	schlafen 2	GO:0036416 tRNA stabilization;GO:1902371 negative regulation of tRNA catabolic process;GO:1903327 negative regulation of tRNA metabolic process		0.0	0.0	0.0	0.0	0.0	0.0	0.0	0.0	0.0	0.0	0.0	0.0	0.0	0.0	0.0	0.0	0.0	0.0	0.0	0.0
Tox3	244579	symbol	M. musculus	244579	M. musculus	Tox3	TOX high mobility group box family member 3	GO:0019722 calcium-mediated signaling;GO:0043524 negative regulation of neuron apoptotic process;GO:0043523 regulation of neuron apoptotic process		0.0	0.0	0.0	0.0	0.0	0.0	0.0	0.0	0.0	0.0	0.0	0.0	0.0	0.0	0.0	0.0	0.0	0.0	0.0	0.0
Cald1	109624	symbol	M. musculus	109624	M. musculus	Cald1	caldesmon 1	GO:0051017 actin filament bundle assembly;GO:0006940 regulation of smooth muscle contraction;GO:0061572 actin filament bundle organization		0.0	0.0	0.0	0.0	0.0	0.0	0.0	0.0	0.0	0.0	0.0	0.0	0.0	1.0	0.0	0.0	0.0	0.0	0.0	0.0
Smap1	98366	symbol	M. musculus	98366	M. musculus	Smap1	small ArfGAP 1	GO:2000369 regulation of clathrin-dependent endocytosis;GO:0045648 positive regulation of erythrocyte differentiation;GO:0045646 regulation of erythrocyte differentiation		0.0	0.0	0.0	0.0	0.0	0.0	0.0	0.0	0.0	0.0	0.0	0.0	0.0	0.0	0.0	0.0	0.0	0.0	0.0	1.0
Rbmx2	209003	symbol	M. musculus	209003	M. musculus	Rbmx2	RNA binding motif protein, X-linked 2	GO:0000375 RNA splicing, via transesterification reactions;GO:0000377 RNA splicing, via transesterification reactions with bulged adenosine as nucleophile;GO:0000398 mRNA splicing, via spliceosome		0.0	0.0	1.0	0.0	0.0	0.0	0.0	0.0	0.0	0.0	0.0	0.0	0.0	0.0	0.0	0.0	0.0	0.0	0.0	0.0
Fes	14159	symbol	M. musculus	14159	M. musculus	Fes	feline sarcoma oncogene	GO:0071305 cellular response to vitamin D;GO:0045657 positive regulation of monocyte differentiation;GO:0033280 response to vitamin D	yes	0.0	0.0	0.0	0.0	0.0	0.0	0.0	0.0	0.0	0.0	0.0	0.0	0.0	0.0	0.0	0.0	0.0	0.0	0.0	1.0
Mdga2	320772	symbol	M. musculus	320772	M. musculus	Mdga2	MAM domain containing glycosylphosphatidylinositol anchor 2	GO:0099179 regulation of synaptic membrane adhesion;GO:1905606 regulation of presynapse assembly;GO:0099174 regulation of presynapse organization		0.0	0.0	0.0	0.0	0.0	0.0	0.0	0.0	0.0	0.0	0.0	0.0	0.0	0.0	0.0	0.0	0.0	0.0	0.0	0.0
Arhgap5	11855	symbol	M. musculus	11855	M. musculus	Arhgap5	Rho GTPase activating protein 5	GO:0002053 positive regulation of mesenchymal cell proliferation;GO:0010464 regulation of mesenchymal cell proliferation;GO:0007266 Rho protein signal transduction		0.0	0.0	0.0	0.0	0.0	0.0	0.0	0.0	0.0	0.0	0.0	0.0	0.0	0.0	0.0	0.0	0.0	0.0	0.0	0.0
Slc4a7	218756	symbol	M. musculus	218756	M. musculus	Slc4a7	solute carrier family 4, sodium bicarbonate cotransporter, member 7	GO:0021747 cochlear nucleus development;GO:0046666 retinal cell programmed cell death;GO:0090383 phagosome acidification		0.0	0.0	0.0	0.0	0.0	0.0	0.0	0.0	1.0	1.0	0.0	0.0	0.0	1.0	0.0	0.0	0.0	0.0	0.0	0.0
Esrrg	26381	symbol	M. musculus	26381	M. musculus	Esrrg	estrogen-related receptor gamma	GO:0048384 retinoic acid receptor signaling pathway;GO:0030518 intracellular steroid hormone receptor signaling pathway;GO:0043401 steroid hormone mediated signaling pathway		0.0	0.0	0.0	0.0	0.0	0.0	0.0	0.0	0.0	0.0	0.0	0.0	0.0	0.0	0.0	0.0	0.0	0.0	0.0	0.0
Atp2b1	67972	symbol	M. musculus	67972	M. musculus	Atp2b1	ATPase, Ca++ transporting, plasma membrane 1	GO:1901660 calcium ion export;GO:1990034 calcium ion export across plasma membrane;GO:0003056 regulation of vascular associated smooth muscle contraction		1.0	0.0	0.0	0.0	0.0	0.0	0.0	0.0	0.0	0.0	0.0	0.0	0.0	0.0	0.0	0.0	0.0	0.0	0.0	0.0
Ly75	17076	symbol	M. musculus	17076	M. musculus	Ly75	lymphocyte antigen 75	GO:0006897 endocytosis;GO:0098657 import into cell;GO:0016192 vesicle-mediated transport		0.0	0.0	0.0	0.0	0.0	0.0	0.0	0.0	0.0	0.0	0.0	0.0	0.0	0.0	0.0	0.0	0.0	0.0	0.0	0.0
Chd5	269610	symbol	M. musculus	269610	M. musculus	Chd5	chromodomain helicase DNA binding protein 5	GO:0035092 sperm DNA condensation;GO:0021895 cerebral cortex neuron differentiation;GO:0007289 spermatid nucleus differentiation		0.0	1.0	0.0	0.0	0.0	1.0	0.0	0.0	0.0	1.0	0.0	0.0	0.0	0.0	0.0	0.0	0.0	0.0	0.0	0.0
Polr3g	67486	symbol	M. musculus	67486	M. musculus	Polr3g	polymerase (RNA) III (DNA directed) polypeptide G	GO:0006383 transcription by RNA polymerase III;GO:0032728 positive regulation of interferon-beta production;GO:0032648 regulation of interferon-beta production		0.0	0.0	0.0	0.0	0.0	1.0	0.0	0.0	0.0	0.0	0.0	0.0	0.0	0.0	0.0	0.0	0.0	0.0	0.0	0.0
Pdp2	382051	symbol	M. musculus	382051	M. musculus	Pdp2	pyruvate dehydrogenase phosphatase catalytic subunit 2	GO:0002294 CD4-positive, alpha-beta T cell differentiation involved in immune response;GO:0042093 T-helper cell differentiation;GO:0002293 alpha-beta T cell differentiation involved in immune response		0.0	0.0	0.0	0.0	0.0	0.0	0.0	0.0	0.0	0.0	0.0	0.0	0.0	0.0	0.0	0.0	0.0	0.0	0.0	0.0
Psma4	26441	symbol	M. musculus	26441	M. musculus	Psma4	proteasome subunit alpha 4	GO:0043161 proteasome-mediated ubiquitin-dependent protein catabolic process;GO:0010498 proteasomal protein catabolic process;GO:0006511 ubiquitin-dependent protein catabolic process		0.0	0.0	1.0	0.0	0.0	0.0	0.0	0.0	0.0	0.0	0.0	0.0	0.0	0.0	0.0	0.0	0.0	0.0	0.0	0.0
Nmt1	18107	symbol	M. musculus	18107	M. musculus	Nmt1	N-myristoyltransferase 1	GO:0018008 N-terminal peptidyl-glycine N-myristoylation;GO:0018201 peptidyl-glycine modification;GO:0006499 N-terminal protein myristoylation		0.0	0.0	0.0	1.0	0.0	0.0	0.0	0.0	0.0	0.0	0.0	0.0	0.0	0.0	0.0	0.0	0.0	0.0	0.0	0.0
Gpatch1	67471	symbol	M. musculus	67471	M. musculus	Gpatch1	G patch domain containing 1	GO:0006397 mRNA processing;GO:0016071 mRNA metabolic process;GO:0006396 RNA processing		0.0	0.0	1.0	0.0	0.0	0.0	0.0	0.0	0.0	0.0	0.0	0.0	0.0	0.0	0.0	0.0	0.0	0.0	0.0	0.0
Zfhx2	239102	symbol	M. musculus	239102	M. musculus	Zfhx2	zinc finger homeobox 2	GO:0051930 regulation of sensory perception of pain;GO:0051931 regulation of sensory perception;GO:0031644 regulation of nervous system process		0.0	0.0	0.0	0.0	0.0	0.0	0.0	0.0	0.0	0.0	1.0	0.0	0.0	0.0	0.0	0.0	0.0	0.0	0.0	0.0
Cpa2	232680	symbol	M. musculus	232680	M. musculus	Cpa2	carboxypeptidase A2, pancreatic	GO:0006508 proteolysis;GO:0019538 protein metabolic process;GO:1901564 organonitrogen compound metabolic process		1.0	0.0	0.0	0.0	0.0	0.0	0.0	0.0	0.0	0.0	0.0	0.0	0.0	0.0	0.0	0.0	0.0	0.0	0.0	0.0
Atrx	22589	symbol	M. musculus	22589	M. musculus	Atrx	ATRX, chromatin remodeler	GO:1904907 regulation of maintenance of mitotic sister chromatid cohesion, telomeric;GO:1904908 negative regulation of maintenance of mitotic sister chromatid cohesion, telomeric;GO:0035128 post-embryonic forelimb morphogenesis		0.0	1.0	0.0	0.0	0.0	1.0	0.0	0.0	0.0	1.0	0.0	0.0	0.0	0.0	1.0	0.0	0.0	0.0	1.0	0.0
Rbm27	225432	symbol	M. musculus	225432	M. musculus	Rbm27	RNA binding motif protein 27	GO:0006397 mRNA processing;GO:0016071 mRNA metabolic process;GO:0006396 RNA processing		0.0	0.0	1.0	0.0	0.0	0.0	0.0	0.0	0.0	0.0	0.0	0.0	0.0	0.0	0.0	0.0	0.0	0.0	0.0	0.0
Nicn1	66257	symbol	M. musculus	66257	M. musculus	Nicn1	nicolin 1	GO:0008150 biological_process		0.0	0.0	0.0	0.0	0.0	0.0	0.0	0.0	0.0	0.0	0.0	0.0	0.0	0.0	0.0	0.0	0.0	0.0	0.0	0.0
Scrt1	170729	symbol	M. musculus	170729	M. musculus	Scrt1	scratch family zinc finger 1	GO:2001222 regulation of neuron migration;GO:0000122 negative regulation of transcription by RNA polymerase II;GO:0030334 regulation of cell migration		0.0	0.0	0.0	0.0	0.0	0.0	0.0	0.0	0.0	0.0	0.0	0.0	0.0	0.0	0.0	0.0	0.0	0.0	0.0	0.0
Nkapl	66707	symbol	M. musculus	66707	M. musculus	Nkapl	NFKB activating protein-like	GO:0007283 spermatogenesis;GO:0048232 male gamete generation;GO:0007276 gamete generation		0.0	0.0	0.0	0.0	0.0	0.0	0.0	0.0	0.0	0.0	0.0	0.0	0.0	0.0	0.0	0.0	0.0	0.0	0.0	0.0
Polr1f	28071	symbol	M. musculus	28071	M. musculus	Polr1f	RNA polymerase I subunit F	GO:0006362 transcription elongation by RNA polymerase I;GO:0042790 nucleolar large rRNA transcription by RNA polymerase I;GO:0006360 transcription by RNA polymerase I		0.0	0.0	0.0	0.0	0.0	1.0	0.0	0.0	0.0	0.0	0.0	0.0	0.0	0.0	0.0	0.0	0.0	0.0	0.0	0.0
Shox2	20429	symbol	M. musculus	20429	M. musculus	Shox2	SHOX homeobox 2	GO:0003172 sinoatrial valve development;GO:0003213 cardiac right atrium morphogenesis;GO:0060931 sinoatrial node cell development		0.0	0.0	0.0	0.0	0.0	0.0	0.0	0.0	0.0	0.0	1.0	0.0	0.0	1.0	0.0	0.0	0.0	0.0	1.0	1.0
Brca2	12190	symbol	M. musculus	12190	M. musculus	Brca2	breast cancer 2, early onset	GO:1902298 cell cycle DNA replication maintenance of fidelity;GO:1990426 mitotic recombination-dependent replication fork processing;GO:1990505 mitotic DNA replication maintenance of fidelity		0.0	0.0	0.0	0.0	0.0	0.0	0.0	0.0	0.0	1.0	0.0	0.0	0.0	0.0	1.0	0.0	0.0	0.0	0.0	0.0
Rtf1	76246	symbol	M. musculus	76246	M. musculus	Rtf1	RTF1, Paf1/RNA polymerase II complex component	GO:0001711 endodermal cell fate commitment;GO:0060795 cell fate commitment involved in formation of primary germ layer;GO:0035987 endodermal cell differentiation		0.0	1.0	0.0	0.0	0.0	1.0	0.0	0.0	0.0	0.0	1.0	0.0	0.0	1.0	0.0	0.0	0.0	0.0	0.0	0.0
2610318N02Rik	70458	symbol	M. musculus	70458	M. musculus	2610318N02Rik	RIKEN cDNA 2610318N02 gene	GO:0008150 biological_process		0.0	0.0	0.0	0.0	0.0	0.0	0.0	0.0	0.0	0.0	0.0	0.0	0.0	0.0	0.0	0.0	0.0	0.0	0.0	0.0
Psip1	101739	symbol	M. musculus	101739	M. musculus	Psip1	PC4 and SFRS1 interacting protein 1	GO:0000395 mRNA 5'-splice site recognition;GO:0045292 mRNA cis splicing, via spliceosome;GO:0006376 mRNA splice site recognition		0.0	1.0	1.0	0.0	0.0	0.0	0.0	0.0	0.0	0.0	0.0	0.0	0.0	0.0	0.0	0.0	0.0	0.0	0.0	0.0
Rgs4	19736	symbol	M. musculus	19736	M. musculus	Rgs4	regulator of G-protein signaling 4	GO:1900924 negative regulation of glycine import across plasma membrane;GO:1900923 regulation of glycine import across plasma membrane;GO:0060160 negative regulation of dopamine receptor signaling pathway		0.0	0.0	0.0	0.0	0.0	0.0	0.0	1.0	0.0	0.0	0.0	0.0	0.0	0.0	0.0	0.0	0.0	0.0	0.0	0.0
Nexn	68810	symbol	M. musculus	68810	M. musculus	Nexn	nexilin	GO:0070593 dendrite self-avoidance;GO:0008038 neuron recognition;GO:0007156 homophilic cell adhesion via plasma membrane adhesion molecules		0.0	0.0	0.0	0.0	1.0	0.0	0.0	0.0	0.0	0.0	0.0	0.0	0.0	0.0	0.0	0.0	0.0	0.0	0.0	0.0
Glis1	230587	symbol	M. musculus	230587	M. musculus	Glis1	GLIS family zinc finger 1	GO:0010454 negative regulation of cell fate commitment;GO:0010453 regulation of cell fate commitment;GO:0001649 osteoblast differentiation		0.0	0.0	0.0	0.0	0.0	0.0	0.0	1.0	0.0	0.0	0.0	0.0	0.0	0.0	0.0	0.0	0.0	0.0	0.0	0.0
Rwdd1	66521	symbol	M. musculus	66521	M. musculus	Rwdd1	RWD domain containing 1	GO:2000825 positive regulation of androgen receptor activity;GO:0071394 cellular response to testosterone stimulus;GO:0033574 response to testosterone		0.0	0.0	0.0	0.0	0.0	0.0	0.0	0.0	0.0	0.0	0.0	0.0	0.0	0.0	0.0	0.0	0.0	0.0	0.0	0.0
Ifitm1	68713	symbol	M. musculus	68713	M. musculus	Ifitm1	interferon induced transmembrane protein 1	GO:0060337 type I interferon-mediated signaling pathway;GO:0071357 cellular response to type I interferon;GO:0035455 response to interferon-alpha		0.0	0.0	0.0	0.0	0.0	0.0	0.0	0.0	0.0	0.0	0.0	0.0	0.0	0.0	0.0	0.0	0.0	0.0	0.0	0.0
Ankrd49	56503	symbol	M. musculus	56503	M. musculus	Ankrd49	ankyrin repeat domain 49	GO:0007283 spermatogenesis;GO:0048232 male gamete generation;GO:0007276 gamete generation		0.0	0.0	0.0	0.0	0.0	0.0	0.0	0.0	0.0	0.0	0.0	0.0	0.0	0.0	0.0	0.0	0.0	0.0	0.0	0.0
Eif4e3	66892	symbol	M. musculus	66892	M. musculus	Eif4e3	eukaryotic translation initiation factor 4E member 3	GO:0006413 translational initiation;GO:0006417 regulation of translation;GO:0006412 translation		0.0	0.0	1.0	0.0	0.0	0.0	0.0	0.0	0.0	0.0	0.0	0.0	0.0	0.0	0.0	0.0	0.0	0.0	0.0	0.0
Sox4	20677	symbol	M. musculus	20677	M. musculus	Sox4	SRY (sex determining region Y)-box 4	GO:2000759 regulation of N-terminal peptidyl-lysine acetylation;GO:2000761 positive regulation of N-terminal peptidyl-lysine acetylation;GO:0035910 ascending aorta morphogenesis		0.0	0.0	0.0	0.0	0.0	0.0	0.0	1.0	0.0	1.0	1.0	0.0	1.0	1.0	0.0	0.0	0.0	1.0	0.0	1.0
Micu3	78506	symbol	M. musculus	78506	M. musculus	Micu3	mitochondrial calcium uptake family, member 3	GO:0036444 calcium import into the mitochondrion;GO:0006851 mitochondrial calcium ion transmembrane transport;GO:0051560 mitochondrial calcium ion homeostasis		0.0	0.0	0.0	0.0	0.0	0.0	0.0	0.0	0.0	0.0	0.0	0.0	0.0	0.0	0.0	0.0	0.0	0.0	0.0	0.0
Rnf168	70238	symbol	M. musculus	70238	M. musculus	Rnf168	ring finger protein 168	GO:0097680 double-strand break repair via classical nonhomologous end joining;GO:0034244 negative regulation of transcription elongation by RNA polymerase II;GO:0032785 negative regulation of DNA-templated transcription, elongation		0.0	1.0	0.0	0.0	0.0	0.0	0.0	0.0	0.0	0.0	0.0	0.0	0.0	0.0	0.0	0.0	0.0	0.0	0.0	0.0
Dhx15	13204	symbol	M. musculus	13204	M. musculus	Dhx15	DEAH-box helicase 15	GO:0140374 antiviral innate immune response;GO:0043123 positive regulation of canonical NF-kappaB signal transduction;GO:0043122 regulation of canonical NF-kappaB signal transduction		0.0	0.0	1.0	0.0	0.0	0.0	0.0	0.0	0.0	0.0	0.0	0.0	0.0	0.0	0.0	0.0	0.0	0.0	0.0	0.0
Pcdhb14	93885	symbol	M. musculus	93885	M. musculus	Pcdhb14	protocadherin beta 14	GO:0007156 homophilic cell adhesion via plasma membrane adhesion molecules;GO:0098742 cell-cell adhesion via plasma-membrane adhesion molecules;GO:0098609 cell-cell adhesion		0.0	0.0	0.0	0.0	0.0	0.0	0.0	0.0	0.0	0.0	0.0	0.0	0.0	0.0	0.0	0.0	0.0	0.0	0.0	0.0
Lmo4	16911	symbol	M. musculus	16911	M. musculus	Lmo4	LIM domain only 4	GO:0021520 spinal cord motor neuron cell fate specification;GO:0021527 spinal cord association neuron differentiation;GO:0021514 ventral spinal cord interneuron differentiation		0.0	0.0	0.0	0.0	1.0	0.0	0.0	0.0	0.0	0.0	1.0	0.0	0.0	1.0	0.0	0.0	0.0	0.0	0.0	0.0
Dkk2	56811	symbol	M. musculus	56811	M. musculus	Dkk2	dickkopf WNT signaling pathway inhibitor 2	GO:0090263 positive regulation of canonical Wnt signaling pathway;GO:0090090 negative regulation of canonical Wnt signaling pathway;GO:0030177 positive regulation of Wnt signaling pathway		0.0	0.0	0.0	0.0	0.0	0.0	0.0	0.0	0.0	0.0	0.0	0.0	0.0	0.0	0.0	0.0	0.0	0.0	0.0	0.0
Eif3j1	78655	symbol	M. musculus	78655	M. musculus	Eif3j1	eukaryotic translation initiation factor 3, subunit J1			0.0	0.0	0.0	0.0	0.0	0.0	0.0	0.0	0.0	0.0	0.0	0.0	0.0	0.0	0.0	0.0	0.0	0.0	0.0	0.0
Hdgf	15191	symbol	M. musculus	15191	M. musculus	Hdgf	heparin binding growth factor	GO:0098761 cellular response to interleukin-7;GO:0098760 response to interleukin-7;GO:0034504 protein localization to nucleus		0.0	1.0	0.0	0.0	0.0	0.0	0.0	0.0	0.0	0.0	0.0	0.0	0.0	0.0	0.0	0.0	0.0	0.0	0.0	0.0
Fbxw7	50754	symbol	M. musculus	50754	M. musculus	Fbxw7	F-box and WD-40 domain protein 7	GO:1903026 negative regulation of RNA polymerase II regulatory region sequence-specific DNA binding;GO:0045741 positive regulation of epidermal growth factor-activated receptor activity;GO:1903378 positive regulation of oxidative stress-induced neuron intrinsic apoptotic signaling pathway		0.0	0.0	0.0	0.0	0.0	0.0	0.0	1.0	0.0	0.0	0.0	0.0	0.0	1.0	0.0	0.0	0.0	0.0	0.0	1.0
Erich6	545527	symbol	M. musculus	545527	M. musculus	Erich6	glutamate rich 6	GO:0008150 biological_process		0.0	0.0	0.0	0.0	0.0	0.0	0.0	0.0	0.0	0.0	0.0	0.0	0.0	0.0	0.0	0.0	0.0	0.0	0.0	0.0
Arid3a	13496	symbol	M. musculus	13496	M. musculus	Arid3a	AT-rich interaction domain 3A	GO:0045944 positive regulation of transcription by RNA polymerase II;GO:0045893 positive regulation of DNA-templated transcription;GO:1902680 positive regulation of RNA biosynthetic process		0.0	0.0	0.0	0.0	0.0	0.0	0.0	0.0	0.0	0.0	0.0	0.0	0.0	0.0	0.0	0.0	0.0	0.0	0.0	0.0
Auts2	319974	symbol	M. musculus	319974	M. musculus	Auts2	autism susceptibility candidate 2	GO:0098582 innate vocalization behavior;GO:0097484 dendrite extension;GO:0060013 righting reflex		0.0	0.0	0.0	0.0	1.0	0.0	0.0	0.0	0.0	0.0	0.0	0.0	0.0	0.0	0.0	0.0	0.0	0.0	0.0	0.0
Mycbp2	105689	symbol	M. musculus	105689	M. musculus	Mycbp2	MYC binding protein 2, E3 ubiquitin protein ligase	GO:0021785 branchiomotor neuron axon guidance;GO:0008582 regulation of synaptic assembly at neuromuscular junction;GO:1904396 regulation of neuromuscular junction development		0.0	0.0	0.0	0.0	1.0	0.0	0.0	1.0	0.0	0.0	0.0	0.0	0.0	0.0	0.0	0.0	0.0	0.0	0.0	0.0
Ninl	78177	symbol	M. musculus	78177	M. musculus	Ninl	ninein-like	GO:0034454 microtubule anchoring at centrosome;GO:0072393 microtubule anchoring at microtubule organizing center;GO:0034453 microtubule anchoring		0.0	0.0	0.0	0.0	0.0	0.0	0.0	0.0	0.0	0.0	0.0	0.0	0.0	0.0	0.0	0.0	0.0	0.0	0.0	0.0
Tirap	117149	symbol	M. musculus	117149	M. musculus	Tirap	toll-interleukin 1 receptor (TIR) domain-containing adaptor protein	GO:0032658 regulation of interleukin-15 production;GO:0032738 positive regulation of interleukin-15 production;GO:0035664 TIRAP-dependent toll-like receptor signaling pathway		0.0	0.0	1.0	0.0	0.0	0.0	0.0	0.0	0.0	0.0	0.0	0.0	0.0	0.0	0.0	0.0	0.0	1.0	0.0	0.0
Bod1l	665775	symbol	M. musculus	665775	M. musculus	Bod1l	biorientation of chromosomes in cell division 1-like	GO:0031297 replication fork processing;GO:0045005 DNA-templated DNA replication maintenance of fidelity;GO:0006261 DNA-templated DNA replication		0.0	0.0	0.0	0.0	0.0	0.0	0.0	0.0	0.0	0.0	0.0	0.0	0.0	0.0	0.0	0.0	0.0	0.0	0.0	0.0
Tfe3	209446	symbol	M. musculus	209446	M. musculus	Tfe3	transcription factor E3	GO:0090336 positive regulation of brown fat cell differentiation;GO:0090335 regulation of brown fat cell differentiation;GO:0120163 negative regulation of cold-induced thermogenesis		0.0	0.0	0.0	0.0	0.0	0.0	0.0	0.0	0.0	0.0	0.0	0.0	0.0	0.0	0.0	0.0	0.0	0.0	0.0	1.0
Enox1	239188	symbol	M. musculus	239188	M. musculus	Enox1	ecto-NOX disulfide-thiol exchanger 1	GO:0007624 ultradian rhythm;GO:0048511 rhythmic process;GO:0008150 biological_process		0.0	0.0	1.0	0.0	0.0	0.0	0.0	0.0	0.0	0.0	0.0	0.0	0.0	0.0	0.0	0.0	0.0	0.0	0.0	0.0
Son	20658	symbol	M. musculus	20658	M. musculus	Son	Son DNA binding protein	GO:0000281 mitotic cytokinesis;GO:0061640 cytoskeleton-dependent cytokinesis;GO:0000910 cytokinesis		0.0	0.0	1.0	0.0	0.0	0.0	0.0	0.0	0.0	0.0	0.0	0.0	0.0	0.0	0.0	0.0	0.0	0.0	0.0	0.0
Samd4b	233033	symbol	M. musculus	233033	M. musculus	Samd4b	sterile alpha motif domain containing 4B	GO:0098749 cerebellar neuron development;GO:0000289 nuclear-transcribed mRNA poly(A) tail shortening;GO:0000288 nuclear-transcribed mRNA catabolic process, deadenylation-dependent decay		0.0	0.0	1.0	0.0	0.0	0.0	0.0	0.0	0.0	1.0	0.0	0.0	0.0	0.0	0.0	0.0	0.0	0.0	0.0	0.0
Ddx11	320209	symbol	M. musculus	320209	M. musculus	Ddx11	DEAD/H box helicase 11	GO:0034085 establishment of sister chromatid cohesion;GO:0032508 DNA duplex unwinding;GO:0007062 sister chromatid cohesion		0.0	0.0	0.0	0.0	0.0	0.0	0.0	0.0	0.0	0.0	0.0	0.0	0.0	0.0	0.0	0.0	0.0	0.0	0.0	0.0
Mettl1	17299	symbol	M. musculus	17299	M. musculus	Mettl1	methyltransferase 1, tRNA methylguanosine	GO:0106004 tRNA (guanine-N7)-methylation;GO:0036416 tRNA stabilization;GO:1902371 negative regulation of tRNA catabolic process		0.0	0.0	0.0	0.0	0.0	0.0	0.0	0.0	0.0	0.0	0.0	0.0	0.0	0.0	0.0	0.0	0.0	0.0	0.0	0.0
Nkap	67050	symbol	M. musculus	67050	M. musculus	Nkap	NFKB activating protein	GO:0071425 hematopoietic stem cell proliferation;GO:0030851 granulocyte differentiation;GO:0046638 positive regulation of alpha-beta T cell differentiation		0.0	0.0	1.0	0.0	0.0	0.0	0.0	0.0	0.0	0.0	0.0	0.0	0.0	0.0	0.0	0.0	0.0	1.0	0.0	1.0
Ffar2	233079	symbol	M. musculus	233079	M. musculus	Ffar2	free fatty acid receptor 2	GO:0002879 positive regulation of acute inflammatory response to non-antigenic stimulus;GO:0002877 regulation of acute inflammatory response to non-antigenic stimulus;GO:0002232 leukocyte chemotaxis involved in inflammatory response		0.0	0.0	0.0	0.0	0.0	0.0	0.0	0.0	0.0	0.0	0.0	0.0	0.0	0.0	0.0	0.0	0.0	0.0	0.0	0.0
Srek1ip1	67288	symbol	M. musculus	67288	M. musculus	Srek1ip1	splicing regulatory glutamine/lysine-rich protein 1interacting protein 1	GO:0008380 RNA splicing;GO:0006397 mRNA processing;GO:0016071 mRNA metabolic process		0.0	0.0	1.0	0.0	0.0	0.0	0.0	0.0	0.0	0.0	0.0	0.0	0.0	0.0	0.0	0.0	0.0	0.0	0.0	0.0
Klf7	93691	symbol	M. musculus	93691	M. musculus	Klf7	Kruppel-like transcription factor 7 (ubiquitous)	GO:1904178 negative regulation of adipose tissue development;GO:0061179 negative regulation of insulin secretion involved in cellular response to glucose stimulus;GO:1904177 regulation of adipose tissue development		0.0	0.0	0.0	0.0	1.0	0.0	0.0	0.0	0.0	0.0	0.0	0.0	0.0	0.0	0.0	0.0	0.0	0.0	0.0	0.0
Dnajc2	22791	symbol	M. musculus	22791	M. musculus	Dnajc2	DnaJ heat shock protein family (Hsp40) member C2	GO:0051083 'de novo' cotranslational protein folding;GO:0006450 regulation of translational fidelity;GO:2000279 negative regulation of DNA biosynthetic process		0.0	1.0	0.0	0.0	0.0	0.0	0.0	1.0	0.0	0.0	0.0	0.0	0.0	0.0	0.0	0.0	0.0	0.0	0.0	0.0
Alox12	11684	symbol	M. musculus	11684	M. musculus	Alox12	arachidonate 12-lipoxygenase	GO:2001304 lipoxin B4 metabolic process;GO:2001306 lipoxin B4 biosynthetic process;GO:1905956 positive regulation of endothelial tube morphogenesis		0.0	0.0	0.0	0.0	0.0	0.0	0.0	0.0	0.0	0.0	0.0	0.0	0.0	0.0	0.0	0.0	0.0	0.0	0.0	0.0
Pabir1	68034	symbol	M. musculus	68034	M. musculus	Pabir1	PP2A A alpha (PPP2R1A) and B55A (PPP2R2A) interacting phosphatase regulator 1	GO:0044818 mitotic G2/M transition checkpoint;GO:0010972 negative regulation of G2/M transition of mitotic cell cycle;GO:1902750 negative regulation of cell cycle G2/M phase transition		0.0	0.0	0.0	0.0	0.0	0.0	0.0	1.0	0.0	0.0	0.0	0.0	0.0	0.0	0.0	0.0	0.0	0.0	0.0	0.0
Washc4	319277	symbol	M. musculus	319277	M. musculus	Washc4	WASH complex subunit 4	GO:0034315 regulation of Arp2/3 complex-mediated actin nucleation;GO:0051125 regulation of actin nucleation;GO:0007032 endosome organization		0.0	0.0	0.0	0.0	0.0	0.0	0.0	0.0	0.0	0.0	0.0	0.0	0.0	0.0	0.0	0.0	0.0	0.0	0.0	0.0
Esf1	66580	symbol	M. musculus	66580	M. musculus	Esf1	ESF1 nucleolar pre-rRNA processing protein homolog	GO:0006364 rRNA processing;GO:0016072 rRNA metabolic process;GO:0042254 ribosome biogenesis		0.0	0.0	0.0	0.0	0.0	0.0	0.0	0.0	0.0	0.0	0.0	0.0	0.0	0.0	0.0	0.0	0.0	0.0	0.0	0.0
Usp36	72344	symbol	M. musculus	72344	M. musculus	Usp36	ubiquitin specific peptidase 36	GO:0007000 nucleolus organization;GO:2000232 regulation of rRNA processing;GO:0016242 negative regulation of macroautophagy		0.0	1.0	0.0	0.0	0.0	0.0	0.0	0.0	0.0	0.0	0.0	0.0	0.0	0.0	0.0	0.0	0.0	0.0	0.0	0.0
Rapgef4	56508	symbol	M. musculus	56508	M. musculus	Rapgef4	Rap guanine nucleotide exchange factor (GEF) 4	GO:1904457 positive regulation of neuronal action potential;GO:0051971 positive regulation of transmission of nerve impulse;GO:0098908 regulation of neuronal action potential		0.0	0.0	0.0	0.0	0.0	0.0	0.0	0.0	0.0	0.0	0.0	0.0	0.0	0.0	0.0	0.0	0.0	0.0	0.0	0.0
Itgb8	320910	symbol	M. musculus	320910	M. musculus	Itgb8	integrin beta 8	GO:0061520 Langerhans cell differentiation;GO:1901388 regulation of transforming growth factor beta activation;GO:0060022 hard palate development		0.0	0.0	0.0	0.0	0.0	0.0	0.0	0.0	1.0	0.0	0.0	0.0	0.0	1.0	0.0	0.0	0.0	1.0	0.0	0.0
Man1a2	17156	symbol	M. musculus	17156	M. musculus	Man1a2	mannosidase, alpha, class 1A, member 2	GO:0035977 protein deglycosylation involved in glycoprotein catabolic process;GO:0036507 protein demannosylation;GO:0036508 protein alpha-1,2-demannosylation		0.0	0.0	0.0	0.0	0.0	0.0	0.0	0.0	0.0	0.0	0.0	0.0	0.0	0.0	0.0	0.0	0.0	0.0	0.0	0.0
Ntf3	18205	symbol	M. musculus	18205	M. musculus	Ntf3	neurotrophin 3	GO:0007403 glial cell fate determination;GO:0038180 nerve growth factor signaling pathway;GO:0048484 enteric nervous system development		0.0	0.0	0.0	0.0	1.0	0.0	0.0	0.0	1.0	1.0	1.0	0.0	0.0	0.0	0.0	0.0	0.0	0.0	0.0	1.0
Cx3cr1	13051	symbol	M. musculus	13051	M. musculus	Cx3cr1	C-X3-C motif chemokine receptor 1	GO:0002881 negative regulation of chronic inflammatory response to non-antigenic stimulus;GO:0150089 multiple spine synapse organization;GO:0150090 multiple spine synapse organization, single dendrite		0.0	0.0	0.0	0.0	0.0	0.0	0.0	0.0	0.0	1.0	0.0	0.0	0.0	0.0	0.0	0.0	0.0	1.0	0.0	1.0
Gpatch4	66614	symbol	M. musculus	66614	M. musculus	Gpatch4	G patch domain containing 4	GO:0002244 hematopoietic progenitor cell differentiation;GO:0030097 hemopoiesis;GO:0048468 cell development		0.0	0.0	0.0	0.0	0.0	0.0	0.0	0.0	0.0	0.0	0.0	0.0	0.0	0.0	0.0	0.0	0.0	0.0	0.0	0.0
Cdc5l	71702	symbol	M. musculus	71702	M. musculus	Cdc5l	cell division cycle 5-like	GO:1904567 response to wortmannin;GO:1904568 cellular response to wortmannin;GO:1990089 response to nerve growth factor		0.0	0.0	1.0	0.0	0.0	0.0	0.0	0.0	1.0	0.0	0.0	0.0	0.0	0.0	0.0	0.0	0.0	0.0	0.0	0.0
Lmod1	93689	symbol	M. musculus	93689	M. musculus	Lmod1	leiomodin 1 (smooth muscle)	GO:0051694 pointed-end actin filament capping;GO:0045010 actin nucleation;GO:0051693 actin filament capping		0.0	0.0	0.0	0.0	1.0	0.0	0.0	0.0	0.0	0.0	0.0	0.0	0.0	0.0	0.0	0.0	0.0	0.0	0.0	0.0
Ctsh	13036	symbol	M. musculus	13036	M. musculus	Ctsh	cathepsin H	GO:0060448 dichotomous subdivision of terminal units involved in lung branching;GO:0010813 neuropeptide catabolic process;GO:0010815 bradykinin catabolic process		0.0	0.0	0.0	0.0	0.0	0.0	0.0	0.0	0.0	0.0	0.0	0.0	0.0	1.0	0.0	0.0	0.0	1.0	0.0	0.0
Telo2	71718	symbol	M. musculus	71718	M. musculus	Telo2	telomere maintenance 2	GO:0006278 RNA-templated DNA biosynthetic process;GO:0007004 telomere maintenance via telomerase;GO:0010833 telomere maintenance via telomere lengthening		0.0	0.0	0.0	0.0	0.0	0.0	0.0	0.0	0.0	0.0	0.0	0.0	0.0	0.0	0.0	0.0	0.0	0.0	0.0	0.0
Ccar1	67500	symbol	M. musculus	67500	M. musculus	Ccar1	cell division cycle and apoptosis regulator 1	GO:0030335 positive regulation of cell migration;GO:2000147 positive regulation of cell motility;GO:0043065 positive regulation of apoptotic process		0.0	0.0	0.0	0.0	0.0	0.0	0.0	0.0	0.0	0.0	0.0	0.0	0.0	0.0	0.0	0.0	0.0	0.0	0.0	0.0
Itpr2	16439	symbol	M. musculus	16439	M. musculus	Itpr2	inositol 1,4,5-triphosphate receptor 2	GO:0071361 cellular response to ethanol;GO:0071320 cellular response to cAMP;GO:0051591 response to cAMP		1.0	0.0	0.0	0.0	0.0	0.0	0.0	0.0	0.0	0.0	0.0	0.0	0.0	0.0	0.0	0.0	0.0	0.0	0.0	0.0
Nr2f2	11819	symbol	M. musculus	11819	M. musculus	Nr2f2	nuclear receptor subfamily 2, group F, member 2	GO:0009956 radial pattern formation;GO:0060838 lymphatic endothelial cell fate commitment;GO:0060839 endothelial cell fate commitment		0.0	0.0	0.0	0.0	0.0	0.0	0.0	0.0	0.0	1.0	1.0	0.0	0.0	1.0	0.0	0.0	0.0	0.0	0.0	0.0
Cnot4	53621	symbol	M. musculus	53621	M. musculus	Cnot4	CCR4-NOT transcription complex, subunit 4	GO:0045652 regulation of megakaryocyte differentiation;GO:0051865 protein autoubiquitination;GO:0045637 regulation of myeloid cell differentiation		0.0	0.0	1.0	0.0	0.0	0.0	0.0	0.0	0.0	0.0	0.0	0.0	0.0	0.0	0.0	0.0	0.0	0.0	0.0	1.0
Amz1	231842	symbol	M. musculus	231842	M. musculus	Amz1	archaelysin family metallopeptidase 1	GO:0006508 proteolysis;GO:0019538 protein metabolic process;GO:1901564 organonitrogen compound metabolic process		0.0	0.0	0.0	0.0	0.0	0.0	0.0	0.0	0.0	0.0	0.0	0.0	0.0	0.0	0.0	0.0	0.0	0.0	0.0	0.0
Pcf11	74737	symbol	M. musculus	74737	M. musculus	Pcf11	PCF11 cleavage and polyadenylation factor subunit	GO:0006369 termination of RNA polymerase II transcription;GO:0006378 mRNA polyadenylation;GO:0006353 DNA-templated transcription termination		0.0	0.0	1.0	0.0	0.0	1.0	0.0	0.0	0.0	0.0	0.0	0.0	0.0	0.0	0.0	0.0	0.0	0.0	0.0	0.0
Pkp4	227937	symbol	M. musculus	227937	M. musculus	Pkp4	plakophilin 4	GO:0032467 positive regulation of cytokinesis;GO:0051781 positive regulation of cell division;GO:0032465 regulation of cytokinesis		0.0	0.0	0.0	0.0	0.0	0.0	0.0	0.0	0.0	0.0	0.0	0.0	0.0	0.0	1.0	0.0	0.0	0.0	0.0	0.0
Ncam1	17967	symbol	M. musculus	17967	M. musculus	Ncam1	neural cell adhesion molecule 1	GO:0001928 regulation of exocyst assembly;GO:0106020 regulation of vesicle docking;GO:2001260 regulation of semaphorin-plexin signaling pathway		0.0	0.0	0.0	0.0	1.0	0.0	0.0	1.0	0.0	1.0	0.0	0.0	0.0	0.0	0.0	0.0	0.0	0.0	0.0	0.0
Spi1	20375	symbol	M. musculus	20375	M. musculus	Spi1	Spi-1 proto-oncogene	GO:0098508 endothelial to hematopoietic transition;GO:0002316 follicular B cell differentiation;GO:0002572 pro-T cell differentiation		0.0	1.0	0.0	0.0	1.0	1.0	0.0	0.0	1.0	0.0	0.0	0.0	0.0	1.0	0.0	0.0	0.0	1.0	0.0	1.0
Maml2	270118	symbol	M. musculus	270118	M. musculus	Maml2	mastermind like transcriptional coactivator 2	GO:0007221 positive regulation of transcription of Notch receptor target;GO:0007219 Notch signaling pathway;GO:0045944 positive regulation of transcription by RNA polymerase II		0.0	0.0	0.0	0.0	0.0	0.0	0.0	0.0	0.0	0.0	0.0	0.0	0.0	0.0	0.0	0.0	0.0	0.0	0.0	0.0
Sltm	66660	symbol	M. musculus	66660	M. musculus	Sltm	SAFB-like, transcription modulator	GO:0050684 regulation of mRNA processing;GO:1903311 regulation of mRNA metabolic process;GO:0006915 apoptotic process		0.0	0.0	1.0	0.0	0.0	0.0	0.0	0.0	0.0	0.0	0.0	0.0	0.0	0.0	0.0	0.0	0.0	0.0	0.0	0.0
Kif5c	16574	symbol	M. musculus	16574	M. musculus	Kif5c	kinesin family member 5C	GO:0098964 anterograde dendritic transport of messenger ribonucleoprotein complex;GO:0098971 anterograde dendritic transport of neurotransmitter receptor complex;GO:0098961 dendritic transport of ribonucleoprotein complex		0.0	0.0	0.0	0.0	1.0	0.0	0.0	0.0	0.0	0.0	0.0	0.0	0.0	0.0	0.0	0.0	0.0	0.0	0.0	0.0
Zfp971	626848	symbol	M. musculus	626848	M. musculus	Zfp971	zinc finger protein 971	GO:0006357 regulation of transcription by RNA polymerase II;GO:0006355 regulation of DNA-templated transcription;GO:2001141 regulation of RNA biosynthetic process		0.0	0.0	0.0	0.0	0.0	0.0	0.0	0.0	0.0	0.0	0.0	0.0	0.0	0.0	0.0	0.0	0.0	0.0	0.0	0.0
Gm3854	100416477	gene_synonym	M. musculus	100416477	M. musculus	Zfp582	zinc finger protein 582	GO:0006357 regulation of transcription by RNA polymerase II;GO:0006355 regulation of DNA-templated transcription;GO:2001141 regulation of RNA biosynthetic process		0.0	0.0	0.0	0.0	0.0	0.0	0.0	0.0	0.0	0.0	0.0	0.0	0.0	0.0	0.0	0.0	0.0	0.0	0.0	0.0
Tsc22d2	72033	symbol	M. musculus	72033	M. musculus	Tsc22d2	TSC22 domain family, member 2	GO:0006970 response to osmotic stress;GO:0045786 negative regulation of cell cycle;GO:0051726 regulation of cell cycle		0.0	0.0	0.0	0.0	0.0	0.0	0.0	0.0	0.0	0.0	0.0	0.0	0.0	0.0	0.0	0.0	0.0	0.0	0.0	0.0
Kif1b	16561	symbol	M. musculus	16561	M. musculus	Kif1b	kinesin family member 1B	GO:1990048 anterograde neuronal dense core vesicle transport;GO:1990049 retrograde neuronal dense core vesicle transport;GO:0099519 dense core granule cytoskeletal transport		0.0	0.0	0.0	0.0	0.0	0.0	0.0	0.0	0.0	0.0	0.0	0.0	0.0	0.0	0.0	0.0	0.0	0.0	0.0	0.0
Nars2	244141	symbol	M. musculus	244141	M. musculus	Nars2	asparaginyl-tRNA synthetase 2 (mitochondrial)(putative)	GO:0006421 asparaginyl-tRNA aminoacylation;GO:0006418 tRNA aminoacylation for protein translation;GO:0043039 tRNA aminoacylation		0.0	0.0	0.0	0.0	0.0	0.0	0.0	0.0	0.0	0.0	0.0	0.0	0.0	0.0	0.0	0.0	0.0	0.0	0.0	0.0
Smarca2	67155	symbol	M. musculus	67155	M. musculus	Smarca2	SWI/SNF related, matrix associated, actin dependent regulator of chromatin, subfamily a, member 2	GO:0035887 aortic smooth muscle cell differentiation;GO:2000819 regulation of nucleotide-excision repair;GO:0061484 hematopoietic stem cell homeostasis		0.0	1.0	0.0	0.0	0.0	0.0	0.0	1.0	0.0	0.0	0.0	0.0	0.0	1.0	1.0	0.0	0.0	1.0	0.0	1.0
Sgip1	73094	symbol	M. musculus	73094	M. musculus	Sgip1	SH3-domain GRB2-like (endophilin) interacting protein 1	GO:1904000 positive regulation of eating behavior;GO:2000253 positive regulation of feeding behavior;GO:1903998 regulation of eating behavior		0.0	0.0	0.0	0.0	0.0	0.0	0.0	1.0	0.0	0.0	0.0	0.0	0.0	0.0	0.0	0.0	0.0	1.0	0.0	0.0
Tmem47	192216	symbol	M. musculus	192216	M. musculus	Tmem47	transmembrane protein 47	GO:0098609 cell-cell adhesion;GO:0007155 cell adhesion;GO:0009987 cellular process		0.0	0.0	0.0	0.0	0.0	0.0	0.0	0.0	0.0	0.0	0.0	0.0	0.0	0.0	0.0	0.0	0.0	0.0	0.0	0.0
P2rx4	18438	symbol	M. musculus	18438	M. musculus	P2rx4	purinergic receptor P2X, ligand-gated ion channel 4	GO:0050975 sensory perception of touch;GO:1904141 positive regulation of microglial cell migration;GO:1904139 regulation of microglial cell migration		0.0	0.0	0.0	0.0	0.0	0.0	0.0	0.0	0.0	0.0	0.0	0.0	0.0	0.0	0.0	0.0	0.0	0.0	0.0	0.0
Canx	12330	symbol	M. musculus	12330	M. musculus	Canx	calnexin	GO:0072583 clathrin-dependent endocytosis;GO:0048488 synaptic vesicle endocytosis;GO:0140238 presynaptic endocytosis		0.0	0.0	0.0	0.0	0.0	0.0	0.0	0.0	0.0	0.0	0.0	0.0	0.0	0.0	0.0	0.0	0.0	0.0	0.0	0.0
Cobl	12808	symbol	M. musculus	12808	M. musculus	Cobl	cordon-bleu WH2 repeat	GO:0048669 collateral sprouting in absence of injury;GO:0001757 somite specification;GO:0033504 floor plate development		0.0	0.0	0.0	0.0	1.0	0.0	0.0	0.0	0.0	0.0	0.0	0.0	0.0	1.0	0.0	0.0	0.0	0.0	1.0	0.0
Cfap210	75051	symbol	M. musculus	75051	M. musculus	Cfap210	cilia and flagella associated protein 210	GO:0008150 biological_process		0.0	0.0	0.0	0.0	0.0	0.0	0.0	0.0	0.0	0.0	0.0	0.0	0.0	0.0	0.0	0.0	0.0	0.0	0.0	0.0
Nudcd3	209586	symbol	M. musculus	209586	M. musculus	Nudcd3	NudC domain containing 3	GO:1905793 protein localization to pericentriolar material;GO:0071539 protein localization to centrosome;GO:1905508 protein localization to microtubule organizing center		0.0	0.0	0.0	0.0	0.0	0.0	0.0	0.0	0.0	0.0	0.0	0.0	0.0	0.0	0.0	0.0	0.0	0.0	0.0	0.0
Hsp90aa1	15519	symbol	M. musculus	15519	M. musculus	Hsp90aa1	heat shock protein 90, alpha (cytosolic), class A member 1	GO:1902949 positive regulation of tau-protein kinase activity;GO:0045585 positive regulation of cytotoxic T cell differentiation;GO:1905323 telomerase holoenzyme complex assembly		0.0	0.0	0.0	0.0	0.0	0.0	0.0	0.0	0.0	0.0	0.0	1.0	0.0	0.0	0.0	0.0	0.0	0.0	0.0	1.0
Nova1	664883	symbol	M. musculus	664883	M. musculus	Nova1	NOVA alternative splicing regulator 1	GO:0120163 negative regulation of cold-induced thermogenesis;GO:0000381 regulation of alternative mRNA splicing, via spliceosome;GO:0048024 regulation of mRNA splicing, via spliceosome		0.0	0.0	1.0	0.0	0.0	0.0	0.0	0.0	0.0	0.0	0.0	0.0	0.0	0.0	0.0	0.0	0.0	0.0	0.0	0.0
Chd2	244059	symbol	M. musculus	244059	M. musculus	Chd2	chromodomain helicase DNA binding protein 2	GO:0060218 hematopoietic stem cell differentiation;GO:0034728 nucleosome organization;GO:0002244 hematopoietic progenitor cell differentiation		0.0	1.0	0.0	0.0	0.0	0.0	0.0	0.0	0.0	0.0	0.0	0.0	0.0	0.0	0.0	0.0	0.0	0.0	0.0	0.0
Hdac4	208727	symbol	M. musculus	208727	M. musculus	Hdac4	histone deacetylase 4	GO:1902437 positive regulation of male mating behavior;GO:1902435 regulation of male mating behavior;GO:0014854 response to inactivity		0.0	1.0	0.0	0.0	0.0	0.0	0.0	1.0	0.0	0.0	1.0	0.0	0.0	0.0	0.0	0.0	0.0	0.0	0.0	0.0
Pla2r1	18779	symbol	M. musculus	18779	M. musculus	Pla2r1	phospholipase A2 receptor 1	GO:1900138 negative regulation of phospholipase A2 activity;GO:1900139 negative regulation of arachidonic acid secretion;GO:1904633 regulation of podocyte apoptotic process		0.0	0.0	0.0	0.0	0.0	0.0	0.0	0.0	0.0	0.0	0.0	0.0	0.0	0.0	0.0	0.0	0.0	0.0	0.0	0.0
Map1a	17754	symbol	M. musculus	17754	M. musculus	Map1a	microtubule-associated protein 1 A	GO:0099642 retrograde axonal protein transport;GO:1902816 regulation of protein localization to microtubule;GO:1902817 negative regulation of protein localization to microtubule		0.0	0.0	0.0	0.0	1.0	0.0	0.0	0.0	0.0	0.0	0.0	0.0	0.0	0.0	0.0	0.0	0.0	1.0	0.0	0.0
Kcnn4	16534	symbol	M. musculus	16534	M. musculus	Kcnn4	potassium intermediate/small conductance calcium-activated channel, subfamily N, member 4	GO:1904898 negative regulation of hepatic stellate cell proliferation;GO:1900133 regulation of renin secretion into blood stream;GO:1904897 regulation of hepatic stellate cell proliferation		1.0	0.0	0.0	0.0	0.0	0.0	1.0	0.0	0.0	0.0	0.0	0.0	0.0	0.0	1.0	0.0	0.0	0.0	0.0	0.0
2510002D24Rik	72307	symbol	M. musculus	72307	M. musculus	2510002D24Rik	RIKEN cDNA 2510002D24 gene	GO:1900272 negative regulation of long-term synaptic potentiation;GO:1900271 regulation of long-term synaptic potentiation;GO:0048167 regulation of synaptic plasticity		0.0	0.0	0.0	0.0	0.0	0.0	0.0	0.0	0.0	0.0	0.0	0.0	0.0	0.0	0.0	0.0	0.0	0.0	0.0	0.0
Dhdh	71755	symbol	M. musculus	71755	M. musculus	Dhdh	dihydrodiol dehydrogenase	GO:0042843 D-xylose catabolic process;GO:0019323 pentose catabolic process;GO:0042732 D-xylose metabolic process		0.0	0.0	0.0	0.0	0.0	0.0	0.0	0.0	0.0	0.0	0.0	0.0	0.0	0.0	0.0	0.0	0.0	0.0	0.0	0.0
Tnrc6c	217351	symbol	M. musculus	217351	M. musculus	Tnrc6c	trinucleotide repeat containing 6C	GO:0060213 positive regulation of nuclear-transcribed mRNA poly(A) tail shortening;GO:0060430 lung saccule development;GO:0060211 regulation of nuclear-transcribed mRNA poly(A) tail shortening		0.0	0.0	1.0	0.0	0.0	0.0	0.0	0.0	1.0	0.0	0.0	0.0	0.0	1.0	0.0	0.0	0.0	0.0	0.0	0.0
Tbc1d22a	223754	symbol	M. musculus	223754	M. musculus	Tbc1d22a	TBC1 domain family, member 22a	GO:0090630 activation of GTPase activity;GO:0043547 positive regulation of GTPase activity;GO:0043087 regulation of GTPase activity		0.0	0.0	0.0	0.0	0.0	0.0	0.0	0.0	0.0	0.0	0.0	0.0	0.0	0.0	0.0	0.0	0.0	0.0	0.0	0.0
Spp1	20750	symbol	M. musculus	20750	M. musculus	Spp1	secreted phosphoprotein 1	GO:0034418 urate biosynthetic process;GO:2000866 positive regulation of estradiol secretion;GO:0006710 androgen catabolic process		0.0	0.0	0.0	0.0	0.0	0.0	0.0	0.0	0.0	0.0	1.0	0.0	0.0	0.0	0.0	0.0	0.0	0.0	0.0	0.0
Hyal1	15586	symbol	M. musculus	15586	M. musculus	Hyal1	hyaluronoglucosaminidase 1	GO:1900104 regulation of hyaluranon cable assembly;GO:1900106 positive regulation of hyaluranon cable assembly;GO:0030207 chondroitin sulfate catabolic process		0.0	0.0	0.0	0.0	0.0	0.0	0.0	1.0	1.0	0.0	0.0	0.0	0.0	1.0	1.0	0.0	0.0	0.0	0.0	0.0
Ddx55	67848	symbol	M. musculus	67848	M. musculus	Ddx55	DEAD box helicase 55			0.0	0.0	0.0	0.0	0.0	0.0	0.0	0.0	0.0	0.0	0.0	0.0	0.0	0.0	0.0	0.0	0.0	0.0	0.0	0.0
Erich1	234086	symbol	M. musculus	234086	M. musculus	Erich1	glutamate rich 1	GO:0008150 biological_process		0.0	0.0	0.0	0.0	0.0	0.0	0.0	0.0	0.0	0.0	0.0	0.0	0.0	0.0	0.0	0.0	0.0	0.0	0.0	0.0
Kif21a	16564	symbol	M. musculus	16564	M. musculus	Kif21a	kinesin family member 21A	GO:0007018 microtubule-based movement;GO:0007017 microtubule-based process;GO:0009987 cellular process		0.0	0.0	0.0	0.0	0.0	0.0	0.0	0.0	0.0	0.0	0.0	0.0	0.0	0.0	0.0	0.0	0.0	0.0	0.0	0.0
Zfp644	52397	symbol	M. musculus	52397	M. musculus	Zfp644	zinc finger protein 644	GO:0006357 regulation of transcription by RNA polymerase II;GO:0006355 regulation of DNA-templated transcription;GO:2001141 regulation of RNA biosynthetic process		0.0	0.0	0.0	0.0	0.0	0.0	0.0	0.0	0.0	0.0	0.0	0.0	0.0	0.0	0.0	0.0	0.0	0.0	0.0	0.0
Cavin2	20324	symbol	M. musculus	20324	M. musculus	Cavin2	caveolae associated 2	GO:0097320 plasma membrane tubulation;GO:0007009 plasma membrane organization;GO:0010256 endomembrane system organization		0.0	0.0	0.0	0.0	0.0	0.0	0.0	0.0	0.0	0.0	0.0	0.0	0.0	0.0	0.0	0.0	0.0	0.0	0.0	0.0
Usp42	76800	symbol	M. musculus	76800	M. musculus	Usp42	ubiquitin specific peptidase 42	GO:0016579 protein deubiquitination;GO:0070646 protein modification by small protein removal;GO:0070647 protein modification by small protein conjugation or removal		0.0	0.0	0.0	0.0	0.0	0.0	0.0	0.0	0.0	0.0	0.0	0.0	0.0	0.0	0.0	0.0	0.0	0.0	0.0	0.0
Slu7	193116	symbol	M. musculus	193116	M. musculus	Slu7	SLU7 splicing factor homolog (S. cerevisiae)	GO:0000389 mRNA 3'-splice site recognition;GO:0000380 alternative mRNA splicing, via spliceosome;GO:0006376 mRNA splice site recognition		0.0	0.0	1.0	0.0	0.0	0.0	0.0	0.0	0.0	0.0	0.0	0.0	0.0	0.0	0.0	0.0	0.0	0.0	0.0	0.0
Mmp14	17387	symbol	M. musculus	17387	M. musculus	Mmp14	matrix metallopeptidase 14 (membrane-inserted)	GO:0010831 positive regulation of myotube differentiation;GO:0051895 negative regulation of focal adhesion assembly;GO:0150118 negative regulation of cell-substrate junction organization		0.0	0.0	0.0	0.0	0.0	0.0	0.0	1.0	0.0	1.0	0.0	0.0	0.0	1.0	0.0	0.0	0.0	0.0	0.0	1.0
Ankrd17	81702	symbol	M. musculus	81702	M. musculus	Ankrd17	ankyrin repeat domain 17	GO:1900245 positive regulation of MDA-5 signaling pathway;GO:0039533 regulation of MDA-5 signaling pathway;GO:0001955 blood vessel maturation		0.0	0.0	0.0	0.0	0.0	0.0	0.0	1.0	0.0	0.0	0.0	0.0	0.0	1.0	1.0	0.0	0.0	0.0	0.0	0.0
Ralbp1	19765	symbol	M. musculus	19765	M. musculus	Ralbp1	ralA binding protein 1	GO:1900753 doxorubicin transport;GO:1901656 glycoside transport;GO:1990961 xenobiotic detoxification by transmembrane export across the plasma membrane		0.0	0.0	0.0	0.0	0.0	0.0	0.0	0.0	0.0	0.0	0.0	0.0	0.0	0.0	0.0	0.0	0.0	0.0	0.0	0.0
Polr1g	70333	symbol	M. musculus	70333	M. musculus	Polr1g	RNA polymerase I subunit G	GO:0006360 transcription by RNA polymerase I;GO:0009303 rRNA transcription;GO:0098781 ncRNA transcription		0.0	0.0	0.0	0.0	0.0	1.0	0.0	0.0	0.0	0.0	0.0	0.0	0.0	0.0	0.0	0.0	0.0	0.0	0.0	0.0
Cklf	75458	symbol	M. musculus	75458	M. musculus	Cklf	chemokine-like factor	GO:0048246 macrophage chemotaxis;GO:1905517 macrophage migration;GO:0048247 lymphocyte chemotaxis		0.0	0.0	0.0	0.0	0.0	0.0	0.0	0.0	0.0	0.0	0.0	0.0	0.0	0.0	0.0	0.0	0.0	0.0	0.0	0.0
Rsbn1l	242860	symbol	M. musculus	242860	M. musculus	Rsbn1l	round spermatid basic protein 1-like	GO:0008150 biological_process		0.0	0.0	0.0	0.0	0.0	0.0	0.0	0.0	0.0	0.0	0.0	0.0	0.0	0.0	0.0	0.0	0.0	0.0	0.0	0.0
Iqank1	432964	symbol	M. musculus	432964	M. musculus	Iqank1	IQ motif and ankyrin repeat containing 1	GO:0008150 biological_process		0.0	0.0	0.0	0.0	0.0	0.0	0.0	0.0	0.0	0.0	0.0	0.0	0.0	0.0	0.0	0.0	0.0	0.0	0.0	0.0
Pinx1	72400	symbol	M. musculus	72400	M. musculus	Pinx1	PIN2/TERF1 interacting, telomerase inhibitor 1	GO:1904744 positive regulation of telomeric DNA binding;GO:1904742 regulation of telomeric DNA binding;GO:1904751 positive regulation of protein localization to nucleolus		0.0	0.0	0.0	0.0	0.0	0.0	0.0	0.0	0.0	0.0	0.0	0.0	0.0	0.0	0.0	0.0	0.0	0.0	0.0	0.0
Mylk	107589	symbol	M. musculus	107589	M. musculus	Mylk	myosin, light polypeptide kinase	GO:0060414 aorta smooth muscle tissue morphogenesis;GO:0071476 cellular hypotonic response;GO:0006971 hypotonic response		0.0	0.0	0.0	0.0	0.0	0.0	0.0	0.0	0.0	0.0	0.0	0.0	0.0	1.0	0.0	0.0	0.0	0.0	0.0	0.0
Scube1	64706	symbol	M. musculus	64706	M. musculus	Scube1	signal peptide, CUB domain, EGF-like 1	GO:0045880 positive regulation of smoothened signaling pathway;GO:0008589 regulation of smoothened signaling pathway;GO:0009967 positive regulation of signal transduction		0.0	0.0	0.0	0.0	0.0	0.0	0.0	0.0	0.0	0.0	0.0	0.0	0.0	0.0	0.0	0.0	0.0	0.0	0.0	0.0
Fam168a	319604	symbol	M. musculus	319604	M. musculus	Fam168a	family with sequence similarity 168, member A	GO:1905053 positive regulation of base-excision repair;GO:1905051 regulation of base-excision repair;GO:0045739 positive regulation of DNA repair		0.0	0.0	0.0	0.0	0.0	0.0	0.0	0.0	0.0	0.0	0.0	0.0	0.0	0.0	0.0	0.0	0.0	0.0	0.0	0.0
Ccdc112	240261	symbol	M. musculus	240261	M. musculus	Ccdc112	coiled-coil domain containing 112	GO:0008150 biological_process		0.0	0.0	0.0	0.0	0.0	0.0	0.0	0.0	0.0	0.0	0.0	0.0	0.0	0.0	0.0	0.0	0.0	0.0	0.0	0.0
Ttc28	209683	symbol	M. musculus	209683	M. musculus	Ttc28	tetratricopeptide repeat domain 28	GO:0051301 cell division;GO:0007346 regulation of mitotic cell cycle;GO:0051726 regulation of cell cycle		0.0	0.0	0.0	0.0	0.0	0.0	0.0	0.0	0.0	0.0	0.0	0.0	0.0	0.0	0.0	0.0	0.0	0.0	0.0	0.0
Zdhhc20	75965	symbol	M. musculus	75965	M. musculus	Zdhhc20	zinc finger, DHHC domain containing 20	GO:0044794 positive regulation by host of viral process;GO:0018230 peptidyl-L-cysteine S-palmitoylation;GO:0018231 peptidyl-S-diacylglycerol-L-cysteine biosynthetic process from peptidyl-cysteine		0.0	0.0	0.0	1.0	0.0	0.0	0.0	0.0	0.0	0.0	0.0	0.0	0.0	0.0	0.0	0.0	0.0	0.0	0.0	0.0
Luzp1	269593	symbol	M. musculus	269593	M. musculus	Luzp1	leucine zipper protein 1	GO:0021503 neural fold bending;GO:0001842 neural fold formation;GO:0060571 morphogenesis of an epithelial fold		0.0	0.0	0.0	0.0	0.0	0.0	0.0	0.0	0.0	0.0	0.0	0.0	0.0	1.0	0.0	0.0	0.0	0.0	0.0	0.0
Lrif1	321000	symbol	M. musculus	321000	M. musculus	Lrif1	ligand dependent nuclear receptor interacting factor 1	GO:0009048 dosage compensation by inactivation of X chromosome;GO:0007549 sex-chromosome dosage compensation;GO:0031507 heterochromatin formation		0.0	1.0	0.0	0.0	0.0	0.0	0.0	0.0	0.0	0.0	0.0	0.0	0.0	0.0	0.0	0.0	0.0	0.0	0.0	0.0
Slbp	20492	symbol	M. musculus	20492	M. musculus	Slbp	stem-loop binding protein	GO:0002191 cap-dependent translational initiation;GO:0006398 mRNA 3'-end processing by stem-loop binding and cleavage;GO:0008334 histone mRNA metabolic process		0.0	0.0	1.0	0.0	0.0	0.0	0.0	0.0	0.0	0.0	0.0	0.0	0.0	0.0	0.0	0.0	0.0	0.0	0.0	0.0
Hhat	226861	symbol	M. musculus	226861	M. musculus	Hhat	hedgehog acyltransferase	GO:0006500 N-terminal protein palmitoylation;GO:0018009 N-terminal peptidyl-L-cysteine N-palmitoylation;GO:0006498 N-terminal protein lipidation		0.0	0.0	0.0	1.0	0.0	0.0	0.0	0.0	0.0	0.0	0.0	0.0	0.0	0.0	0.0	0.0	0.0	0.0	0.0	0.0
Plcb1	18795	symbol	M. musculus	18795	M. musculus	Plcb1	phospholipase C, beta 1	GO:1902618 cellular response to fluoride;GO:1905630 response to glyceraldehyde;GO:1905631 cellular response to glyceraldehyde		1.0	0.0	1.0	0.0	0.0	0.0	0.0	1.0	1.0	1.0	0.0	0.0	0.0	0.0	1.0	0.0	0.0	1.0	0.0	0.0
Onecut2	225631	symbol	M. musculus	225631	M. musculus	Onecut2	one cut domain, family member 2	GO:1905319 mesenchymal stem cell migration;GO:1905320 regulation of mesenchymal stem cell migration;GO:1905322 positive regulation of mesenchymal stem cell migration		0.0	0.0	0.0	0.0	0.0	0.0	0.0	0.0	1.0	0.0	1.0	0.0	1.0	0.0	0.0	0.0	0.0	0.0	0.0	0.0
Tcf7l2	21416	symbol	M. musculus	21416	M. musculus	Tcf7l2	transcription factor 7 like 2, T cell specific, HMG box	GO:0010909 positive regulation of heparan sulfate proteoglycan biosynthetic process;GO:0010908 regulation of heparan sulfate proteoglycan biosynthetic process;GO:0030538 embryonic genitalia morphogenesis		0.0	0.0	0.0	0.0	0.0	0.0	0.0	1.0	1.0	1.0	1.0	0.0	1.0	1.0	0.0	0.0	0.0	0.0	1.0	0.0
Mipol1	73490	symbol	M. musculus	73490	M. musculus	Mipol1	mirror-image polydactyly 1	GO:0008150 biological_process		0.0	0.0	0.0	0.0	0.0	0.0	0.0	0.0	0.0	0.0	0.0	0.0	0.0	0.0	0.0	0.0	0.0	0.0	0.0	0.0
Meis2	17536	symbol	M. musculus	17536	M. musculus	Meis2	Meis homeobox 2	GO:0110022 regulation of cardiac muscle myoblast proliferation;GO:0110024 positive regulation of cardiac muscle myoblast proliferation;GO:2000288 positive regulation of myoblast proliferation		0.0	0.0	0.0	0.0	0.0	0.0	0.0	1.0	0.0	1.0	0.0	0.0	0.0	0.0	1.0	0.0	0.0	0.0	0.0	1.0
Pabpc4	230721	symbol	M. musculus	230721	M. musculus	Pabpc4	poly(A) binding protein, cytoplasmic 4	GO:0061515 myeloid cell development;GO:0043488 regulation of mRNA stability;GO:0043487 regulation of RNA stability		0.0	0.0	1.0	0.0	0.0	0.0	0.0	0.0	0.0	0.0	0.0	0.0	0.0	0.0	0.0	0.0	0.0	1.0	0.0	0.0
Flywch1	224613	symbol	M. musculus	224613	M. musculus	Flywch1	FLYWCH-type zinc finger 1	GO:0006974 DNA damage response;GO:0000122 negative regulation of transcription by RNA polymerase II;GO:0045892 negative regulation of DNA-templated transcription		0.0	0.0	0.0	0.0	0.0	0.0	0.0	0.0	0.0	0.0	0.0	0.0	0.0	0.0	0.0	0.0	0.0	0.0	0.0	0.0
Eif3a	13669	symbol	M. musculus	13669	M. musculus	Eif3a	eukaryotic translation initiation factor 3, subunit A	GO:0002188 translation reinitiation;GO:0001732 formation of cytoplasmic translation initiation complex;GO:0075525 viral translational termination-reinitiation		0.0	0.0	0.0	0.0	0.0	0.0	0.0	0.0	0.0	0.0	0.0	0.0	0.0	0.0	0.0	0.0	0.0	0.0	0.0	0.0
Gprin3	243385	symbol	M. musculus	243385	M. musculus	Gprin3	GPRIN family member 3	GO:0031175 neuron projection development;GO:0048666 neuron development;GO:0030182 neuron differentiation		0.0	0.0	0.0	0.0	1.0	0.0	0.0	0.0	0.0	0.0	0.0	0.0	0.0	0.0	0.0	0.0	0.0	0.0	0.0	0.0
Ubxn4	67812	symbol	M. musculus	67812	M. musculus	Ubxn4	UBX domain protein 4	GO:0036503 ERAD pathway;GO:0006986 response to unfolded protein;GO:0035966 response to topologically incorrect protein		0.0	0.0	0.0	0.0	0.0	0.0	0.0	0.0	0.0	0.0	0.0	0.0	0.0	0.0	0.0	0.0	0.0	0.0	0.0	0.0
N4bp2	333789	symbol	M. musculus	333789	M. musculus	N4bp2	NEDD4 binding protein 2			0.0	0.0	0.0	0.0	0.0	0.0	0.0	0.0	0.0	0.0	0.0	0.0	0.0	0.0	0.0	0.0	0.0	0.0	0.0	0.0
Birc6	12211	symbol	M. musculus	12211	M. musculus	Birc6	baculoviral IAP repeat-containing 6	GO:0060712 spongiotrophoblast layer development;GO:0060711 labyrinthine layer development;GO:0032465 regulation of cytokinesis		0.0	0.0	0.0	0.0	0.0	0.0	0.0	0.0	0.0	0.0	0.0	0.0	0.0	1.0	0.0	0.0	0.0	0.0	0.0	0.0
Wasl	73178	symbol	M. musculus	73178	M. musculus	Wasl	WASP like actin nucleation promoting factor	GO:1903526 negative regulation of membrane tubulation;GO:2000370 positive regulation of clathrin-dependent endocytosis;GO:1903525 regulation of membrane tubulation		0.0	0.0	0.0	0.0	1.0	0.0	0.0	0.0	0.0	0.0	0.0	0.0	0.0	0.0	0.0	0.0	0.0	0.0	0.0	0.0
Mrpl45	67036	symbol	M. musculus	67036	M. musculus	Mrpl45	mitochondrial ribosomal protein L45	GO:0032543 mitochondrial translation;GO:0140053 mitochondrial gene expression;GO:0006412 translation		0.0	0.0	0.0	0.0	0.0	0.0	0.0	0.0	0.0	0.0	0.0	0.0	0.0	0.0	0.0	0.0	0.0	0.0	0.0	0.0
Abcd4	19300	symbol	M. musculus	19300	M. musculus	Abcd4	ATP-binding cassette, sub-family D member 4	GO:0015910 long-chain fatty acid import into peroxisome;GO:0009235 cobalamin metabolic process;GO:0015889 cobalamin transport		0.0	0.0	0.0	0.0	0.0	0.0	0.0	0.0	0.0	0.0	0.0	0.0	0.0	0.0	0.0	0.0	0.0	0.0	0.0	0.0
Krcc1	57896	symbol	M. musculus	57896	M. musculus	Krcc1	lysine-rich coiled-coil 1	GO:0008150 biological_process		0.0	0.0	0.0	0.0	0.0	0.0	0.0	0.0	0.0	0.0	0.0	0.0	0.0	0.0	0.0	0.0	0.0	0.0	0.0	0.0
Gps2	56310	symbol	M. musculus	56310	M. musculus	Gps2	G protein pathway suppressor 2	GO:1900045 negative regulation of protein K63-linked ubiquitination;GO:0050859 negative regulation of B cell receptor signaling pathway;GO:1902915 negative regulation of protein polyubiquitination		0.0	0.0	0.0	0.0	0.0	0.0	0.0	1.0	0.0	0.0	0.0	0.0	0.0	0.0	0.0	0.0	0.0	0.0	0.0	0.0
Hoga1	67432	symbol	M. musculus	67432	M. musculus	Hoga1	4-hydroxy-2-oxoglutarate aldolase 1	GO:0019470 4-hydroxyproline catabolic process;GO:0033609 oxalate metabolic process;GO:0009436 glyoxylate catabolic process		0.0	0.0	0.0	0.0	0.0	0.0	0.0	0.0	0.0	0.0	0.0	0.0	0.0	0.0	0.0	0.0	0.0	0.0	0.0	0.0
Phf3	213109	symbol	M. musculus	213109	M. musculus	Phf3	PHD finger protein 3	GO:0006351 DNA-templated transcription;GO:0032774 RNA biosynthetic process;GO:0034654 nucleobase-containing compound biosynthetic process		0.0	0.0	0.0	0.0	0.0	1.0	0.0	0.0	0.0	0.0	0.0	0.0	0.0	0.0	0.0	0.0	0.0	0.0	0.0	0.0
Kcnt1	227632	symbol	M. musculus	227632	M. musculus	Kcnt1	potassium channel, subfamily T, member 1	GO:0071805 potassium ion transmembrane transport;GO:0006813 potassium ion transport;GO:0098662 inorganic cation transmembrane transport		0.0	0.0	0.0	0.0	0.0	0.0	0.0	0.0	0.0	0.0	0.0	0.0	0.0	0.0	0.0	0.0	0.0	0.0	0.0	0.0
Churc1	211151	symbol	M. musculus	211151	M. musculus	Churc1	churchill domain containing 1	GO:0008543 fibroblast growth factor receptor signaling pathway;GO:0044344 cellular response to fibroblast growth factor stimulus;GO:0071774 response to fibroblast growth factor		0.0	0.0	0.0	0.0	0.0	0.0	0.0	0.0	1.0	0.0	0.0	0.0	0.0	0.0	0.0	0.0	0.0	0.0	0.0	0.0
Adamts9	101401	symbol	M. musculus	101401	M. musculus	Adamts9	ADAM metallopeptidase with thrombospondin type 1 motif 9	GO:0090673 endothelial cell-matrix adhesion;GO:0045636 positive regulation of melanocyte differentiation;GO:0045634 regulation of melanocyte differentiation		0.0	0.0	0.0	0.0	0.0	0.0	0.0	0.0	0.0	0.0	0.0	0.0	0.0	1.0	0.0	0.0	0.0	0.0	0.0	0.0
Foxp1	108655	symbol	M. musculus	108655	M. musculus	Foxp1	forkhead box P1	GO:0032665 regulation of interleukin-21 production;GO:0032745 positive regulation of interleukin-21 production;GO:1901249 regulation of lung goblet cell differentiation		0.0	0.0	0.0	0.0	1.0	1.0	0.0	1.0	0.0	0.0	0.0	0.0	0.0	1.0	0.0	0.0	0.0	1.0	0.0	1.0
Gpr20	239530	symbol	M. musculus	239530	M. musculus	Gpr20	G protein-coupled receptor 20	GO:0035025 positive regulation of Rho protein signal transduction;GO:0051057 positive regulation of small GTPase mediated signal transduction;GO:0035023 regulation of Rho protein signal transduction		0.0	0.0	0.0	0.0	0.0	0.0	0.0	0.0	0.0	0.0	0.0	0.0	0.0	0.0	0.0	0.0	0.0	0.0	0.0	0.0
Prmt5	27374	symbol	M. musculus	27374	M. musculus	Prmt5	protein arginine N-methyltransferase 5	GO:1904990 regulation of adenylate cyclase-inhibiting dopamine receptor signaling pathway;GO:1904992 positive regulation of adenylate cyclase-inhibiting dopamine receptor signaling pathway;GO:0035246 peptidyl-arginine N-methylation		0.0	1.0	1.0	0.0	0.0	1.0	0.0	1.0	0.0	0.0	0.0	0.0	0.0	0.0	0.0	0.0	0.0	0.0	0.0	1.0
Phf20	228829	symbol	M. musculus	228829	M. musculus	Phf20	PHD finger protein 20	GO:0006325 chromatin organization;GO:0071824 protein-DNA complex organization;GO:0045893 positive regulation of DNA-templated transcription		0.0	1.0	0.0	0.0	0.0	0.0	0.0	0.0	0.0	0.0	0.0	0.0	0.0	0.0	0.0	0.0	0.0	0.0	0.0	0.0
Relch	227446	symbol	M. musculus	227446	M. musculus	Relch	RAB11 binding and LisH domain, coiled-coil and HEAT repeat containing	GO:0032367 intracellular cholesterol transport;GO:0032366 intracellular sterol transport;GO:0032365 intracellular lipid transport		0.0	0.0	0.0	0.0	0.0	0.0	0.0	0.0	0.0	0.0	0.0	0.0	0.0	0.0	0.0	0.0	0.0	0.0	0.0	0.0
Trim12c	319236	symbol	M. musculus	319236	M. musculus	Trim12c	tripartite motif-containing 12C	GO:0044790 suppression of viral release by host;GO:0031664 regulation of lipopolysaccharide-mediated signaling pathway;GO:0046597 negative regulation of viral entry into host cell		0.0	0.0	0.0	0.0	0.0	0.0	0.0	0.0	0.0	0.0	0.0	0.0	0.0	0.0	0.0	0.0	0.0	0.0	0.0	0.0
Usp13	72607	symbol	M. musculus	72607	M. musculus	Usp13	ubiquitin specific peptidase 13 (isopeptidase T-3)	GO:0036506 maintenance of unfolded protein;GO:0044313 protein K6-linked deubiquitination;GO:0035523 protein K29-linked deubiquitination		0.0	0.0	0.0	0.0	0.0	0.0	0.0	0.0	0.0	0.0	0.0	0.0	0.0	0.0	0.0	0.0	0.0	0.0	0.0	0.0
Zfp599	235048	symbol	M. musculus	235048	M. musculus	Zfp599	zinc finger protein 599	GO:0006357 regulation of transcription by RNA polymerase II;GO:0006355 regulation of DNA-templated transcription;GO:2001141 regulation of RNA biosynthetic process		0.0	0.0	0.0	0.0	0.0	0.0	0.0	0.0	0.0	0.0	0.0	0.0	0.0	0.0	0.0	0.0	0.0	0.0	0.0	0.0
Septin6	56526	symbol	M. musculus	56526	M. musculus	Septin6	septin 6	GO:0061640 cytoskeleton-dependent cytokinesis;GO:0000910 cytokinesis;GO:0060271 cilium assembly		0.0	0.0	0.0	0.0	0.0	0.0	0.0	0.0	0.0	0.0	0.0	0.0	0.0	0.0	0.0	0.0	0.0	0.0	0.0	0.0
Gtf2ird2	114674	symbol	M. musculus	114674	M. musculus	Gtf2ird2	GTF2I repeat domain containing 2	GO:0014883 transition between fast and slow fiber;GO:0014733 regulation of skeletal muscle adaptation;GO:0043502 regulation of muscle adaptation		0.0	0.0	0.0	0.0	0.0	0.0	0.0	0.0	0.0	0.0	0.0	0.0	0.0	0.0	0.0	0.0	0.0	0.0	0.0	0.0
Zfp704	170753	symbol	M. musculus	170753	M. musculus	Zfp704	zinc finger protein 704	GO:0006357 regulation of transcription by RNA polymerase II;GO:0006355 regulation of DNA-templated transcription;GO:2001141 regulation of RNA biosynthetic process		0.0	0.0	0.0	0.0	0.0	0.0	0.0	0.0	0.0	0.0	0.0	0.0	0.0	0.0	0.0	0.0	0.0	0.0	0.0	0.0

## Sheet: Enrichment
GroupID	Category	Term	Description	LogP	Log(q-value)	Genes	Symbols	InTerm_InList
1_Summary	KEGG Pathway	mmu04972	Pancreatic secretion - Mus musculus (house mouse)	-15.2661	-11.0054	12349,12425,12613,12671,13706,16439,18784,18795,18946,22072,54403,66473,67373,67868,67972,69060,76703,80718,103964,109660,109697,232680,319229,16534,17380	Car2,Cckar,Cel,Chrm3,Cela2a,Itpr2,Pla2g5,Plcb1,Pnliprp1,Prss2,Slc4a4,Ctrb1,Prss3b,Cela3b,Atp2b1,Pnlip,Cpb1,Rab27b,Try5,Ctrl,Cpa1,Cpa2,Sctr,Kcnn4,Mme	25/-
1_Member	KEGG Pathway	mmu04972	Pancreatic secretion - Mus musculus (house mouse)	-15.2661	-11.0054	12349,12425,12613,12671,13706,16439,18784,18795,18946,22072,54403,66473,67373,67868,67972,69060,76703,80718,103964,109660,109697,232680,319229	Car2,Cckar,Cel,Chrm3,Cela2a,Itpr2,Pla2g5,Plcb1,Pnliprp1,Prss2,Slc4a4,Ctrb1,Prss3b,Cela3b,Atp2b1,Pnlip,Cpb1,Rab27b,Try5,Ctrl,Cpa1,Cpa2,Sctr	23/114
1_Member	KEGG Pathway	mmu04974	Protein digestion and absorption - Mus musculus (house mouse)	-5.32143	-2.33949	13706,16534,17380,22072,66473,67373,67868,76703,103964,109660,109697,232680	Cela2a,Kcnn4,Mme,Prss2,Ctrb1,Prss3b,Cela3b,Cpb1,Try5,Ctrl,Cpa1,Cpa2	12/108
2_Summary	GO Biological Processes	GO:0006325	chromatin organization	-8.82946	-4.8698	14013,14462,15191,20185,20375,20586,20682,20817,22589,22791,27374,50887,52463,57261,67155,67382,67628,69188,70238,71389,72344,75339,76246,94246,98415,101739,101867,105246,109331,116848,208727,214899,217578,228829,229675,231051,238247,244059,269610,320790,321000,622675,635253,209361,381379	Mecom,Gata3,Hdgf,Ncor1,Spi1,Smarca4,Sox9,Srpk2,Atrx,Dnajc2,Prmt5,Hmgn5,Tet1,Brd4,Smarca2,Brd3,Anp32b,Kmt2e,Rnf168,Chd6,Usp36,Mphosph8,Rtf1,Arid4b,Nucks1,Psip1,Rrp8,Brd9,Rnf20,Baz2a,Hdac4,Kdm5a,Baz1a,Phf20,Rsbn1,Kmt2c,Arid4a,Chd2,Chd5,Chd7,Lrif1,Zfp827,Usp51,Taf3,Med19	45/-
2_Member	GO Biological Processes	GO:0006325	chromatin organization	-8.82946	-4.8698	14013,14462,15191,20185,20375,20586,20682,20817,22589,22791,27374,50887,52463,57261,67155,67382,67628,69188,70238,71389,72344,75339,76246,94246,98415,101739,101867,105246,109331,116848,208727,214899,217578,228829,229675,231051,238247,244059,269610,320790,321000,622675,635253	Mecom,Gata3,Hdgf,Ncor1,Spi1,Smarca4,Sox9,Srpk2,Atrx,Dnajc2,Prmt5,Hmgn5,Tet1,Brd4,Smarca2,Brd3,Anp32b,Kmt2e,Rnf168,Chd6,Usp36,Mphosph8,Rtf1,Arid4b,Nucks1,Psip1,Rrp8,Brd9,Rnf20,Baz2a,Hdac4,Kdm5a,Baz1a,Phf20,Rsbn1,Kmt2c,Arid4a,Chd2,Chd5,Chd7,Lrif1,Zfp827,Usp51	43/698
2_Member	GO Biological Processes	GO:0071824	protein-DNA complex organization	-8.35234	-4.56877	14013,14462,15191,20185,20375,20586,20682,20817,22589,22791,27374,50887,52463,57261,67155,67382,67628,69188,70238,71389,72344,75339,76246,94246,98415,101739,101867,105246,109331,116848,208727,209361,214899,217578,228829,229675,231051,238247,244059,269610,320790,321000,381379,622675,635253	Mecom,Gata3,Hdgf,Ncor1,Spi1,Smarca4,Sox9,Srpk2,Atrx,Dnajc2,Prmt5,Hmgn5,Tet1,Brd4,Smarca2,Brd3,Anp32b,Kmt2e,Rnf168,Chd6,Usp36,Mphosph8,Rtf1,Arid4b,Nucks1,Psip1,Rrp8,Brd9,Rnf20,Baz2a,Hdac4,Taf3,Kdm5a,Baz1a,Phf20,Rsbn1,Kmt2c,Arid4a,Chd2,Chd5,Chd7,Lrif1,Med19,Zfp827,Usp51	45/779
2_Member	GO Biological Processes	GO:0006338	chromatin remodeling	-6.55668	-3.19908	14013,14462,15191,20375,20586,20682,20817,22589,27374,52463,57261,67155,67382,67628,70238,71389,75339,94246,101739,101867,105246,116848,208727,214899,217578,238247,244059,269610,320790,321000,622675,635253	Mecom,Gata3,Hdgf,Spi1,Smarca4,Sox9,Srpk2,Atrx,Prmt5,Tet1,Brd4,Smarca2,Brd3,Anp32b,Rnf168,Chd6,Mphosph8,Arid4b,Psip1,Rrp8,Brd9,Baz2a,Hdac4,Kdm5a,Baz1a,Arid4a,Chd2,Chd5,Chd7,Lrif1,Zfp827,Usp51	32/527
2_Member	GO Biological Processes	GO:0040029	epigenetic regulation of gene expression	-2.8431	-0.635485	20375,20586,22589,52463,70238,75339,94246,101867,116848,208727,214899,238247,321000	Spi1,Smarca4,Atrx,Tet1,Rnf168,Mphosph8,Arid4b,Rrp8,Baz2a,Hdac4,Kdm5a,Arid4a,Lrif1	13/223
3_Summary	GO Biological Processes	GO:0006397	mRNA processing	-7.52211	-3.86348	13204,18795,19647,20462,20492,20658,20817,22184,27374,51796,66880,67039,67197,67288,67471,67480,67684,67797,71702,74737,101739,170791,193116,209003,218543,225432,237859,244672,331401,338351,664883,67050,67958,68134,69207,545085,55934,209361,233033,326622,23960,53621,66660,66892,170826,207181,217351,230721,239188,26441,71340,116940,117149,213988,233833,246103	Dhx15,Plcb1,Rbbp6,Tra2b,Slbp,Son,Srpk2,Zrsr2,Prmt5,Srrm1,Rsrc1,Rbm25,Zcrb1,Srek1ip1,Gpatch1,Cwc25,Luc7l3,Snrnp48,Cdc5l,Pcf11,Psip1,Rbm39,Slu7,Rbmx2,Srek1,Rbm27,Nsrp1,Cwf19l2,Thoc2,Akap17b,Nova1,Nkap,U2surp,Upf3b,Srsf11,Wdr70,Rp9,Taf3,Samd4b,Upf2,Oas1g,Cnot4,Sltm,Eif4e3,Ppargc1b,Rbms3,Tnrc6c,Pabpc4,Enox1,Psma4,Riok1,Tgs1,Tirap,Tnrc6b,Tnrc6a,Atxn7	56/-
3_Member	GO Biological Processes	GO:0006397	mRNA processing	-7.52211	-3.86348	13204,18795,19647,20462,20492,20658,20817,22184,27374,51796,66880,67039,67197,67288,67471,67480,67684,67797,71702,74737,101739,170791,193116,209003,218543,225432,237859,244672,331401,338351,664883	Dhx15,Plcb1,Rbbp6,Tra2b,Slbp,Son,Srpk2,Zrsr2,Prmt5,Srrm1,Rsrc1,Rbm25,Zcrb1,Srek1ip1,Gpatch1,Cwc25,Luc7l3,Snrnp48,Cdc5l,Pcf11,Psip1,Rbm39,Slu7,Rbmx2,Srek1,Rbm27,Nsrp1,Cwf19l2,Thoc2,Akap17b,Nova1	31/453
3_Member	Reactome Gene Sets	R-MMU-72172	mRNA Splicing	-7.28878	-3.72706	13204,20462,51796,67039,67050,67197,67471,67480,67684,67797,67958,68134,69207,71702,170791,193116,209003,237859,545085	Dhx15,Tra2b,Srrm1,Rbm25,Nkap,Zcrb1,Gpatch1,Cwc25,Luc7l3,Snrnp48,U2surp,Upf3b,Srsf11,Cdc5l,Rbm39,Slu7,Rbmx2,Nsrp1,Wdr70	19/191
3_Member	Reactome Gene Sets	R-MMU-72203	Processing of Capped Intron-Containing Pre-mRNA	-7.09858	-3.61604	13204,20462,20492,51796,67039,67050,67197,67471,67480,67684,67797,67958,68134,69207,71702,74737,170791,193116,209003,237859,331401,545085	Dhx15,Tra2b,Slbp,Srrm1,Rbm25,Nkap,Zcrb1,Gpatch1,Cwc25,Luc7l3,Snrnp48,U2surp,Upf3b,Srsf11,Cdc5l,Pcf11,Rbm39,Slu7,Rbmx2,Nsrp1,Thoc2,Wdr70	22/259
3_Member	GO Biological Processes	GO:0008380	RNA splicing	-6.71364	-3.29805	13204,20462,20658,20817,22184,27374,51796,55934,66880,67039,67197,67288,67480,67684,67797,71702,101739,170791,193116,209003,218543,237859,244672,331401,338351,664883	Dhx15,Tra2b,Son,Srpk2,Zrsr2,Prmt5,Srrm1,Rp9,Rsrc1,Rbm25,Zcrb1,Srek1ip1,Cwc25,Luc7l3,Snrnp48,Cdc5l,Psip1,Rbm39,Slu7,Rbmx2,Srek1,Nsrp1,Cwf19l2,Thoc2,Akap17b,Nova1	26/366
3_Member	GO Biological Processes	GO:0016071	mRNA metabolic process	-6.3988	-3.09235	13204,18795,19647,20462,20492,20658,20817,22184,27374,51796,66880,67039,67197,67288,67471,67480,67684,67797,68134,71702,74737,101739,170791,193116,209003,209361,218543,225432,233033,237859,244672,326622,331401,338351,664883	Dhx15,Plcb1,Rbbp6,Tra2b,Slbp,Son,Srpk2,Zrsr2,Prmt5,Srrm1,Rsrc1,Rbm25,Zcrb1,Srek1ip1,Gpatch1,Cwc25,Luc7l3,Snrnp48,Upf3b,Cdc5l,Pcf11,Psip1,Rbm39,Slu7,Rbmx2,Taf3,Srek1,Rbm27,Samd4b,Nsrp1,Cwf19l2,Upf2,Thoc2,Akap17b,Nova1	35/618
3_Member	Reactome Gene Sets	R-MMU-72163	mRNA Splicing - Major Pathway	-6.09576	-2.83506	13204,20462,51796,67039,67050,67471,67480,67684,67958,68134,69207,71702,170791,193116,209003,237859,545085	Dhx15,Tra2b,Srrm1,Rbm25,Nkap,Gpatch1,Cwc25,Luc7l3,U2surp,Upf3b,Srsf11,Cdc5l,Rbm39,Slu7,Rbmx2,Nsrp1,Wdr70	17/185
3_Member	WikiPathways	WP310	mRNA processing	-4.51192	-1.71956	13204,20462,20492,20658,20817,22184,23960,51796,53621,66660,66892,67039,67197,67958,69207,170791,170826,193116,207181,209003,217351,218543,230721,239188,338351	Dhx15,Tra2b,Slbp,Son,Srpk2,Zrsr2,Oas1g,Srrm1,Cnot4,Sltm,Eif4e3,Rbm25,Zcrb1,U2surp,Srsf11,Rbm39,Ppargc1b,Slu7,Rbms3,Rbmx2,Tnrc6c,Srek1,Pabpc4,Enox1,Akap17b	25/455
3_Member	Reactome Gene Sets	R-MMU-8953854	Metabolism of RNA	-3.96792	-1.36999	13204,20462,20492,26441,27374,51796,53621,67039,67050,67197,67471,67480,67684,67797,67958,68134,69207,71340,71702,74737,116940,170791,193116,209003,237859,326622,331401,545085	Dhx15,Tra2b,Slbp,Psma4,Prmt5,Srrm1,Cnot4,Rbm25,Nkap,Zcrb1,Gpatch1,Cwc25,Luc7l3,Snrnp48,U2surp,Upf3b,Srsf11,Riok1,Cdc5l,Pcf11,Tgs1,Rbm39,Slu7,Rbmx2,Nsrp1,Upf2,Thoc2,Wdr70	28/582
3_Member	GO Biological Processes	GO:0000375	RNA splicing, via transesterification reactions	-3.59042	-1.10059	20462,20817,22184,27374,51796,66880,67197,67480,67684,71702,101739,193116,209003,244672,664883	Tra2b,Srpk2,Zrsr2,Prmt5,Srrm1,Rsrc1,Zcrb1,Cwc25,Luc7l3,Cdc5l,Psip1,Slu7,Rbmx2,Cwf19l2,Nova1	15/236
3_Member	GO Biological Processes	GO:0000377	RNA splicing, via transesterification reactions with bulged adenosine as nucleophile	-3.59042	-1.10059	20462,20817,22184,27374,51796,66880,67197,67480,67684,71702,101739,193116,209003,244672,664883	Tra2b,Srpk2,Zrsr2,Prmt5,Srrm1,Rsrc1,Zcrb1,Cwc25,Luc7l3,Cdc5l,Psip1,Slu7,Rbmx2,Cwf19l2,Nova1	15/236
3_Member	GO Biological Processes	GO:0000398	mRNA splicing, via spliceosome	-3.59042	-1.10059	20462,20817,22184,27374,51796,66880,67197,67480,67684,71702,101739,193116,209003,244672,664883	Tra2b,Srpk2,Zrsr2,Prmt5,Srrm1,Rsrc1,Zcrb1,Cwc25,Luc7l3,Cdc5l,Psip1,Slu7,Rbmx2,Cwf19l2,Nova1	15/236
3_Member	GO Biological Processes	GO:0050684	regulation of mRNA processing	-3.49338	-1.03843	20462,20658,20817,27374,51796,66660,67039,68134,170791,237859,664883	Tra2b,Son,Srpk2,Prmt5,Srrm1,Sltm,Rbm25,Upf3b,Rbm39,Nsrp1,Nova1	11/142
3_Member	GO Biological Processes	GO:1903311	regulation of mRNA metabolic process	-3.24202	-0.884418	20462,20658,20817,27374,51796,66660,67039,68134,117149,170791,213988,217351,230721,233033,233833,237859,664883	Tra2b,Son,Srpk2,Prmt5,Srrm1,Sltm,Rbm25,Upf3b,Tirap,Rbm39,Tnrc6b,Tnrc6c,Pabpc4,Samd4b,Tnrc6a,Nsrp1,Nova1	17/310
3_Member	GO Biological Processes	GO:0048024	regulation of mRNA splicing, via spliceosome	-2.93523	-0.687375	20462,20658,27374,51796,67039,68134,170791,237859,664883	Tra2b,Son,Prmt5,Srrm1,Rbm25,Upf3b,Rbm39,Nsrp1,Nova1	9/117
3_Member	GO Biological Processes	GO:0043484	regulation of RNA splicing	-2.00814	-0.192844	20462,20658,27374,51796,67039,68134,170791,237859,246103,664883	Tra2b,Son,Prmt5,Srrm1,Rbm25,Upf3b,Rbm39,Nsrp1,Atxn7,Nova1	10/190
4_Summary	GO Biological Processes	GO:0031365	N-terminal protein amino acid modification	-5.95206	-2.73276	11298,12914,18107,18108,66897,74838,226861,75965	Aanat,Crebbp,Nmt1,Nmt2,Naa16,Naa15,Hhat,Zdhhc20	8/-
4_Member	GO Biological Processes	GO:0031365	N-terminal protein amino acid modification	-5.95206	-2.73276	11298,12914,18107,18108,66897,74838,226861	Aanat,Crebbp,Nmt1,Nmt2,Naa16,Naa15,Hhat	7/26
4_Member	GO Biological Processes	GO:0006498	N-terminal protein lipidation	-3.69166	-1.13853	18107,18108,226861	Nmt1,Nmt2,Hhat	3/6
4_Member	GO Biological Processes	GO:0006474	N-terminal protein amino acid acetylation	-3.46158	-1.03843	11298,12914,66897,74838	Aanat,Crebbp,Naa16,Naa15	4/16
4_Member	GO Biological Processes	GO:0043543	protein acylation	-3.45402	-1.03843	11298,12914,18107,18108,66897,74838,75965,226861	Aanat,Crebbp,Nmt1,Nmt2,Naa16,Naa15,Zdhhc20,Hhat	8/79
5_Summary	GO Biological Processes	GO:0048812	neuron projection morphogenesis	-5.83487	-2.65336	11735,12064,12425,12808,13866,14457,14462,14634,16574,16911,17260,17356,17754,17755,17967,18032,18205,18208,20348,20349,52463,68810,71436,73178,93691,105689,108655,214230,218194,319974,396184,16988,20375,20586,20679,68146,72333,331401,93689,213435,17920,68134,243385,320840	Ank3,Bdnf,Cckar,Cobl,Erbb2,Gas7,Gata3,Gli3,Kif5c,Lmo4,Mef2c,Afdn,Map1a,Map1b,Ncam1,Nfix,Ntf3,Ntn1,Sema3c,Sema3e,Tet1,Nexn,Flrt3,Wasl,Klf7,Mycbp2,Foxp1,Pak6,Phactr1,Auts2,Flrt1,Lst1,Spi1,Smarca4,Sox6,Arl13b,Palld,Thoc2,Lmod1,Mylk3,Myo6,Upf3b,Gprin3,Negr1	44/-
5_Member	GO Biological Processes	GO:0048812	neuron projection morphogenesis	-5.83487	-2.65336	11735,12064,12425,12808,13866,14457,14462,14634,16574,16911,17260,17356,17754,17755,17967,18032,18205,18208,20348,20349,52463,68810,71436,73178,93691,105689,108655,214230,218194,319974,396184	Ank3,Bdnf,Cckar,Cobl,Erbb2,Gas7,Gata3,Gli3,Kif5c,Lmo4,Mef2c,Afdn,Map1a,Map1b,Ncam1,Nfix,Ntf3,Ntn1,Sema3c,Sema3e,Tet1,Nexn,Flrt3,Wasl,Klf7,Mycbp2,Foxp1,Pak6,Phactr1,Auts2,Flrt1	31/541
5_Member	GO Biological Processes	GO:0120039	plasma membrane bounded cell projection morphogenesis	-5.73521	-2.59284	11735,12064,12425,12808,13866,14457,14462,14634,16574,16911,17260,17356,17754,17755,17967,18032,18205,18208,20348,20349,52463,68810,71436,73178,93691,105689,108655,214230,218194,319974,396184	Ank3,Bdnf,Cckar,Cobl,Erbb2,Gas7,Gata3,Gli3,Kif5c,Lmo4,Mef2c,Afdn,Map1a,Map1b,Ncam1,Nfix,Ntf3,Ntn1,Sema3c,Sema3e,Tet1,Nexn,Flrt3,Wasl,Klf7,Mycbp2,Foxp1,Pak6,Phactr1,Auts2,Flrt1	31/547
5_Member	GO Biological Processes	GO:0048858	cell projection morphogenesis	-5.605	-2.5204	11735,12064,12425,12808,13866,14457,14462,14634,16574,16911,17260,17356,17754,17755,17967,18032,18205,18208,20348,20349,52463,68810,71436,73178,93691,105689,108655,214230,218194,319974,396184	Ank3,Bdnf,Cckar,Cobl,Erbb2,Gas7,Gata3,Gli3,Kif5c,Lmo4,Mef2c,Afdn,Map1a,Map1b,Ncam1,Nfix,Ntf3,Ntn1,Sema3c,Sema3e,Tet1,Nexn,Flrt3,Wasl,Klf7,Mycbp2,Foxp1,Pak6,Phactr1,Auts2,Flrt1	31/555
5_Member	GO Biological Processes	GO:0000902	cell morphogenesis	-5.32947	-2.33949	11735,12064,12425,12808,13866,14457,14462,14634,16574,16911,16988,17260,17356,17754,17755,17967,18032,18205,18208,20348,20349,20375,20586,20679,52463,68146,68810,71436,72333,73178,93691,105689,108655,214230,218194,319974,331401,396184	Ank3,Bdnf,Cckar,Cobl,Erbb2,Gas7,Gata3,Gli3,Kif5c,Lmo4,Lst1,Mef2c,Afdn,Map1a,Map1b,Ncam1,Nfix,Ntf3,Ntn1,Sema3c,Sema3e,Spi1,Smarca4,Sox6,Tet1,Arl13b,Nexn,Flrt3,Palld,Wasl,Klf7,Mycbp2,Foxp1,Pak6,Phactr1,Auts2,Thoc2,Flrt1	38/779
5_Member	GO Biological Processes	GO:0048667	cell morphogenesis involved in neuron differentiation	-5.13761	-2.17794	11735,12064,12425,12808,13866,14462,14634,16574,16911,17260,17356,17754,17755,17967,18032,18205,18208,20348,20349,52463,68810,71436,73178,93691,105689,108655,218194,319974	Ank3,Bdnf,Cckar,Cobl,Erbb2,Gata3,Gli3,Kif5c,Lmo4,Mef2c,Afdn,Map1a,Map1b,Ncam1,Nfix,Ntf3,Ntn1,Sema3c,Sema3e,Tet1,Nexn,Flrt3,Wasl,Klf7,Mycbp2,Foxp1,Phactr1,Auts2	28/500
5_Member	GO Biological Processes	GO:0007409	axonogenesis	-5.02767	-2.0892	11735,12064,12425,12808,13866,14462,14634,16574,16911,17260,17754,17755,17967,18032,18205,18208,20348,20349,68810,71436,93691,105689,108655,319974	Ank3,Bdnf,Cckar,Cobl,Erbb2,Gata3,Gli3,Kif5c,Lmo4,Mef2c,Map1a,Map1b,Ncam1,Nfix,Ntf3,Ntn1,Sema3c,Sema3e,Nexn,Flrt3,Klf7,Mycbp2,Foxp1,Auts2	24/397
5_Member	GO Biological Processes	GO:0007411	axon guidance	-5.00485	-2.08659	11735,12064,13866,14462,14634,16574,16911,17260,17967,18205,18208,20348,20349,68810,71436,93691,105689,108655	Ank3,Bdnf,Erbb2,Gata3,Gli3,Kif5c,Lmo4,Mef2c,Ncam1,Ntf3,Ntn1,Sema3c,Sema3e,Nexn,Flrt3,Klf7,Mycbp2,Foxp1	18/246
5_Member	GO Biological Processes	GO:0097485	neuron projection guidance	-4.98076	-2.0818	11735,12064,13866,14462,14634,16574,16911,17260,17967,18205,18208,20348,20349,68810,71436,93691,105689,108655	Ank3,Bdnf,Erbb2,Gata3,Gli3,Kif5c,Lmo4,Mef2c,Ncam1,Ntf3,Ntn1,Sema3c,Sema3e,Nexn,Flrt3,Klf7,Mycbp2,Foxp1	18/247
5_Member	GO Biological Processes	GO:0032989	cellular anatomical entity morphogenesis	-4.83445	-1.9717	11735,12064,12425,12808,13866,14457,14462,14634,16574,16911,17260,17356,17754,17755,17967,18032,18205,18208,20348,20349,52463,68810,71436,73178,93689,93691,105689,108655,213435,214230,218194,319974,396184	Ank3,Bdnf,Cckar,Cobl,Erbb2,Gas7,Gata3,Gli3,Kif5c,Lmo4,Mef2c,Afdn,Map1a,Map1b,Ncam1,Nfix,Ntf3,Ntn1,Sema3c,Sema3e,Tet1,Nexn,Flrt3,Wasl,Lmod1,Klf7,Mycbp2,Foxp1,Mylk3,Pak6,Phactr1,Auts2,Flrt1	33/666
5_Member	GO Biological Processes	GO:0031175	neuron projection development	-4.52713	-1.71956	11735,12064,12425,12808,13866,14457,14462,14634,16574,16911,16988,17260,17356,17754,17755,17920,17967,18032,18205,18208,20348,20349,52463,68134,68810,71436,73178,93691,105689,108655,214230,218194,243385,319974,320840,396184	Ank3,Bdnf,Cckar,Cobl,Erbb2,Gas7,Gata3,Gli3,Kif5c,Lmo4,Lst1,Mef2c,Afdn,Map1a,Map1b,Myo6,Ncam1,Nfix,Ntf3,Ntn1,Sema3c,Sema3e,Tet1,Upf3b,Nexn,Flrt3,Wasl,Klf7,Mycbp2,Foxp1,Pak6,Phactr1,Gprin3,Auts2,Negr1,Flrt1	36/783
5_Member	GO Biological Processes	GO:0061564	axon development	-4.16717	-1.4484	11735,12064,12425,12808,13866,14462,14634,16574,16911,17260,17754,17755,17967,18032,18205,18208,20348,20349,68810,71436,93691,105689,108655,319974	Ank3,Bdnf,Cckar,Cobl,Erbb2,Gata3,Gli3,Kif5c,Lmo4,Mef2c,Map1a,Map1b,Ncam1,Nfix,Ntf3,Ntn1,Sema3c,Sema3e,Nexn,Flrt3,Klf7,Mycbp2,Foxp1,Auts2	24/449
5_Member	GO Biological Processes	GO:0008045	motor neuron axon guidance	-4.1261	-1.42171	13866,16574,16911,18208,105689,108655	Erbb2,Kif5c,Lmo4,Ntn1,Mycbp2,Foxp1	6/33
5_Member	GO Biological Processes	GO:0016358	dendrite development	-3.89199	-1.30339	12064,16988,17356,17754,17755,17920,18208,52463,73178,93691,218194,396184	Bdnf,Lst1,Afdn,Map1a,Map1b,Myo6,Ntn1,Tet1,Wasl,Klf7,Phactr1,Flrt1	12/150
6_Summary	GO Biological Processes	GO:0006351	DNA-templated transcription	-5.70741	-2.59284	14462,15273,16323,18032,18089,18096,20375,20586,20682,21453,22589,27374,28071,67486,70333,70556,74737,76246,94246,108655,109901,170826,209361,213109,231507,238247,246103,269610,320790,381379	Gata3,Hivep2,Inhba,Nfix,Nkx2-3,Nkx6-1,Spi1,Smarca4,Sox9,Tcof1,Atrx,Prmt5,Polr1f,Polr3g,Polr1g,Slc25a33,Pcf11,Rtf1,Arid4b,Foxp1,Cela1,Ppargc1b,Taf3,Phf3,Plac8,Arid4a,Atxn7,Chd5,Chd7,Med19	30/-
6_Member	GO Biological Processes	GO:0006351	DNA-templated transcription	-5.70741	-2.59284	14462,15273,16323,18032,18089,18096,20375,20586,20682,21453,22589,27374,28071,67486,70333,70556,74737,76246,94246,108655,109901,170826,209361,213109,231507,238247,246103,269610,320790,381379	Gata3,Hivep2,Inhba,Nfix,Nkx2-3,Nkx6-1,Spi1,Smarca4,Sox9,Tcof1,Atrx,Prmt5,Polr1f,Polr3g,Polr1g,Slc25a33,Pcf11,Rtf1,Arid4b,Foxp1,Cela1,Ppargc1b,Taf3,Phf3,Plac8,Arid4a,Atxn7,Chd5,Chd7,Med19	30/521
6_Member	GO Biological Processes	GO:0032774	RNA biosynthetic process	-5.50842	-2.45185	14462,15273,16323,18032,18089,18096,20375,20586,20682,21453,22589,27374,28071,67486,70333,70556,74737,76246,94246,108655,109901,170826,209361,213109,231507,238247,246103,269610,320790,381379	Gata3,Hivep2,Inhba,Nfix,Nkx2-3,Nkx6-1,Spi1,Smarca4,Sox9,Tcof1,Atrx,Prmt5,Polr1f,Polr3g,Polr1g,Slc25a33,Pcf11,Rtf1,Arid4b,Foxp1,Cela1,Ppargc1b,Taf3,Phf3,Plac8,Arid4a,Atxn7,Chd5,Chd7,Med19	30/533
6_Member	GO Biological Processes	GO:0006366	transcription by RNA polymerase II	-4.04606	-1.38743	14462,16323,18032,18089,18096,20375,20586,20682,22589,74737,76246,94246,108655,109901,209361,231507,238247,246103,269610,320790,381379	Gata3,Inhba,Nfix,Nkx2-3,Nkx6-1,Spi1,Smarca4,Sox9,Atrx,Pcf11,Rtf1,Arid4b,Foxp1,Cela1,Taf3,Plac8,Arid4a,Atxn7,Chd5,Chd7,Med19	21/372
7_Summary	Reactome Gene Sets	R-MMU-192456	Digestion of dietary lipid	-5.46919	-2.43895	12613,18946,69060,109791,12425,12671,16534,20682,22072,66473,18784	Cel,Pnliprp1,Pnlip,Clps,Cckar,Chrm3,Kcnn4,Sox9,Prss2,Ctrb1,Pla2g5	11/-
7_Member	Reactome Gene Sets	R-MMU-192456	Digestion of dietary lipid	-5.46919	-2.43895	12613,18946,69060,109791	Cel,Pnliprp1,Pnlip,Clps	4/6
7_Member	GO Biological Processes	GO:0007586	digestion	-3.66766	-1.12297	12425,12613,12671,16534,20682,22072,66473,69060,109791	Cckar,Cel,Chrm3,Kcnn4,Sox9,Prss2,Ctrb1,Pnlip,Clps	9/93
7_Member	Reactome Gene Sets	R-MMU-8935690	Digestion	-3.06675	-0.788327	12613,18946,69060,109791	Cel,Pnliprp1,Pnlip,Clps	4/20
7_Member	Reactome Gene Sets	R-MMU-8963743	Digestion and absorption	-2.82758	-0.623797	12613,18946,69060,109791	Cel,Pnliprp1,Pnlip,Clps	4/23
7_Member	KEGG Pathway	mmu04975	Fat digestion and absorption - Mus musculus (house mouse)	-2.60652	-0.49196	12613,18784,18946,69060,109791	Cel,Pla2g5,Pnliprp1,Pnlip,Clps	5/43
7_Member	GO Biological Processes	GO:0022600	digestive system process	-2.17625	-0.276697	12425,12613,12671,16534,20682,69060	Cckar,Cel,Chrm3,Kcnn4,Sox9,Pnlip	6/76
8_Summary	GO Biological Processes	GO:0040008	regulation of growth	-4.94066	-2.06018	12061,12064,12983,13866,15451,15586,16323,17260,17356,17387,17755,17967,18096,18208,18795,19692,19736,20185,20348,20349,20403,20586,21416,22791,52906,67155,68034,70556,73094,83946,105689,108655,231507,320790,14462,14634,17536,20677,20679,20682,22068,24064,27374,50754,56310,67628,81702,105246,208727,230587	Bdkrb1,Bdnf,Csf2rb,Erbb2,Hpn,Hyal1,Inhba,Mef2c,Afdn,Mmp14,Map1b,Ncam1,Nkx6-1,Ntn1,Plcb1,Reg1,Rgs4,Ncor1,Sema3c,Sema3e,Itsn2,Smarca4,Tcf7l2,Dnajc2,Ahi1,Smarca2,Pabir1,Slc25a33,Sgip1,Phip,Mycbp2,Foxp1,Plac8,Chd7,Gata3,Gli3,Meis2,Sox4,Sox6,Sox9,Trpc6,Spry2,Prmt5,Fbxw7,Gps2,Anp32b,Ankrd17,Brd9,Hdac4,Glis1	50/-
8_Member	GO Biological Processes	GO:0040008	regulation of growth	-4.94066	-2.06018	12061,12064,12983,13866,15451,15586,16323,17260,17356,17387,17755,17967,18096,18208,18795,19692,19736,20185,20348,20349,20403,20586,21416,22791,52906,67155,68034,70556,73094,83946,105689,108655,231507,320790	Bdkrb1,Bdnf,Csf2rb,Erbb2,Hpn,Hyal1,Inhba,Mef2c,Afdn,Mmp14,Map1b,Ncam1,Nkx6-1,Ntn1,Plcb1,Reg1,Rgs4,Ncor1,Sema3c,Sema3e,Itsn2,Smarca4,Tcf7l2,Dnajc2,Ahi1,Smarca2,Pabir1,Slc25a33,Sgip1,Phip,Mycbp2,Foxp1,Plac8,Chd7	34/688
8_Member	GO Biological Processes	GO:0001558	regulation of cell growth	-3.62201	-1.10168	12061,12064,12983,13866,15451,15586,16323,17356,17387,17755,18096,18208,19692,19736,20348,20349,20403,20586,22791,67155,68034,70556,108655	Bdkrb1,Bdnf,Csf2rb,Erbb2,Hpn,Hyal1,Inhba,Afdn,Mmp14,Map1b,Nkx6-1,Ntn1,Reg1,Rgs4,Sema3c,Sema3e,Itsn2,Smarca4,Dnajc2,Smarca2,Pabir1,Slc25a33,Foxp1	23/458
8_Member	GO Biological Processes	GO:0045927	positive regulation of growth	-3.48279	-1.03843	12064,13866,15451,15586,17260,17356,17387,17755,17967,18208,18795,19692,20403,52906,68034,70556,73094,320790	Bdnf,Erbb2,Hpn,Hyal1,Mef2c,Afdn,Mmp14,Map1b,Ncam1,Ntn1,Plcb1,Reg1,Itsn2,Ahi1,Pabir1,Slc25a33,Sgip1,Chd7	18/323
8_Member	GO Biological Processes	GO:0048638	regulation of developmental growth	-3.14626	-0.825087	12064,17260,17356,17755,17967,18096,18208,18795,19692,19736,20185,20348,20349,20403,21416,73094,105689,108655,231507,320790	Bdnf,Mef2c,Afdn,Map1b,Ncam1,Nkx6-1,Ntn1,Plcb1,Reg1,Rgs4,Ncor1,Sema3c,Sema3e,Itsn2,Tcf7l2,Sgip1,Mycbp2,Foxp1,Plac8,Chd7	20/404
8_Member	GO Biological Processes	GO:0030307	positive regulation of cell growth	-2.6115	-0.49382	12064,13866,15451,15586,17356,17387,17755,18208,19692,20403,68034,70556	Bdnf,Erbb2,Hpn,Hyal1,Afdn,Mmp14,Map1b,Ntn1,Reg1,Itsn2,Pabir1,Slc25a33	12/209
8_Member	GO Biological Processes	GO:0045926	negative regulation of growth	-2.25658	-0.316034	12061,15586,16323,18208,19736,20348,20349,20586,21416,22791,67155,108655,231507	Bdkrb1,Hyal1,Inhba,Ntn1,Rgs4,Sema3c,Sema3e,Smarca4,Tcf7l2,Dnajc2,Smarca2,Foxp1,Plac8	13/261
8_Member	GO Biological Processes	GO:0045596	negative regulation of cell differentiation	-2.23945	-0.304368	12064,13866,14462,14634,15451,17536,18096,18208,19736,20348,20349,20586,20677,20679,20682,21416,22068,24064,27374,50754,56310,67155,67628,81702,105246,108655,208727,230587	Bdnf,Erbb2,Gata3,Gli3,Hpn,Meis2,Nkx6-1,Ntn1,Rgs4,Sema3c,Sema3e,Smarca4,Sox4,Sox6,Sox9,Tcf7l2,Trpc6,Spry2,Prmt5,Fbxw7,Gps2,Smarca2,Anp32b,Ankrd17,Brd9,Foxp1,Hdac4,Glis1	28/758
8_Member	GO Biological Processes	GO:0030308	negative regulation of cell growth	-2.21937	-0.293131	12061,15586,16323,18208,19736,20348,20349,20586,22791,67155,108655	Bdkrb1,Hyal1,Inhba,Ntn1,Rgs4,Sema3c,Sema3e,Smarca4,Dnajc2,Smarca2,Foxp1	11/205
9_Summary	GO Biological Processes	GO:0071363	cellular response to growth factor stimulus	-4.76771	-1.92199	11481,12064,12741,12914,13866,14462,15586,17260,18032,18205,20375,20678,20679,20682,21416,24064,58994,71436,71702,71753,211151,217351,218756,225631,320910,396184,16323,18590,18607,18703,18795,52906,83946,228839,246103	Acvr2b,Bdnf,Cldn5,Crebbp,Erbb2,Gata3,Hyal1,Mef2c,Nfix,Ntf3,Spi1,Sox5,Sox6,Sox9,Tcf7l2,Spry2,Smpd3,Flrt3,Cdc5l,Tmprss6,Churc1,Tnrc6c,Slc4a7,Onecut2,Itgb8,Flrt1,Inhba,Pdgfa,Pdpk1,Pigr,Plcb1,Ahi1,Phip,Tgif2,Atxn7	35/-
9_Member	GO Biological Processes	GO:0071363	cellular response to growth factor stimulus	-4.76771	-1.92199	11481,12064,12741,12914,13866,14462,15586,17260,18032,18205,20375,20678,20679,20682,21416,24064,58994,71436,71702,71753,211151,217351,218756,225631,320910,396184	Acvr2b,Bdnf,Cldn5,Crebbp,Erbb2,Gata3,Hyal1,Mef2c,Nfix,Ntf3,Spi1,Sox5,Sox6,Sox9,Tcf7l2,Spry2,Smpd3,Flrt3,Cdc5l,Tmprss6,Churc1,Tnrc6c,Slc4a7,Onecut2,Itgb8,Flrt1	26/467
9_Member	GO Biological Processes	GO:0070848	response to growth factor	-4.50313	-1.71956	11481,12064,12741,12914,13866,14462,15586,17260,18032,18205,20375,20678,20679,20682,21416,24064,58994,71436,71702,71753,211151,217351,218756,225631,320910,396184	Acvr2b,Bdnf,Cldn5,Crebbp,Erbb2,Gata3,Hyal1,Mef2c,Nfix,Ntf3,Spi1,Sox5,Sox6,Sox9,Tcf7l2,Spry2,Smpd3,Flrt3,Cdc5l,Tmprss6,Churc1,Tnrc6c,Slc4a7,Onecut2,Itgb8,Flrt1	26/484
9_Member	GO Biological Processes	GO:0007167	enzyme-linked receptor protein signaling pathway	-2.88954	-0.666276	11481,12064,12741,13866,16323,18205,18590,18607,18703,18795,20375,20682,21416,24064,52906,58994,71436,71753,83946,211151,217351,225631,228839,246103,320910,396184	Acvr2b,Bdnf,Cldn5,Erbb2,Inhba,Ntf3,Pdgfa,Pdpk1,Pigr,Plcb1,Spi1,Sox9,Tcf7l2,Spry2,Ahi1,Smpd3,Flrt3,Tmprss6,Phip,Churc1,Tnrc6c,Onecut2,Tgif2,Atxn7,Itgb8,Flrt1	26/615
9_Member	GO Biological Processes	GO:0141091	transforming growth factor beta receptor superfamily signaling pathway	-2.46534	-0.411475	11481,12741,16323,20375,21416,58994,71753,217351,225631,228839,320910	Acvr2b,Cldn5,Inhba,Spi1,Tcf7l2,Smpd3,Tmprss6,Tnrc6c,Onecut2,Tgif2,Itgb8	11/190
9_Member	GO Biological Processes	GO:0071560	cellular response to transforming growth factor beta stimulus	-2.42319	-0.390381	12741,17260,20375,20678,20679,20682,217351,225631,320910	Cldn5,Mef2c,Spi1,Sox5,Sox6,Sox9,Tnrc6c,Onecut2,Itgb8	9/139
9_Member	GO Biological Processes	GO:0071559	response to transforming growth factor beta	-2.30303	-0.345538	12741,17260,20375,20678,20679,20682,217351,225631,320910	Cldn5,Mef2c,Spi1,Sox5,Sox6,Sox9,Tnrc6c,Onecut2,Itgb8	9/145
9_Member	GO Biological Processes	GO:0007178	transmembrane receptor protein serine/threonine kinase signaling pathway	-2.18867	-0.280159	11481,12741,16323,20375,21416,58994,71753,217351,225631,228839,320910	Acvr2b,Cldn5,Inhba,Spi1,Tcf7l2,Smpd3,Tmprss6,Tnrc6c,Onecut2,Tgif2,Itgb8	11/207
9_Member	GO Biological Processes	GO:0007169	transmembrane receptor protein tyrosine kinase signaling pathway	-2.04544	-0.211844	12064,13866,18205,18590,18607,18703,18795,20682,21416,24064,52906,58994,71436,83946,211151,246103,396184	Bdnf,Erbb2,Ntf3,Pdgfa,Pdpk1,Pigr,Plcb1,Sox9,Tcf7l2,Spry2,Ahi1,Smpd3,Flrt3,Phip,Churc1,Atxn7,Flrt1	17/405
10_Summary	GO Biological Processes	GO:0060322	head development	-4.66799	-1.83866	11819,12190,12425,12914,13051,14013,14634,16323,17356,17387,17536,17967,18032,18205,18795,18991,20185,20349,20462,20586,20677,20679,20682,21416,22589,67628,68134,68146,71436,77087,218194,218756,233033,269610,320277,320790	Nr2f2,Brca2,Cckar,Crebbp,Cx3cr1,Mecom,Gli3,Inhba,Afdn,Mmp14,Meis2,Ncam1,Nfix,Ntf3,Plcb1,Pou3f1,Ncor1,Sema3e,Tra2b,Smarca4,Sox4,Sox6,Sox9,Tcf7l2,Atrx,Anp32b,Upf3b,Arl13b,Flrt3,Ankrd11,Phactr1,Slc4a7,Samd4b,Chd5,Spef2,Chd7	36/-
10_Member	GO Biological Processes	GO:0060322	head development	-4.66799	-1.83866	11819,12190,12425,12914,13051,14013,14634,16323,17356,17387,17536,17967,18032,18205,18795,18991,20185,20349,20462,20586,20677,20679,20682,21416,22589,67628,68134,68146,71436,77087,218194,218756,233033,269610,320277,320790	Nr2f2,Brca2,Cckar,Crebbp,Cx3cr1,Mecom,Gli3,Inhba,Afdn,Mmp14,Meis2,Ncam1,Nfix,Ntf3,Plcb1,Pou3f1,Ncor1,Sema3e,Tra2b,Smarca4,Sox4,Sox6,Sox9,Tcf7l2,Atrx,Anp32b,Upf3b,Arl13b,Flrt3,Ankrd11,Phactr1,Slc4a7,Samd4b,Chd5,Spef2,Chd7	36/771
10_Member	GO Biological Processes	GO:0007420	brain development	-3.59937	-1.10059	11819,12190,12425,13051,14013,14634,16323,17356,17536,17967,18032,18205,18795,18991,20185,20349,20462,20586,20677,20679,21416,22589,67628,68134,68146,218194,218756,233033,269610,320277,320790	Nr2f2,Brca2,Cckar,Cx3cr1,Mecom,Gli3,Inhba,Afdn,Meis2,Ncam1,Nfix,Ntf3,Plcb1,Pou3f1,Ncor1,Sema3e,Tra2b,Smarca4,Sox4,Sox6,Tcf7l2,Atrx,Anp32b,Upf3b,Arl13b,Phactr1,Slc4a7,Samd4b,Chd5,Spef2,Chd7	31/708
10_Member	GO Biological Processes	GO:0030900	forebrain development	-2.8793	-0.660005	11819,12425,14013,14634,16323,17356,17967,18032,18795,18991,20185,20349,20462,20586,21416,22589,68146,218194,269610,320790	Nr2f2,Cckar,Mecom,Gli3,Inhba,Afdn,Ncam1,Nfix,Plcb1,Pou3f1,Ncor1,Sema3e,Tra2b,Smarca4,Tcf7l2,Atrx,Arl13b,Phactr1,Chd5,Chd7	20/425
11_Summary	GO Biological Processes	GO:0021781	glial cell fate commitment	-4.46024	-1.69091	18032,18205,20586,20679,20682,20678,14362,11819,14462,14634,16911,17260,17933,20737,21416,24064,76246,225631,20750,208727,13866,18096,17356,18991,20677,20429,58994,18208,12064,17755,22068,68134,228839,239102	Nfix,Ntf3,Smarca4,Sox6,Sox9,Sox5,Fzd1,Nr2f2,Gata3,Gli3,Lmo4,Mef2c,Myt1l,Spn,Tcf7l2,Spry2,Rtf1,Onecut2,Spp1,Hdac4,Erbb2,Nkx6-1,Afdn,Pou3f1,Sox4,Shox2,Smpd3,Ntn1,Bdnf,Map1b,Trpc6,Upf3b,Tgif2,Zfhx2	34/-
11_Member	GO Biological Processes	GO:0021781	glial cell fate commitment	-4.46024	-1.69091	18032,18205,20586,20679,20682	Nfix,Ntf3,Smarca4,Sox6,Sox9	5/18
11_Member	GO Biological Processes	GO:2000741	positive regulation of mesenchymal stem cell differentiation	-4.37624	-1.6207	20678,20679,20682	Sox5,Sox6,Sox9	3/4
11_Member	GO Biological Processes	GO:2000739	regulation of mesenchymal stem cell differentiation	-4.16503	-1.4484	14362,20678,20679,20682	Fzd1,Sox5,Sox6,Sox9	4/11
11_Member	GO Biological Processes	GO:0045165	cell fate commitment	-3.71662	-1.1549	11819,14462,14634,16911,17260,17933,18032,18205,20586,20678,20679,20682,20737,21416,24064,76246,225631	Nr2f2,Gata3,Gli3,Lmo4,Mef2c,Myt1l,Nfix,Ntf3,Smarca4,Sox5,Sox6,Sox9,Spn,Tcf7l2,Spry2,Rtf1,Onecut2	17/282
11_Member	WikiPathways	WP1270	Endochondral ossification	-3.41943	-1.01607	14634,17260,20678,20679,20682,20750,208727	Gli3,Mef2c,Sox5,Sox6,Sox9,Spp1,Hdac4	7/61
11_Member	GO Biological Processes	GO:0021780	glial cell fate specification	-3.08992	-0.802361	18032,20679,20682	Nfix,Sox6,Sox9	3/9
11_Member	GO Biological Processes	GO:0048709	oligodendrocyte differentiation	-3.04079	-0.771326	13866,14634,18032,18096,20678,20679,20682,21416	Erbb2,Gli3,Nfix,Nkx6-1,Sox5,Sox6,Sox9,Tcf7l2	8/91
11_Member	GO Biological Processes	GO:0032332	positive regulation of chondrocyte differentiation	-2.90299	-0.675719	14634,20678,20679,20682	Gli3,Sox5,Sox6,Sox9	4/22
11_Member	GO Biological Processes	GO:0010001	glial cell differentiation	-2.47097	-0.411675	13866,14634,17356,18032,18096,18205,18991,20586,20677,20678,20679,20682,21416	Erbb2,Gli3,Afdn,Nfix,Nkx6-1,Ntf3,Pou3f1,Smarca4,Sox4,Sox5,Sox6,Sox9,Tcf7l2	13/246
11_Member	GO Biological Processes	GO:0002062	chondrocyte differentiation	-2.36982	-0.386335	14634,17260,20429,20678,20679,20682,58994	Gli3,Mef2c,Shox2,Sox5,Sox6,Sox9,Smpd3	7/92
11_Member	GO Biological Processes	GO:0061036	positive regulation of cartilage development	-2.28682	-0.337887	14634,20678,20679,20682	Gli3,Sox5,Sox6,Sox9	4/32
11_Member	GO Biological Processes	GO:0061035	regulation of cartilage development	-2.26102	-0.318394	14634,20429,20678,20679,20682,58994	Gli3,Shox2,Sox5,Sox6,Sox9,Smpd3	6/73
11_Member	GO Biological Processes	GO:0032330	regulation of chondrocyte differentiation	-2.14203	-0.263358	14634,20429,20678,20679,20682	Gli3,Shox2,Sox5,Sox6,Sox9	5/55
11_Member	GO Biological Processes	GO:0042063	gliogenesis	-2.07443	-0.228188	13866,14634,17356,18032,18096,18205,18208,18991,20586,20677,20678,20679,20682,21416	Erbb2,Gli3,Afdn,Nfix,Nkx6-1,Ntf3,Ntn1,Pou3f1,Smarca4,Sox4,Sox5,Sox6,Sox9,Tcf7l2	14/306
11_Member	GO Biological Processes	GO:0045664	regulation of neuron differentiation	-2.06786	-0.225466	12064,14634,17260,17755,18096,18205,20678,20682,22068,68134,228839,239102	Bdnf,Gli3,Mef2c,Map1b,Nkx6-1,Ntf3,Sox5,Sox9,Trpc6,Upf3b,Tgif2,Zfhx2	12/245
12_Summary	Reactome Gene Sets	R-MMU-9706574	RHOBTB GTPase Cycle	-4.20514	-1.46296	15519,17920,19647,20462,51796,109331	Hsp90aa1,Myo6,Rbbp6,Tra2b,Srrm1,Rnf20	6/-
12_Member	Reactome Gene Sets	R-MMU-9706574	RHOBTB GTPase Cycle	-4.20514	-1.46296	15519,17920,19647,20462,51796,109331	Hsp90aa1,Myo6,Rbbp6,Tra2b,Srrm1,Rnf20	6/32
12_Member	Reactome Gene Sets	R-MMU-9013422	RHOBTB1 GTPase cycle	-4.10834	-1.41585	17920,19647,20462,51796,109331	Myo6,Rbbp6,Tra2b,Srrm1,Rnf20	5/21
12_Member	Reactome Gene Sets	R-MMU-9013418	RHOBTB2 GTPase cycle	-2.98256	-0.721868	15519,17920,20462,51796	Hsp90aa1,Myo6,Tra2b,Srrm1	4/21
13_Summary	GO Biological Processes	GO:0031018	endocrine pancreas development	-4.08515	-1.40424	18096,18607,19692,20677,20682,225631,723941,11481,109901,14462,21416	Nkx6-1,Pdpk1,Reg1,Sox4,Sox9,Onecut2,Mir541,Acvr2b,Cela1,Gata3,Tcf7l2	11/-
13_Member	GO Biological Processes	GO:0031018	endocrine pancreas development	-4.08515	-1.40424	18096,18607,19692,20677,20682,225631,723941	Nkx6-1,Pdpk1,Reg1,Sox4,Sox9,Onecut2,Mir541	7/48
13_Member	GO Biological Processes	GO:0031016	pancreas development	-4.00894	-1.37802	11481,18096,18607,19692,20677,20682,109901,225631,723941	Acvr2b,Nkx6-1,Pdpk1,Reg1,Sox4,Sox9,Cela1,Onecut2,Mir541	9/84
13_Member	GO Biological Processes	GO:0035270	endocrine system development	-2.44394	-0.408554	14462,18096,18607,19692,20677,20682,21416,225631,723941	Gata3,Nkx6-1,Pdpk1,Reg1,Sox4,Sox9,Tcf7l2,Onecut2,Mir541	9/138
13_Member	GO Biological Processes	GO:0003309	type B pancreatic cell differentiation	-2.38977	-0.389154	18096,18607,19692,723941	Nkx6-1,Pdpk1,Reg1,Mir541	4/30
13_Member	GO Biological Processes	GO:0035883	enteroendocrine cell differentiation	-2.0603	-0.224489	18096,18607,19692,723941	Nkx6-1,Pdpk1,Reg1,Mir541	4/37
14_Summary	GO Biological Processes	GO:0035239	tube morphogenesis	-4.05173	-1.38743	11481,11819,12808,13036,14013,14362,14462,14634,16911,17260,17387,18089,18208,18590,20349,20375,20429,20586,20677,20682,20817,21416,21954,24064,50754,68146,74838,101401,107589,109624,269593,271127,320790,320910,15451,15586,16323,17920,67382,71436,76246,217351,217935,12211,19647,20462,12349,15220,20348,52906,13731,13866,18032,20679,108655,213435,67155,67628,81702,218756	Acvr2b,Nr2f2,Cobl,Ctsh,Mecom,Fzd1,Gata3,Gli3,Lmo4,Mef2c,Mmp14,Nkx2-3,Ntn1,Pdgfa,Sema3e,Spi1,Shox2,Smarca4,Sox4,Sox9,Srpk2,Tcf7l2,Tnni3,Spry2,Fbxw7,Arl13b,Naa15,Adamts9,Mylk,Cald1,Luzp1,Adamts16,Chd7,Itgb8,Hpn,Hyal1,Inhba,Myo6,Brd3,Flrt3,Rtf1,Tnrc6c,Dync2i1,Birc6,Rbbp6,Tra2b,Car2,Foxq1,Sema3c,Ahi1,Emp2,Erbb2,Nfix,Sox6,Foxp1,Mylk3,Smarca2,Anp32b,Ankrd17,Slc4a7	60/-
14_Member	GO Biological Processes	GO:0035239	tube morphogenesis	-4.05173	-1.38743	11481,11819,12808,13036,14013,14362,14462,14634,16911,17260,17387,18089,18208,18590,20349,20375,20429,20586,20677,20682,20817,21416,21954,24064,50754,68146,74838,101401,107589,109624,269593,271127,320790,320910	Acvr2b,Nr2f2,Cobl,Ctsh,Mecom,Fzd1,Gata3,Gli3,Lmo4,Mef2c,Mmp14,Nkx2-3,Ntn1,Pdgfa,Sema3e,Spi1,Shox2,Smarca4,Sox4,Sox9,Srpk2,Tcf7l2,Tnni3,Spry2,Fbxw7,Arl13b,Naa15,Adamts9,Mylk,Cald1,Luzp1,Adamts16,Chd7,Itgb8	34/762
14_Member	GO Biological Processes	GO:0048598	embryonic morphogenesis	-2.90753	-0.675719	11481,12808,14013,14362,14462,14634,15451,15586,16323,16911,17260,17387,17920,18208,20429,20586,20682,21416,24064,67382,68146,71436,76246,217351,217935,269593,320790	Acvr2b,Cobl,Mecom,Fzd1,Gata3,Gli3,Hpn,Hyal1,Inhba,Lmo4,Mef2c,Mmp14,Myo6,Ntn1,Shox2,Smarca4,Sox9,Tcf7l2,Spry2,Brd3,Arl13b,Flrt3,Rtf1,Tnrc6c,Dync2i1,Luzp1,Chd7	27/646
14_Member	GO Biological Processes	GO:0048568	embryonic organ development	-2.74158	-0.574309	11819,12211,12808,14462,14634,15451,15586,17260,17387,17920,18208,18590,19647,20429,20462,20586,20682,21416,24064,68146,217351,217935,320790	Nr2f2,Birc6,Cobl,Gata3,Gli3,Hpn,Hyal1,Mef2c,Mmp14,Myo6,Ntn1,Pdgfa,Rbbp6,Shox2,Tra2b,Smarca4,Sox9,Tcf7l2,Spry2,Arl13b,Tnrc6c,Dync2i1,Chd7	23/532
14_Member	GO Biological Processes	GO:0048729	tissue morphogenesis	-2.58661	-0.478014	12349,12808,13036,14362,14462,14634,15220,16323,16911,17260,17387,18208,20348,20349,20429,20586,20682,21954,24064,52906,68146,71436,107589,269593,271127,320790	Car2,Cobl,Ctsh,Fzd1,Gata3,Gli3,Foxq1,Inhba,Lmo4,Mef2c,Mmp14,Ntn1,Sema3c,Sema3e,Shox2,Smarca4,Sox9,Tnni3,Spry2,Ahi1,Arl13b,Flrt3,Mylk,Luzp1,Adamts16,Chd7	26/647
14_Member	GO Biological Processes	GO:0007507	heart development	-2.57266	-0.467303	11481,13731,13866,14013,14362,14462,14634,16323,16911,17260,18032,20348,20429,20586,20677,20679,20682,21954,68146,71436,101401,108655,213435,269593,320790	Acvr2b,Emp2,Erbb2,Mecom,Fzd1,Gata3,Gli3,Inhba,Lmo4,Mef2c,Nfix,Sema3c,Shox2,Smarca4,Sox4,Sox6,Sox9,Tnni3,Arl13b,Flrt3,Adamts9,Foxp1,Mylk3,Luzp1,Chd7	25/615
14_Member	GO Biological Processes	GO:0001944	vasculature development	-2.56345	-0.465613	11481,11819,14634,17260,18590,20348,20349,20375,20586,20677,20817,21416,21954,50754,67155,67628,74838,81702,101401,107589,109624,218756,269593,320790,320910	Acvr2b,Nr2f2,Gli3,Mef2c,Pdgfa,Sema3c,Sema3e,Spi1,Smarca4,Sox4,Srpk2,Tcf7l2,Tnni3,Fbxw7,Smarca2,Anp32b,Naa15,Ankrd17,Adamts9,Mylk,Cald1,Slc4a7,Luzp1,Chd7,Itgb8	25/616
14_Member	GO Biological Processes	GO:0048562	embryonic organ morphogenesis	-2.49983	-0.426659	14462,14634,15451,15586,17260,17387,17920,18208,20429,20586,20682,21416,24064,68146,217935,320790	Gata3,Gli3,Hpn,Hyal1,Mef2c,Mmp14,Myo6,Ntn1,Shox2,Smarca4,Sox9,Tcf7l2,Spry2,Arl13b,Dync2i1,Chd7	16/333
14_Member	GO Biological Processes	GO:0002009	morphogenesis of an epithelium	-2.09866	-0.246207	12349,12808,13036,14362,14462,14634,15220,16911,17260,17387,18208,20348,20349,20586,20682,24064,52906,68146,71436,269593,271127	Car2,Cobl,Ctsh,Fzd1,Gata3,Gli3,Foxq1,Lmo4,Mef2c,Mmp14,Ntn1,Sema3c,Sema3e,Smarca4,Sox9,Spry2,Ahi1,Arl13b,Flrt3,Luzp1,Adamts16	21/533
14_Member	GO Biological Processes	GO:0001568	blood vessel development	-2.00851	-0.192844	11481,11819,14634,17260,18590,20348,20349,20375,20586,20677,20817,21416,21954,50754,74838,81702,101401,107589,109624,269593,320790,320910	Acvr2b,Nr2f2,Gli3,Mef2c,Pdgfa,Sema3c,Sema3e,Spi1,Smarca4,Sox4,Srpk2,Tcf7l2,Tnni3,Fbxw7,Naa15,Ankrd17,Adamts9,Mylk,Cald1,Luzp1,Chd7,Itgb8	22/578
15_Summary	GO Biological Processes	GO:1900087	positive regulation of G1/S transition of mitotic cell cycle	-4.02645	-1.37854	12914,15586,18795,19684,67628,69188,81702,12190,17536,57261,16323,20586,67155,16534,20817,22589,58994,83946,227937	Crebbp,Hyal1,Plcb1,Rdx,Anp32b,Kmt2e,Ankrd17,Brca2,Meis2,Brd4,Inhba,Smarca4,Smarca2,Kcnn4,Srpk2,Atrx,Smpd3,Phip,Pkp4	19/-
15_Member	GO Biological Processes	GO:1900087	positive regulation of G1/S transition of mitotic cell cycle	-4.02645	-1.37854	12914,15586,18795,19684,67628,69188,81702	Crebbp,Hyal1,Plcb1,Rdx,Anp32b,Kmt2e,Ankrd17	7/49
15_Member	GO Biological Processes	GO:1902808	positive regulation of cell cycle G1/S phase transition	-3.33266	-0.958462	12914,15586,18795,19684,67628,69188,81702	Crebbp,Hyal1,Plcb1,Rdx,Anp32b,Kmt2e,Ankrd17	7/63
15_Member	GO Biological Processes	GO:0045931	positive regulation of mitotic cell cycle	-3.09934	-0.802361	12190,12914,15586,17536,18795,19684,57261,67628,69188,81702	Brca2,Crebbp,Hyal1,Meis2,Plcb1,Rdx,Brd4,Anp32b,Kmt2e,Ankrd17	10/134
15_Member	GO Biological Processes	GO:1901992	positive regulation of mitotic cell cycle phase transition	-2.80289	-0.617746	12914,15586,18795,19684,57261,67628,69188,81702	Crebbp,Hyal1,Plcb1,Rdx,Brd4,Anp32b,Kmt2e,Ankrd17	8/99
15_Member	GO Biological Processes	GO:2000045	regulation of G1/S transition of mitotic cell cycle	-2.35449	-0.374836	12914,15586,16323,18795,19684,20586,67155,67628,69188,81702	Crebbp,Hyal1,Inhba,Plcb1,Rdx,Smarca4,Smarca2,Anp32b,Kmt2e,Ankrd17	10/169
15_Member	GO Biological Processes	GO:1901989	positive regulation of cell cycle phase transition	-2.30687	-0.347212	12914,15586,18795,19684,57261,67628,69188,81702	Crebbp,Hyal1,Plcb1,Rdx,Brd4,Anp32b,Kmt2e,Ankrd17	8/119
15_Member	GO Biological Processes	GO:0045787	positive regulation of cell cycle	-2.18996	-0.280159	12190,12914,15586,16534,17536,18795,19684,20817,22589,57261,58994,67628,69188,81702,83946,227937	Brca2,Crebbp,Hyal1,Kcnn4,Meis2,Plcb1,Rdx,Srpk2,Atrx,Brd4,Smpd3,Anp32b,Kmt2e,Ankrd17,Phip,Pkp4	16/359
15_Member	GO Biological Processes	GO:0090068	positive regulation of cell cycle process	-2.07391	-0.228188	12914,15586,16534,18795,19684,22589,57261,58994,67628,69188,81702,83946,227937	Crebbp,Hyal1,Kcnn4,Plcb1,Rdx,Atrx,Brd4,Smpd3,Anp32b,Kmt2e,Ankrd17,Phip,Pkp4	13/275
16_Summary	GO Biological Processes	GO:0015988	energy coupled proton transmembrane transport, against electrochemical gradient	-3.9855	-1.37802	17708,17711,17719,12064,17716,17722	COX1,CYTB,ND4,Bdnf,ND1,ND6	6/-
16_Member	GO Biological Processes	GO:0015988	energy coupled proton transmembrane transport, against electrochemical gradient	-3.9855	-1.37802	17708,17711,17719	COX1,CYTB,ND4	3/5
16_Member	GO Biological Processes	GO:0015990	electron transport coupled proton transport	-3.9855	-1.37802	17708,17711,17719	COX1,CYTB,ND4	3/5
16_Member	GO Biological Processes	GO:0019646	aerobic electron transport chain	-2.65169	-0.518108	12064,17708,17711,17716,17719,17722	Bdnf,COX1,CYTB,ND1,ND4,ND6	6/61
16_Member	GO Biological Processes	GO:0006120	mitochondrial electron transport, NADH to ubiquinone	-2.62281	-0.498838	12064,17716,17719,17722	Bdnf,ND1,ND4,ND6	4/26
16_Member	GO Biological Processes	GO:0042775	mitochondrial ATP synthesis coupled electron transport	-2.2903	-0.337887	12064,17708,17711,17716,17719,17722	Bdnf,COX1,CYTB,ND1,ND4,ND6	6/72
16_Member	GO Biological Processes	GO:0042773	ATP synthesis coupled electron transport	-2.23226	-0.301804	12064,17708,17711,17716,17719,17722	Bdnf,COX1,CYTB,ND1,ND4,ND6	6/74
17_Summary	GO Biological Processes	GO:0010692	regulation of alkaline phosphatase activity	-3.9855	-1.37802	15451,17260,170826,17931,56532,70261	Hpn,Mef2c,Ppargc1b,Ppp1r12a,Ripk3,Chp2	6/-
17_Member	GO Biological Processes	GO:0010692	regulation of alkaline phosphatase activity	-3.9855	-1.37802	15451,17260,170826	Hpn,Mef2c,Ppargc1b	3/5
17_Member	GO Biological Processes	GO:0010922	positive regulation of phosphatase activity	-3.55726	-1.07472	17260,17931,56532,70261,170826	Mef2c,Ppp1r12a,Ripk3,Chp2,Ppargc1b	5/27
17_Member	GO Biological Processes	GO:0010921	regulation of phosphatase activity	-2.54529	-0.451918	15451,17260,17931,56532,70261,170826	Hpn,Mef2c,Ppp1r12a,Ripk3,Chp2,Ppargc1b	6/64
17_Member	GO Biological Processes	GO:0035306	positive regulation of dephosphorylation	-2.14203	-0.263358	17260,17931,56532,70261,170826	Mef2c,Ppp1r12a,Ripk3,Chp2,Ppargc1b	5/55
18_Summary	GO Biological Processes	GO:0048871	multicellular organismal-level homeostasis	-3.83573	-1.25628	12425,12741,13036,13051,14013,14462,17089,17260,17356,17754,18032,18089,18795,20185,20375,20586,20677,20679,20682,23960,50765,56532,67155,69188,71753,73094,77087,101867,114304,238247,239126,319229,723941,54368,67050,108655,117149,210710,230721,320910	Cckar,Cldn5,Ctsh,Cx3cr1,Mecom,Gata3,Lyar,Mef2c,Afdn,Map1a,Nfix,Nkx2-3,Plcb1,Ncor1,Spi1,Smarca4,Sox4,Sox6,Sox9,Oas1g,Tfr2,Ripk3,Smarca2,Kmt2e,Tmprss6,Sgip1,Ankrd11,Rrp8,Slc28a3,Arid4a,C1qtnf9,Sctr,Mir541,Gp9,Nkap,Foxp1,Tirap,Gab3,Pabpc4,Itgb8	40/-
18_Member	GO Biological Processes	GO:0048871	multicellular organismal-level homeostasis	-3.83573	-1.25628	12425,12741,13036,13051,14013,14462,17089,17260,17356,17754,18032,18089,18795,20185,20375,20586,20677,20679,20682,23960,50765,56532,67155,69188,71753,73094,77087,101867,114304,238247,239126,319229,723941	Cckar,Cldn5,Ctsh,Cx3cr1,Mecom,Gata3,Lyar,Mef2c,Afdn,Map1a,Nfix,Nkx2-3,Plcb1,Ncor1,Spi1,Smarca4,Sox4,Sox6,Sox9,Oas1g,Tfr2,Ripk3,Smarca2,Kmt2e,Tmprss6,Sgip1,Ankrd11,Rrp8,Slc28a3,Arid4a,C1qtnf9,Sctr,Mir541	33/750
18_Member	GO Biological Processes	GO:0030099	myeloid cell differentiation	-3.6436	-1.10729	14462,17089,17260,18032,18089,18795,20185,20375,20586,20679,54368,67050,69188,108655,117149,210710,230721,238247,320910	Gata3,Lyar,Mef2c,Nfix,Nkx2-3,Plcb1,Ncor1,Spi1,Smarca4,Sox6,Gp9,Nkap,Kmt2e,Foxp1,Tirap,Gab3,Pabpc4,Arid4a,Itgb8	19/341
18_Member	GO Biological Processes	GO:0030225	macrophage differentiation	-3.35664	-0.964856	14462,18032,18089,18795,20375,210710	Gata3,Nfix,Nkx2-3,Plcb1,Spi1,Gab3	6/45
18_Member	GO Biological Processes	GO:0048872	homeostasis of number of cells	-3.35049	-0.964856	13051,14013,14462,17089,17260,17356,18032,18089,18795,20185,20375,20586,20677,20679,20682,56532,67155,69188,238247	Cx3cr1,Mecom,Gata3,Lyar,Mef2c,Afdn,Nfix,Nkx2-3,Plcb1,Ncor1,Spi1,Smarca4,Sox4,Sox6,Sox9,Ripk3,Smarca2,Kmt2e,Arid4a	19/360
18_Member	GO Biological Processes	GO:0030218	erythrocyte differentiation	-2.71077	-0.556663	14462,17089,18795,20185,20375,20586,20679,69188,238247	Gata3,Lyar,Plcb1,Ncor1,Spi1,Smarca4,Sox6,Kmt2e,Arid4a	9/126
18_Member	GO Biological Processes	GO:0034101	erythrocyte homeostasis	-2.44394	-0.408554	14462,17089,18795,20185,20375,20586,20679,69188,238247	Gata3,Lyar,Plcb1,Ncor1,Spi1,Smarca4,Sox6,Kmt2e,Arid4a	9/138
18_Member	GO Biological Processes	GO:0002573	myeloid leukocyte differentiation	-2.23208	-0.301804	14462,17260,18032,18089,18795,20375,67050,108655,210710,320910	Gata3,Mef2c,Nfix,Nkx2-3,Plcb1,Spi1,Nkap,Foxp1,Gab3,Itgb8	10/176
18_Member	GO Biological Processes	GO:0002262	myeloid cell homeostasis	-2.21519	-0.29096	14013,14462,17089,18795,20185,20375,20586,20679,69188,238247	Mecom,Gata3,Lyar,Plcb1,Ncor1,Spi1,Smarca4,Sox6,Kmt2e,Arid4a	10/177
19_Summary	GO Biological Processes	GO:0009791	post-embryonic development	-3.74139	-1.17089	11481,14013,14462,18089,20274,20348,20679,21416,22589,69060,109901,12808,14634,18590,20429,20682,58994,77087	Acvr2b,Mecom,Gata3,Nkx2-3,Scn9a,Sema3c,Sox6,Tcf7l2,Atrx,Pnlip,Cela1,Cobl,Gli3,Pdgfa,Shox2,Sox9,Smpd3,Ankrd11	18/-
19_Member	GO Biological Processes	GO:0009791	post-embryonic development	-3.74139	-1.17089	11481,14013,14462,18089,20274,20348,20679,21416,22589,69060,109901	Acvr2b,Mecom,Gata3,Nkx2-3,Scn9a,Sema3c,Sox6,Tcf7l2,Atrx,Pnlip,Cela1	11/133
19_Member	GO Biological Processes	GO:0055123	digestive system development	-2.38232	-0.388959	11481,12808,14634,18089,18590,20429,20682,21416,109901	Acvr2b,Cobl,Gli3,Nkx2-3,Pdgfa,Shox2,Sox9,Tcf7l2,Cela1	9/141
19_Member	GO Biological Processes	GO:0048546	digestive tract morphogenesis	-2.17566	-0.276697	11481,14634,18089,20429,21416	Acvr2b,Gli3,Nkx2-3,Shox2,Tcf7l2	5/54
19_Member	GO Biological Processes	GO:0048565	digestive tract development	-2.11995	-0.253713	11481,12808,14634,18089,18590,20429,20682,21416	Acvr2b,Cobl,Gli3,Nkx2-3,Pdgfa,Shox2,Sox9,Tcf7l2	8/128
19_Member	GO Biological Processes	GO:0048557	embryonic digestive tract morphogenesis	-2.03558	-0.207856	14634,20429,21416	Gli3,Shox2,Tcf7l2	3/20
19_Member	GO Biological Processes	GO:0042475	odontogenesis of dentin-containing tooth	-2.01933	-0.197975	11481,14634,18089,21416,58994,77087	Acvr2b,Gli3,Nkx2-3,Tcf7l2,Smpd3,Ankrd11	6/82
20_Summary	GO Biological Processes	GO:1903706	regulation of hemopoiesis	-3.63559	-1.10729	12349,13866,14159,14462,14634,15519,16323,17260,17387,17536,20375,20586,20677,22361,50754,53621,57261,67050,67155,98366,108655,170826,209446,12064,12741,13051,17356,17380,17755,18096,18205,18208,20429,27374	Car2,Erbb2,Fes,Gata3,Gli3,Hsp90aa1,Inhba,Mef2c,Mmp14,Meis2,Spi1,Smarca4,Sox4,Vnn1,Fbxw7,Cnot4,Brd4,Nkap,Smarca2,Smap1,Foxp1,Ppargc1b,Tfe3,Bdnf,Cldn5,Cx3cr1,Afdn,Mme,Map1b,Nkx6-1,Ntf3,Ntn1,Shox2,Prmt5	34/-
20_Member	GO Biological Processes	GO:1903706	regulation of hemopoiesis	-3.63559	-1.10729	12349,13866,14159,14462,14634,15519,16323,17260,17387,17536,20375,20586,20677,22361,50754,53621,57261,67050,67155,98366,108655,170826,209446	Car2,Erbb2,Fes,Gata3,Gli3,Hsp90aa1,Inhba,Mef2c,Mmp14,Meis2,Spi1,Smarca4,Sox4,Vnn1,Fbxw7,Cnot4,Brd4,Nkap,Smarca2,Smap1,Foxp1,Ppargc1b,Tfe3	23/457
20_Member	GO Biological Processes	GO:0045621	positive regulation of lymphocyte differentiation	-3.46714	-1.03843	14462,14634,15519,17387,20375,20586,20677,22361,57261,67050,67155	Gata3,Gli3,Hsp90aa1,Mmp14,Spi1,Smarca4,Sox4,Vnn1,Brd4,Nkap,Smarca2	11/143
20_Member	GO Biological Processes	GO:1902107	positive regulation of leukocyte differentiation	-3.45438	-1.03843	12349,14159,14462,14634,15519,17387,20375,20586,20677,22361,57261,67050,67155,170826	Car2,Fes,Gata3,Gli3,Hsp90aa1,Mmp14,Spi1,Smarca4,Sox4,Vnn1,Brd4,Nkap,Smarca2,Ppargc1b	14/217
20_Member	GO Biological Processes	GO:1903708	positive regulation of hemopoiesis	-3.45438	-1.03843	12349,14159,14462,14634,15519,17387,20375,20586,20677,22361,57261,67050,67155,170826	Car2,Fes,Gata3,Gli3,Hsp90aa1,Mmp14,Spi1,Smarca4,Sox4,Vnn1,Brd4,Nkap,Smarca2,Ppargc1b	14/217
20_Member	GO Biological Processes	GO:0010720	positive regulation of cell development	-3.06222	-0.788305	12064,12349,12741,13051,14159,14462,14634,15519,17356,17380,17387,17755,18096,18205,18208,20375,20429,20586,20677,22361,27374,57261,67050,67155,170826	Bdnf,Car2,Cldn5,Cx3cr1,Fes,Gata3,Gli3,Hsp90aa1,Afdn,Mme,Mmp14,Map1b,Nkx6-1,Ntf3,Ntn1,Spi1,Shox2,Smarca4,Sox4,Vnn1,Prmt5,Brd4,Nkap,Smarca2,Ppargc1b	25/566
20_Member	GO Biological Processes	GO:1902105	regulation of leukocyte differentiation	-2.81639	-0.622816	12349,13866,14159,14462,14634,15519,17387,20375,20586,20677,22361,50754,57261,67050,67155,108655,170826,209446	Car2,Erbb2,Fes,Gata3,Gli3,Hsp90aa1,Mmp14,Spi1,Smarca4,Sox4,Vnn1,Fbxw7,Brd4,Nkap,Smarca2,Foxp1,Ppargc1b,Tfe3	18/369
20_Member	GO Biological Processes	GO:0045582	positive regulation of T cell differentiation	-2.6872	-0.542204	14462,14634,15519,20586,20677,22361,57261,67050,67155	Gata3,Gli3,Hsp90aa1,Smarca4,Sox4,Vnn1,Brd4,Nkap,Smarca2	9/127
20_Member	GO Biological Processes	GO:0045619	regulation of lymphocyte differentiation	-2.32265	-0.354106	13866,14462,14634,15519,17387,20375,20586,20677,22361,57261,67050,67155	Erbb2,Gata3,Gli3,Hsp90aa1,Mmp14,Spi1,Smarca4,Sox4,Vnn1,Brd4,Nkap,Smarca2	12/227
