# Supplementary material for: Calorie restriction increases insulin sensitivity to promote beta cell homeostasis and longevity in mice
Source: Nat Commun. 2024 Oct 21;15:9063. doi: 10.1038/s41467-024-53127-2 (PMC11493975; doi:10.1038/s41467-024-53127-2)
Supplement: Supplementary file 7 — Supplementary Data 2 [file 41467_2024_53127_MOESM7_ESM.csv]

	AL	CR	HF
Xkr4	3.03814085579347	3.18533887752928	4.96045602814847
Gm1992	0.00172462814799939	0.00353196251581159	0.00289821395940547
Gm19938	0.0296222561772713	0.0500624948059572	0.0519101703886249
Gm37381	0.0011342173493032	0.000476885173187926	0.000266057462446291
Rp1	0.00189076903009535	0.00161889075515224	0.00770116557541571
Sox17	0	0	0
Gm37587	0	0	0.000778770328719283
Gm37323	0	0.00139632776244562	0.000272522544119746
Mrpl15	0.17662207011565	0.138679547707926	0.128687307047932
Lypla1	0.463760171993206	0.4596854370237	0.387258526890617
Tcea1	0.906554363144772	0.867618317595189	0.688193500894651
Rgs20	0.0343832489350851	0.026471537938954	0.0240317971198843
Gm16041	0	0	0
Atp6v1h	0.76129372181249	0.858208264283273	1.0560594214492
Oprk1	0	0	0
Npbwr1	0	0	0
Rb1cc1	3.6631935104921	2.97997541471935	3.85963036867165
4732440D04Rik	0.0720071486475631	0.0717962513022447	0.0872147391239578
Alkal1	0.0026949619569581	0.000673503192687094	0.00202808513421205
St18	3.66210052264052	4.20060131458375	5.41369528881007
Pcmtd1	1.08900960378898	1.42198313511563	1.24921527827288
Gm26901	0.0689077775668093	0.0582602806081456	0.119257591424849
Gm30414	0	0	0
Sntg1	14.1243832148572	12.2472667148365	18.2446610885998
Rrs1	0.0211260831133072	0.018867676234956	0.0160411388487868
Adhfe1	0.00392041247732132	0.0048150595296591	0.00296117449531434
2610203C22Rik	0.00042989917078766	0.00277640045818883	0.00115825288745678
Vxn	0	0	0
Gm29520	0	0	0
Mybl1	0.017821517269448	0.0155434214872633	0.0125824394449617
Vcpip1	0.491965154429872	0.495175586378833	0.515859907768088
1700034P13Rik	0.0104108205051827	0.00442453316069969	0.00638782039252619
Sgk3	1.05899808126133	0.940091815189652	1.10376377757081
Mcmdc2	0.000979711779562695	0.00297619552299251	0.00421235770704225
Snhg6	0.0384660689626596	0.0312406578526234	0.0371935505711725
Tcf24	0.0502559984223286	0.106138414060805	0.0534731628289992
Ppp1r42	0.0609509466318869	0.0639209720471787	0.0926656963396805
Gm15818	0.00223569750930337	0.00267466027350122	0.00279737470339103
Cops5	0.352777241624778	0.371863047750373	0.284187432460753
Cspp1	4.52439506911942	4.06150504908989	3.56856316069463
Arfgef1	3.03110550460644	2.83345263671573	3.65125563976102
Cpa6	0.893037482732859	0.657296396313453	0.460390392247628
Prex2	0.0437657997114732	0.0163937100486177	0.0189610180389306
A830018L16Rik	0.0320745374681754	0.0150363001642712	0.0167861292664594
Gm17644	0	0	0
Gm29663	0	0	0
Sulf1	0.00925428723657339	0.00506026515337244	0.00613878617994305
Slco5a1	0.00544056324217226	0.00719562737091944	0.005775552056094
Gm29283	0	0.000982761143093208	0.000295116408250215
Prdm14	0	0.000470926431978838	0.000862585382598609
Ncoa2	2.8856825285378	3.08118419372201	4.08056723552666
Gm29570	0.00485689509676199	0.00513316167072736	0.00197683362771379
Tram1	1.27476336936265	1.88790630814634	1.65307125511329
Lactb2	0.399139458035102	0.440842506216224	0.549279562877388
Xkr9	0	0	0.000759665360353045
Eya1	0.564958465273714	0.638169438086082	0.819200430246197
Gm9947	0	0	0
Msc	0	0	0
Trpa1	0	0	0.00208818193305707
Kcnb2	8.11149196669277	6.13816050428916	10.6018680848147
Terf1	0.381716804974737	0.357006297626551	0.35439578892142
Sbspon	0.000581580748165193	0	0.00138216508332777
4930444P10Rik	0.00700545946198053	0.00167521036984121	0.00427161222335631
Rpl7	0.230159259442164	0.742770170584372	0.28413995922049
Rdh10	0.106461229162537	0.112861344921952	0.126769426366889
Gm28095	0	0.00109517358445189	0.000573786019882585
Stau2	3.16358179318987	2.39249569276722	3.18676668228047
Gm7568	0.00095381879293065	0	0.00105703200713071
Ube2w	0.727521751817404	0.918686797652497	1.08492411607063
Eloc	0.251337028338338	0.256610858067986	0.189975628353802
D030040B21Rik	0.000819866036614362	0.000670801728834832	0.00202333480341359
Tmem70	0.0584856210914838	0.0849269041577028	0.0729758061130282
Ly96	0.0772115534349179	0.0864778828743085	0.0769049972449236
Gm28376	0.00283924508711958	0.00116341778662625	0.00716136529780057
Jph1	0.0231184856856007	0.0226720888761521	0.0156435781381275
Gm28783	0	0	0
Gdap1	0.289551787212755	0.504957886327478	0.383823245179448
Gm28784	0.00476470223478311	0.00153570963346504	0.00293013657678253
Pi15	0.00119583327628543	0	0.000984980971187441
Gm28154	0	0	0.000254463001900349
Gm16070	0.00215166668353364	0.000318120475053595	0.00101952581394819
Crispld1	0.00142398405830065	0	0.000191396946799854
Gm28153	0.00133184402912482	0.00109866599700099	0.00264319169004106
Gm28756	0.000251737971757295	0	0
Crisp4	0	0	0
Defb18	0	0	0
Defb41	0	0	0
Gm15825	0	0	0
Tfap2d	0.000418969499345097	0.000477851735132145	0.000835689154724271
Tfap2b	0	0	0
Gm28340	0	0	0
Pkhd1	0.810676016353311	0.69068230352302	1.03364273548318
4930486I03Rik	0.00166375878892426	0.000439192556094548	0.00133628335334473
Gm28653	0	0	0.00152655276930596
Il17a	0	0	0
Il17f	0	0	0
Mcm3	0.0012393036322695	0.00255946664956207	0.00551271161249859
Gm28065	0	0	0
6720483E21Rik	0.00190228660535852	0.00551015124194906	0.0014311863170336
Paqr8	0.0396508091868295	0.0436113798909042	0.0888324836467197
Efhc1	0.152585022637127	0.117684407070615	0.124931891275399
Tram2	0.125823208094664	0.134965894562815	0.235916689657235
Gm28287	0	0	0.000804152241722657
Tmem14a	0.00454835086849144	0.0118736988206059	0.00724442924695593
Gsta3	0.00255116620671431	0.00247245439815045	0.00355089382232008
Gm28836	0.00159344623533431	0	0
Khdc1a	0	0	0
Khdc1c	0	0	0
Khdc1b	0	0	0
Kcnq5	0.0151102806228602	0.0383678017046054	0.0134476389275098
Rims1	0.00619891054705099	0.00534299088564963	0.00763481274358012
Gm29506	0.000756495095606181	0.000468253398790675	0.00374985559221053
4933415F23Rik	0	0	0
Gm27028	0.00300244906907972	0.00173159657978859	0.001962083685295
Gm29107	0.00500769975771881	0.00595879120736077	0.00408727221893585
Ogfrl1	0.0399125405126918	0.0478263616607139	0.02719836030036
Gm28822	0	0	0
B3gat2	0.0100210794559194	0.011704647468628	0.00898518425908634
Smap1	0.649080630489251	0.644870266327824	0.717479064253043
Sdhaf4	0.0285506718581023	0.0439686806308383	0.0244361701489072
Fam135a	2.43757915355606	2.73161193339929	3.09793127113852
Col9a1	0.00063619655919986	0	0.00130056938122598
Col19a1	0.0176287869315304	0.00392498976873371	0.00918555377088037
Lmbrd1	0.876895497562083	1.0637814685787	1.2835256462098
Gm28237	0	0	0
Gm29414	0	0	0
Adgrb3	2.25124329670776	2.81924249049253	3.50007594960175
4931408C20Rik	0	0	0
Gm5524	0	0	0
Gm597	0	0	0
Gm9898	0	0	0
Phf3	1.69804085991698	1.54369693024613	1.54747099613987
Ptp4a1	0.0275466275904438	0.0822979056328165	0.0498533869322444
Ptp4a1.1	0.0259201777698343	0.0186761901177266	0.0108990261630108
Gm5698	0	0	0
4931428L18Rik	0.0045585174257374	0.00289396455221043	0.00565911923813714
Gm28644	0	0.0008935693952098	0
Gm29128	0.000384366018597046	0	0
Lgsn	0.00119445878021901	0	0
Pih1d3	0	0	0
Khdrbs2	0.0177180320189188	0.00658397840787627	0.00918770009727614
Gm5415	0	0	0
Gm37724	0.00120830712558128	0.000886769049100552	0.0124716758891451
Gm37591	0	0	0
Prim2	0.16023886376998	0.185314520223964	0.154814825454787
Rab23	0.140279310301065	0.132843972790132	0.103669086765701
Bag2	0.188763252562416	0.222320379814713	0.104846139218042
Zfp451	0.952567467596167	0.936709544224691	0.919248641998052
Bend6	0.00199723616422396	0.000737466692385789	0.00396067236551628
Dst	11.104308684019	10.6571638030418	11.3989333546498
Gm26788	0.0106380055941985	0.0158774788397839	0.0161270461855832
Gm37958	0	0	0
Gm37233	0.0203797024211867	0.020224033607212	0.0164329101208772
Ccdc115	0.023956044674733	0.0348591075686467	0.0213394101841341
Gm28306	0.000726612286740758	0	0
Imp4	0.0784030782914071	0.0966458017469592	0.0486309762569231
Ptpn18	0.0190033300282213	0.0212038909625307	0.0104666259181438
Gm28417	0.000724783448413915	0.00065811658858658	0.00189133219599274
4930568A12Rik	0.000970798352330481	0.00132709482252068	0.0015527815738979
Prss39	0	0	0
Cfc1	0	0.00129958271021149	0
Prss40	0	0.000687834080232428	0
1700101I19Rik	0	0	0
Amer3	0.00980096898262667	0.0145431145073625	0.0185653610748536
Arhgef4	0.0157184109343255	0.0199942185396859	0.0324466933417514
Arhgef4.1	0	0	0
Gm38336	0.00187501129348488	0.00311011858560115	0.00337808906039877
Fam168b	0.323402226019526	0.410212531305092	0.391286195777454
Plekhb2	0.196852443026906	0.160660402442209	0.146605002845069
Gm37068	0	0	0
Gm28415	0	0	0
1110002O04Rik	0	0	0
Gm37146	0	0	0
Gm33222	0.000238906235631952	0	0
4930535G08Rik	0	0	0
Hs6st1	0.376981641789341	0.330787614262846	0.269063547218441
Gm37335	0.00110643483325116	0	0
Gm33280	0.00374512593040426	0.00304139980183572	0.00631488664058761
Uggt1	2.6766193151215	2.63709012776712	2.78580884242437
Neurl3	0.00114085783556804	0.000158893901007502	0.000403358488907099
Arid5a	0.0562232801445303	0.0531855913703058	0.0620597304482878
4930403P22Rik	0.000480483159332241	0	0.00222432963722046
Kansl3	0.413955114916749	0.379908934106182	0.225268821517337
Fer1l5	0.0017641467962183	0.00239478248845018	0.0015320325218985
Lman2l	0.44847215703548	0.342656317139445	0.373954894624372
Cnnm4	0.0590669910359436	0.0763059555069089	0.0405257765722864
Cnnm3	0.209740582365517	0.193139282329049	0.130865259630208
Gm38033	0.000554638456108552	0.000738495379014867	0.000545544614992379
Ankrd23	0.103701074344191	0.057274043984746	0.0374451238247078
Ankrd39	0.0634619053807901	0.070188461362012	0.0487696816532421
Sema4c	0.0362557597736854	0.0231885012078993	0.017826591853319
D430040D24Rik	0.00709268252762277	0.0159772285649973	0.00467719461465936
Fam178b	0.00113319659133179	0.00225183279548309	0.00460264570288289
Cox5b	0.0745189328877505	0.136723903549784	0.0636666816112097
Actr1b	0.232561282657368	0.231239213710342	0.161193172712309
4933424G06Rik	0.00525243691071709	0.0110038082414813	0.00988997572884604
Gm33533	0.0022634040823051	0.00123246233342584	0.000939948789011564
Zap70	0.00232838156442293	0.000217235318897844	0.00495105289935589
Tmem131	1.0803654318959	1.06814338784022	0.946310404263873
Gm38115	0.00860451765644481	0.0153623509810492	0.0163033125607347
Vwa3b	0.00571641719555049	0.00472615788629031	0.00375755641025189
Gm37020	0.000825920147131385	0.000337598900848536	0
Cnga3	0.00051889409983852	0	0.00118554054505873
Inpp4a	3.37434360668765	2.77924775825407	3.72402949570679
4930439A04Rik	0.00508603957954952	0.00268866135581859	0.00546814879269855
Coa5	0.0434885363380854	0.0594911267241718	0.0302728887041937
Unc50	0.0769839898486248	0.108508614204427	0.081108024260095
Mgat4a	0.0545947548918276	0.0748133921669938	0.0527792635967264
2010300C02Rik	0.189855281032811	0.185140781247969	0.165380296272501
4930556I23Rik	0	0	0
Tsga10	0.461690269893552	0.314988249190673	0.386080345810182
Gm26805	0.00103850533881918	0.00333634864987012	0.00385245774578091
Lipt1	0.0250616990999462	0.0156737964020235	0.0343964597007571
Mitd1	0.179666342314036	0.13628529586778	0.1478637797597
Mrpl30	0.081206479428503	0.124989159853603	0.0697886066074187
Lyg2	0	0.000284247821202806	0
Gm15457	0	0	0
Lyg1	0	0	0
Txndc9	0.149464888451559	0.182293050502825	0.183747211260777
Eif5b	1.95818500341327	1.70989273654864	1.39790152017728
Rev1	0.965805102383794	1.08418384665672	1.010193905748
Gm37062	0.00104885841204138	0.000773283852349913	0.0026651255074792
Gm5099	0.00159618252388728	0	0.0010538308920121
Aff3	0.13804475580021	0.150689393541802	0.114606832840481
Gm16150	0.00109971222742655	0.001313162028702	0.000192282974229821
Gm16151	0.000651982920600599	0	0.000330959368724317
Gm16152	0.00532336132223786	0.00470065072805903	0.00292054357013609
Lonrf2	0.135446016173575	0.106100759027163	0.117613583114502
Chst10	0.0454295336671508	0.0657366770795731	0.0413122146587353
Gm37707	0	0	0
Nms	0	0	0
Pdcl3	0.0441231086793871	0.0360285480774738	0.0292628185380143
Gm37821	0	0	0
Npas2	0.014597820576851	0.0357368549430696	0.0256192767546272
Rpl31	0.321135870997136	0.810400734415827	0.281115589306651
Tbc1d8	0.551207241254162	0.61598122536458	0.5572743159003
Cnot11	0.107606879647298	0.150479217884154	0.114673583405324
Gm15832	0.0173278293344187	0.0245530096267874	0.0110698615810512
Rnf149	0.132122742193819	0.140201398243082	0.178085780416668
Creg2	0.0143018346593968	0.0151284264706485	0.0141216149328093
D930019O06Rik	0.000124018856674713	0.00029132189706426	0.0031158120807599
Rfx8	0.000482573540947559	0	0.000854045761533822
Gm3646	0	0	0
1700066B17Rik	0	0.00015640657611241	0
Map4k4	0.838706512884323	0.897559072490013	0.782920159818599
Il1r2	0.0195025048696805	0.0318309089002079	0.0191012803607749
Gm16894	0.0368263121145883	0.037319317356988	0.0484489634425737
Il1r1	7.72045497917898	9.58268729973634	13.6097016699694
Il1rl2	0.00499261908637154	0.0102887734740795	0.00343239925088703
Il1rl1	0	0	0.000721682836377703
Il18r1	0	0.000483050106944175	0.000618021101236047
Il18rap	0	0	0.00192150360728476
Gm35801	0	0	0
Slc9a4	0	0	0.00103291076133176
Slc9a2	0.00262744827028164	0.0022902471022056	0.00156069512350653
Gm37623	0	0	0
Gm37915	0	0	0
Mfsd9	0	0.000901865947927496	0
Tmem182	0.000640712848480308	0	0
4930448I06Rik	0	0	0
Gm28634	0	0	0
Gm29260	0	0	0.0003150183569336
Gm9915	0	0	0
Gm29664	0	0	0
Gm28175	0	0	0
Gm28140	0	0	0.000934271373851774
Pantr1	0	0.000680287466041587	0
Gm20646	0	0	0
Pou3f3	0.000257461247172672	0	0
Pantr2	0	0.000448416965724084	0
Dalir	0	0	0
Mrps9	0.399367512709605	0.37444504232297	0.431031279481223
Gpr45	0.370608747471451	0.464458735311751	0.243244816793842
Tgfbrap1	0.410188576346567	0.374901214439513	0.286705854173926
Gm28782	0.000967234222030399	0	0.000467654375336889
8430432A02Rik	0.00204147023874935	0.0161790676435041	0.00759159839575483
AI597479	0.13361628819284	0.115973239471126	0.115220329456424
Fhl2	0.00723005256744738	0.0226964703989873	0.00901107292118403
Gm29040	0	0	0
Nck2	0.705746090228892	0.799836933260898	1.47062825149009
Ecrg4	0.00167658367119944	0	0
Gm29155	0.000776644517596791	0.00260195635777843	0.00148833206031518
Gm29157	0	0	0
Gm29156	0.00158929302132182	0	0.00128172773520119
Uxs1	0.254594701748609	0.281343549510766	0.23979455661546
Tpp2	1.29273304058609	1.30092208105023	1.73412020386458
Mettl21c	0.00105281773163173	0.00143724100046879	0.000185426799810586
Gm8251	0.0159773289163252	0.0167144170403799	0.0131351099767887
Tex30	0.0458256713746918	0.0690395817631014	0.0666940336506768
Poglut2	0.125376274709089	0.0998176158312444	0.121918473872482
Bivm	0.132742210658347	0.104265507112297	0.0830946611831806
Ercc5	0.470196112636206	0.399877106292348	0.409688543540436
Mettl21e	0	0	0
Gm28893	0	0	0
Gulp1	0.0143401563835781	0.00714001657960604	0.0121003908781415
4930521E06Rik	0.000275017519820644	0	0
Col3a1	0.00212620919499194	0.00312218270964027	0.00371363457223792
Col5a2	0.00117597568580972	0.000675260058757578	0.00178790288123592
Wdr75	0.280350117745311	0.28160132694129	0.267622315773827
Gm5269	0	0	0
Slc40a1	0.104188390812512	0.139202786582598	0.110269039304876
Dnah7b	0.0200145767396522	0.00858359361001467	0.00634067123473801
Dnah7c	0.0295713853595067	0.0136250345019079	0.00694517391999076
Slc39a10	0.0918204044194964	0.131661224787885	0.105820652284236
Gm28151	0.00333030532911696	0.0168587795499947	0.00471013914334226
Gm28826	0	0.000740971131518834	0.000521041882033198
C230029F24Rik	0	0	0.00280576090778799
4933411E06Rik	0	0	0
Gm29665	0	0	0
Gm28321	0	0	0
Tmeff2	0.00448575308189121	0.0019838171473734	0.00519356007532843
Gm28322	0	0	0
Gm28319	0	0	0
Gm28320	0	0	0.000462780986835182
Gm29325	0	0	0
9330175M20Rik	0.00114731376816341	0.00116072506144451	0.000675270817258391
Cavin2	0.00366441715232815	0.00119624534984849	0.00248612831643091
1700072G22Rik	0.000681472635816806	0	0.000173489141128594
Nabp1	0.148245856212923	0.191593617736275	0.108164334341223
Gm17767	0.0198207835389135	0.0116237118239427	0.0290349425588015
Gm28055	0.0113033954958629	0.0100542002795451	0.0167286138513577
Myo1b	0.273252601933823	0.404188325597816	0.375001805774307
Gm29453	0.00388751668465168	0.00257546329688985	0.00335053971429402
Gm28323	0.00463257483672983	0.00322512151989586	0.00589895823550628
Stat4	0.00270816520431911	0.00202150332835	0.00520855386611537
Gm31812	0.00618319340500774	0.00742393812871991	0.0105357098539365
Stat1	0.284967761531639	0.234751629223058	0.224265985876728
Gls	0.855503502753156	1.26360846291885	1.09083516793543
Nab1	0.0666363882536856	0.0827067665407596	0.0588840767083985
Gm553	0.00145133852583245	0.00189510536273299	0.00193449406523538
Gm28178	0	0	0
Nemp2	0.066029984872212	0.0678829649970477	0.045924045185817
Mfsd6	0.398426861609469	0.474541533263609	0.380359853694451
Gm29670	0.0022099795895057	0.00650587551097612	0.00656808396961599
Inpp1	0.108016907331329	0.119846591953793	0.135430289555267
Hibch	0.283539306608858	0.292681274797004	0.324328370644128
1700019D03Rik	0.391330803466338	0.504673392836299	0.69346636947586
Mstn	0.000476818951222053	0	0.000689336919927788
1700019A02Rik	0.00702647297693881	0.0127892340503752	0.0266179859661954
Pms1	0.304241635606875	0.299320049329472	0.312762172334945
Gm28777	0	0	0
Ormdl1	0.019465407489034	0.0147383848665062	0.0205505382679799
Osgepl1	0.144572045799058	0.119857675058342	0.161614817874936
Asnsd1	0.130998095559053	0.134459352215829	0.0877340841155743
Asdurf	0	0	0
Dnah7a	0.00840989186519846	0.00430345325602678	0.00828587565287064
Stk17b	0.000999435775978662	0.00183005424264563	0.00532576840704009
Hecw2	0.0169820639857327	0.0133929596822824	0.0139485775230845
Ccdc150	0.00927177170390421	0.011271463229893	0.0052824116340495
Gtf3c3	0.341968709408797	0.403213844900056	0.389009742890565
Gm34066	0	0.000354902380584763	0.000617182027379692
Pgap1	2.13279958772062	1.90191678014108	2.05607883530725
Ankrd44	2.83181677793907	2.86288433554271	3.35470752999217
4930444A19Rik	0.0179734596687179	0.0323900682347975	0.0231291640976985
Sf3b1	3.52241425700695	3.5320985327836	2.94377383046238
Coq10b	0.334209479873498	0.417997274145981	0.214659417891846
Hspd1	0.391430724921357	0.484560960623194	0.26305773029024
Hspe1	0.103592291237505	0.160251091535111	0.0759908560513153
Mob4	0.241718718150274	0.294413171920005	0.227335570317491
Rftn2	0.00153999489455083	0.00106863247197015	0.000225590914121155
Gm10561	0.000789402265596981	0	0
Mars2	0.0242524685150405	0.0297328379664199	0.0175162099260786
Boll	0.00665432732178011	0.00469459165223774	0.00686797476203127
Plcl1	0.0225187093092887	0.0291368637662475	0.0188205761628721
9130227L01Rik	0	0	0
1700003I22Rik	0	0	0
Gm28240	0	0	0
Hsfy2	0	0	0
Satb2	0.00572133400238064	0.00991454973722689	0.00314266745690722
9130024F11Rik	0	0	0.00167316241646299
1700126A01Rik	0	0	0
BC055402	0	0	0
4930558J18Rik	0.00221683135129656	0.000325254661163404	0.00161877138785791
1700066M21Rik	0.0114472352771639	0.0181153278052231	0.0260998247738811
Tyw5	0.155569999561485	0.135608629911794	0.109679684432545
Maip1	0.0413166745223069	0.0503844491733072	0.0364495296246223
Spats2l	0.0010088464840535	0.0080954919267354	0.00441821484289863
Gm17234	0	0	0.000895735371219837
Kctd18	0.0906703489514842	0.100364521042441	0.0710756578346113
Sgo2a	0.00574693802207275	0.00676048050233289	0.00266612377262892
Aox1	0.178892804867579	0.106844113768887	0.064882324294544
Aox3	0	0	0.000920818503326009
Aox4	0.00256798711094948	0.000981736940599141	0.00357031007650179
Gm15759	0.000373553210719471	0	0.00164612976740512
Aox2	0.00242904860563414	0.00337056679029869	0.00403307645829616
Bzw1	0.316127295368133	0.42224636746761	0.283600294669238
Clk1	3.70960031351524	3.12344759441873	2.16169628028514
Ppil3	0.0673388574207809	0.0634896881366453	0.0981629268134333
Nif3l1	0.0973190405107349	0.0968933578050725	0.0730103168512042
Orc2	0.381777972590707	0.38257571221542	0.315305890702805
Gm15834	0.0482886494622925	0.0485765563650592	0.0659765677556278
Fam126b	0.389803143901257	0.503187593412855	0.490968349096116
Ndufb3	0.0492825038961049	0.0966815663464284	0.0560429598988308
Flacc1	0.00793905197071261	0.00676048710847882	0.00844851666909335
Cflar	0.579635570026203	0.581183006731797	0.650426159619277
Casp8	0.20672641063325	0.237534128220265	0.170602934023978
Trak2	0.404719012856682	0.38558314009061	0.365335534944228
Stradb	0.0740423358152871	0.0913208455733382	0.0624234118393486
C2cd6	0.00247571528174031	0.00163999517755003	0.00954938853223639
AC169382.1	0	0	0
Gm29018	0	0.00113237239336519	0.00229715089271907
Tmem237	0.0702842513752221	0.0571319600016748	0.0413283347621051
G730003C15Rik	0.0053099422478493	0.00532101019926635	0.00635118669993696
Mpp4	0.0227862091771198	0.033024124221985	0.029848508315253
Gm29017	0.00210673725769433	0	0.00454940971103775
Als2	0.470084951022358	0.469052197089853	0.46408439359884
Cdk15	0.167373055538119	0.14563468784637	0.150958284080751
Gm29016	0	0.000573276034222731	0.000850010316913711
Fzd7	0.0141210853199758	0.0152922767673625	0.0108586665221567
Gm26813	0	0.000417635132366884	0.000320177666867168
Gm973	0.00774426302242496	0.0058713110639073	0.0117116482605257
Gm28411	0	0.000185776555530101	0.00117049714464451
1700122D07Rik	0	0	0
Sumo1	0.860233495903296	1.09900470600127	1.09970292837914
Nop58	0.676421191024679	0.652935151528894	0.731368866218775
Bmpr2	0.843530389431468	0.946943341131049	0.930559214226719
Fam117b	0.506980820966835	0.59305929093353	0.679660370913077
Ica1l	1.04232133649965	0.916703223652967	1.05540754200813
Wdr12	0.430062632860322	0.361087464142317	0.308975606176261
Carf	0.427333207431912	0.433167239155183	0.483423036729273
Nbeal1	2.42030973989105	2.17008551652932	2.60830441685415
Cyp20a1	0.270438963126313	0.364872622660451	0.353490009485684
Abi2	0.674518371075918	0.82221088417173	0.804652703471702
Raph1	0.237718888183167	0.373543469272811	0.423451228520322
Cd28	0.00043800820623235	0.000675721153615214	0.000299303071561322
Gm11579	0	0	0
2310016D23Rik	0.000351331833136271	0.000721495637955233	0.00248747296075415
Ctla4	0.00106513834511406	0.00419879884380698	0.00811174108570753
Icos	0	0	0
Gm28083	0	0	0
Gm11587	0.000572950606701032	0	0.000581219615947202
9530026F06Rik	0	0	0
Gm11588	0.0323583392285864	0.0334355126912217	0.0281718767947837
Gm28449	0.00136885979118679	0.00226590533120816	0.00498448552018016
4930587A21Rik	0	0	0
Pard3b	3.91052586621629	4.85300801482626	6.50023929643649
Pard3bos1	0.00680228336861083	0.026157404534813	0.0193491533184571
Pard3bos2	0	0.000384038139260932	0
Pard3bos3	0.00139331348947982	0.00177220515803009	0.00292735469847688
Gm29084	0	0.000742109712150028	0.000616145582546096
Nrp2	0.0124935729711485	0.00633725116821291	0.0028681587515091
Gm29083	0	0	0
Gm4208	0	0	0
Ino80d	0.697603994866212	0.857273577124028	0.91347502367681
Ino80dos	0.536906777969803	0.454943679604515	0.500065068187436
Gm20342	0.377068257199614	0.364959241919727	0.308659588151422
Ndufs1	0.441282434514807	0.425046431959519	0.401804048918883
Eef1b2	0.292176330272901	0.481206503495918	0.258562531620511
Gpr1	0.0139404649894253	0.00859606770321175	0.0197057972521558
Platr12	0.0018006330462276	0	0
Gm11608	0.000771125683992934	0.0015593123305881	0.000695092966057968
Zdbf2	2.59115529970649	2.24808264421603	3.17641209554908
Adam23	0.149005781429572	0.178624224471754	0.209020695312894
Gm39653	0	0	0.000900766095427924
Dytn	0.00169897430803317	0	0.00214452888368259
Mdh1b	0.00425678513444883	0.00421313243909276	0.00409302102434466
Fastkd2	0.122144820985844	0.099972078420107	0.0718794057445853
4933402D24Rik	0.000534461286276188	0	0.0012768890265141
Gm13749	0	0	0
Klf7	0.948639147166694	1.17745758553348	1.24443834561875
Gm13748	0.00437357425227724	0.00274678566546118	0.00393724382285775
Gm28981	0.0101611747756173	0.00909809221724394	0.00531666978047582
Creb1	0.792223509967322	1.09773919217312	0.93334820184538
Mettl21a	0.0458945915271151	0.0743983224172555	0.0443807179527071
Gm28982	0.0113312976394692	0.0172433252015458	0.00773878975894857
Gm29152	0	0	0
2810408I11Rik	0.00398029697347677	0.00143577159590031	0.0025273773410766
Ccnyl1	0.111803796467097	0.132171270058334	0.0998917940799233
Fzd5	0.0078214078981756	0.00560164102668779	0.00595838358808855
Plekhm3	0.716806717109545	0.84074834211442	1.07595484361758
Akr1cl	0	0	0
Cryge	0	0	0
Crygd	0	0	0
Crygc	0	0	0
Crygb	0	0	0
Cryga	0	0	0
D630023F18Rik	0.019222533953366	0.0207294533855167	0.021376311342172
Idh1	0.273208319091108	0.298025759515781	0.28272164975356
Pikfyve	1.09040376240293	1.07041571171876	1.34603578282375
Pth2r	0.001970245725515	0.0044178598113188	0.00598220989977493
Crygf	0	0	0
Map2	4.34082509349972	5.52847063625638	6.73781230481328
Gm10558	0.00524886557045741	0.00531071641970097	0.00691719240475423
Unc80	5.84421319604899	5.31032755174721	6.17752336285025
Rpe	0.128918299737945	0.154400271561484	0.162682511461522
Kansl1l	1.34888901587019	1.29206180223957	1.44186006744829
Acadl	0.0818531475318125	0.112355370021794	0.0691073009035985
Myl1	0.00125835798548511	0.000479055649650214	0.000575857091870695
Lancl1	0.241561109441971	0.260940653347702	0.206885175267903
Cps1	0	0	0
Gm15668	0.00148115873893762	0.00148502250877273	0.000887851537069871
Gm15669	0	0	0
Gm15671	0	0	0
Erbb4	0.0106691188280333	0.00833955980710015	0.00632791069278192
Gm16076	0	0	0
Gm28497	0	0	0
Gm29113	0.000145853508835742	0	0.000798195587537945
Gm29114	0.00164414515152987	0.00646741396976214	0.00633150430067915
Ikzf2	0.852191613340827	0.985122162298038	1.19981794756157
Gm29112	0.00627081207355455	0.00471090911690499	0.0110392477283451
Gm28112	0.0102194423151618	0.0152757746153355	0.018673380720034
Spag16	0.0264923388757815	0.00718697761457553	0.0198568453973149
Vwc2l	0.000273041598131272	0.00103066207612738	0
Bard1	0.00809795053924605	0.00932988938463311	0.01284338411232
Abca12	0	0	0.00238871966850216
Atic	0.141506487876629	0.145674653818367	0.106936111096768
Fn1	0	0.00099489271496131	0.00135679459209582
Apol7d	0	0	0
Gm8883	0	0	0
Gm28818	0.000667358000130446	0.000403586518519013	0
4933417E11Rik	0.0604195385313831	0.0697038051749381	0.0921710505151517
4930556G22Rik	0.0341201871430342	0.0241730473349542	0.0246400049049061
Gm4319	0	0	0
Mreg	0.442925307579924	0.433000923900026	0.51020567717241
Pecr	0.315986503027757	0.279699877338251	0.344808069174908
Tmem169	0.0591702458864396	0.0498928197595054	0.0647446708596468
Xrcc5	0.688323016071392	0.648925402134762	0.84327592234883
March4	1.48763924213731	1.42685987606491	1.92002578698244
Smarcal1	0.33740879038277	0.283920570431855	0.229793227770871
Gm39662	0.000726818677546322	0.00260267680511263	0.00104430506858324
Ankar	0.000280065626040914	0.00139802527818067	0.00247079900568122
Rpl37a	0.620377245751744	1.47797591812742	0.52443666482466
Igfbp2	0	0	0
Igfbp5	0.00809375812255629	0.00781373745341482	0.00399610825719261
1700027A15Rik	0.00068728200571629	0.000232889588967611	0
Tnp1	0	0	0
Gm29185	0.00269645442483311	0	0.0017091246589253
Pinc	0	0	0
D530049I02Rik	0.00029933974595778	0	0.00123840357330824
C530043A13Rik	0	0	0
Gm29186	0	0	0
6030407O03Rik	0.000875989902227997	0.00307339315380077	0.00527526503261142
Gm29183	0	0	0
Tns1	0.0044717126431849	0.0061771090278884	0.00216644298582601
Rufy4	0.00137497820609449	0	0.000978973941534687
Cxcr2	9.80067283967553e-05	0.00180879388773793	0
Cxcr1	0	0	0
Arpc2	0.733594514981055	0.860906126348873	0.527082707082942
Gpbar1	0.000838929248288168	0.000316363389736568	0
Aamp	0.231093701551586	0.269336962198593	0.152454137094874
Gm28364	0	0	0
Pnkd	0.10288002139395	0.166493516167799	0.0993944013293958
Tmbim1	0.0488114426533644	0.0788365998401089	0.0511428886880343
Gm29358	0.0100122861078302	0.0112992086506015	0.0113451225117694
Catip	0.0128497888597734	0.0174283362918271	0.00903622845268548
Slc11a1	0.00269533892112831	0.00183519376437344	0.00439771584594837
Ctdsp1	0.100806322240237	0.141398861588769	0.0802306101441824
Vil1	0.563254344784292	0.645843624356907	0.601293755358984
Usp37	0.889622449546065	0.839451148724369	0.795403851398214
Cnot9	0.160266087777058	0.165385068573968	0.116345596568553
Plcd4	0.0630220857397945	0.0203624429754809	0.0146428101488204
Zfp142	0.382112958093616	0.308053512950763	0.27004449963548
Bcs1l	0.0409221962762487	0.0392309796482416	0.0340091262374203
Rnf25	0.346988479654098	0.319317587451305	0.218239279334949
Stk36	0.0926072838558659	0.0806101693970314	0.0858544369750018
Ttll4	0.827472376182146	0.665524904023296	0.568816256341151
Cyp27a1	0.00275041435613611	0.00246685295861232	0.00441314129022745
Prkag3	0	0	0.00245012930453826
Wnt6	0.000543651088537474	0.00146082922940581	0.000271743921525669
Gm29539	0	0	0
Wnt10a	0.000589265679133755	0	0.000969618819515173
Gm16582	0.00611907682812412	0.0105312557480932	0.00719525365241061
Cdk5r2	0.0452693115780434	0.0627023029227019	0.0278765387831628
Fev	0.00176181126104995	0.00128823710255654	0.00164273093699637
Cryba2	0.107200506099875	0.17051098865099	0.0498602526776932
Cfap65	0	0	0.00384513794387654
Gm15841	0.00043800820623235	0.000202171579343456	0.00367373570391353
Ihh	0.000474990715240954	0	0.000685780883509056
Nhej1	0.087057130459475	0.0995205975077044	0.118254970913474
Slc23a3	0.0123367090406331	0.0134266319699231	0.00663671591261781
Cnppd1	0.163146094459943	0.138315597514142	0.0986953596566666
Retreg2	0.234138083075873	0.277290820317516	0.139372399117342
Zfand2b	0.0984248211766132	0.10959397130877	0.055493919071365
Abcb6	0.0208212788061828	0.0259246111450385	0.0191777151314097
Atg9a	0.214225034409426	0.24014156049811	0.150666349128249
Ankzf1	0.308420520492217	0.185410814832522	0.110759174350548
Glb1l	0.156286913748199	0.0929196955459565	0.119424401626711
Stk16	0.280137207762538	0.239121553415055	0.13982648890198
Tuba4a	0.1783337560883	0.197776897085551	0.0887476495506469
A630095N17Rik	0.000822182130425252	0.00142086025792466	0.00154664764375108
Dnajb2	0.71186098139264	0.627137664417703	0.3316836069527
Ptprn	1.82871552758207	1.79026878054981	1.03998746531802
Gm28294	0.0226422429100521	0.0227013716477761	0.00776906446217507
Resp18	0.624863234142333	1.17133536190589	0.480003847506213
Gm28902	0.000844746312456772	0	0.000738231782523384
Dnpep	0.0987283021950598	0.101346654514959	0.0410860731218173
Des	0.00186822093581507	0.000994173772743098	0.00291799034781601
Gm15179	0.000534620257336177	0.002286723561429	0.00319589247233205
Speg	0.111026306373041	0.101536849867478	0.0629993305011654
Gm15178	0.000591121863908703	0	0
Gmppa	0.535740018062838	0.521659153321351	0.357890891345555
Asic4	0	0.00181833840739272	0.00218267040632418
Chpf	0.101881227854028	0.132619878695889	0.0613743391691446
Obsl1	0.046892870391813	0.0556474489687662	0.040690873374805
Tmem198	0.106318972834718	0.115525565247404	0.0729053072672644
Inha	0.604712615723473	0.587292912348191	0.406948316204126
Stk11ip	0.104563498470379	0.0819067894965103	0.0605237838188693
Slc4a3	0.359992054327478	0.347907298995237	0.142376644027792
Gm29065	0	0	0
Gm29069	0.00246270597818117	0	0.00104973234320117
Gm17751	0	0	0
Gm816	0	0	0.000740383429765121
Epha4	0.00290470103064805	0.0017145413793162	0.00161341023032028
Gm28386	0	0	0
Gm28387	0	0	0
Pax3	0	0	0
Sgpp2	0.593421800965184	0.71614256810364	0.842942762287681
Gm28410	0.00242696286331819	0.00645264588476196	0.00701922229015213
Farsb	0.328451811538839	0.375578240295402	0.366550961925029
BC035947	0	0	0
Mogat1	0.00138852275533599	0.00258864461235877	0.0026433372682188
5730419F03Rik	0	0.000637544977577452	0.000200547201041697
Gm29611	0.000893233248907697	0	8.93523153422967e-05
Acsl3	0.257151374578928	0.288960885142671	0.224604669871485
Utp14b	0.28517944929455	0.266786720288714	0.300853528330155
Gm29536	0.0287133839749978	0.0251226849333178	0.0250894581439991
Kcne4	0.000550746728968149	0	0
Gm29187	0	0	0
Scg2	5.44128430720907	9.62227991839514	6.93148363572493
Ap1s3	0.274133699929674	0.364933746926372	0.423270432107245
Wdfy1	0.503238928412913	0.559961911861986	0.374546804402377
Mrpl44	0.0192231203238029	0.0320753402578764	0.0152893648212776
Serpine2	0.00732094404635578	0.00605193832648299	0.00509468551294582
9830004L10Rik	0	0	0.000338232346477514
Fam124b	0	0	0
2310015K22Rik	0	0	0
Cul3	1.46725194115404	1.66040392735417	1.41129814799705
Gm29125	0	0	0
1700016L21Rik	0.00255480934701218	0.00130376791124195	0.00633931993593676
Gm45261	0	0	0.000423379928034331
Dock10	0.57371830655281	0.571788650497343	0.768623709415227
Nyap2	0.114732523737126	0.178155373428096	0.172553622239355
Irs1	0.401543875309261	0.432737785885791	0.616485064099406
Gm9747	0	0	0.000651956508897469
Rhbdd1	0.338573292124092	0.514874465564519	0.839569703651674
Gm28940	0	0.000559831112124261	0.00212421289547677
Col4a4	0.00752062936466316	0.00537927250639474	0.0031579599778628
Col4a3	0.00666032279394604	0.0130588494397755	0.00386095438231493
C430014B12Rik	0.00158302035217733	0.00393508031096455	0.00411696510238031
Mff	0.288745593961551	0.374960484013854	0.345036396106713
Gm28941	0.00631450288496171	0.0182014256163384	0.0112914710641453
Tm4sf20	0	0.000631903490029172	0.000139427647030693
Gm47791	0	0	0
Gm28942	0	0	0
Agfg1	1.40158678477091	1.55681102801134	1.58796972454953
A030005L19Rik	0	0.00255165918066563	0.00014772675204813
A030014E15Rik	0.000170158967292767	0	0.000195315957563212
Gm6217	0	0	0
A030003K21Rik	0	0	0
Gm7544	0	0	0
Gm47955	0	0	0
Gm47959	0	0	0
Slc19a3	0.000408320763601118	0	0
Krtap28-10	0	0	0
Gm47969	0	0	0
A030005K14Rik	0	0	0
Krtap28-13	0	0	0
Ccl20	0	0	0
Daw1	0.00205802808364617	0	0.00032947385848626
Sphkap	21.9906014355186	23.9105632484001	32.4928263118038
4933436I20Rik	0.0623822929154741	0.0744582411843298	0.106124657153466
Pid1	2.7548198861976	2.4666278936231	3.14685155395994
Dner	0.296565523869469	0.227416615357607	0.26617686010533
Trip12	2.46671014216845	2.65163390423092	2.56973851979404
Fbxo36	0.236194622327283	0.195214246976187	0.188871567457207
Slc16a14	0	0	0.000136804315154784
C130026I21Rik	0.00903856129346934	0.0047482004668043	0.00713194470997857
A530032D15Rik	0	0.00148303568519048	0
Gm10553	0	0	0
A530040E14Rik	0	0.00174422207021627	0.000925289295569079
Gm16028	0	0	0
Gm16025	0	0	0
Gm16092	0	0	0
G530012D18Rik	0	0	0
Sp110	0	0	0.00135648202810822
Gm16094	0	0	0
Sp140	0.00690814769304788	0.0102243116663608	0.0104890110465871
Gm10552	0	0.000336204870274642	0.00107650447060315
Gm17017	0	0	0
Sp100	0.00337769522043417	0.00254483419815735	0.00305530723535481
A630001G21Rik	0.00100488236017097	0.000145602084957034	0.00131967303324178
9930111H07Rik	0	0	0
Cab39	0.429040895079185	0.624403623395859	0.590346406877633
Itm2c	0.141702243103741	0.341534933090728	0.16732554794245
4933407L21Rik	0	0	0.000238083410839935
Gm28884	0	0.00093685014078277	0
Gpr55	0.00437842391971381	0.000896473315804817	0.00379674263852983
Gm28100	0	0	0.000926603060754685
Spata3	0	0	0
2810459M11Rik	0.00482529842662696	0.00438066416394678	0.00542987611717803
Psmd1	0.819581582754809	0.914579293234155	0.772718482025839
Htr2b	0.00398909966292178	0.00355073534136145	0.00653437770436157
Armc9	1.09771931429083	1.02126928008865	1.00352832320768
Gm16341	0	0	0.000654793523736738
B3gnt7	0.000388192764729557	0	0
Gm28626	0	0	0
Ncl	1.18822093198488	1.41248836232221	0.824753152708282
C130036L24Rik	0.0224383938712462	0.0351050537214304	0.0169901899028657
Nmur1	0.00264200267076261	0.0029097822550578	0.00108726590350023
Tex44	0	0	0
Ptma	1.67903647217888	1.8993177567841	1.17485879162865
Pde6d	0.368572296913216	0.35854809493341	0.428214007797759
Cops7b	0.121057256449206	0.103544480431971	0.0889447832259627
Nppc	0.000819920027754533	0	0.000429897124194109
Dis3l2	1.84187830899411	1.66529029318573	2.08349103876887
Gm29055	0.150407795178113	0.0888234497539009	0.138700075239825
Gm28375	0.0109543227850237	0.0260205637590168	0.0178624080389521
Gm29371	0	0	0.00186845663477874
Alppl2	0	0	0
Alpi	0	0	0
Akp3	0	0	0
Gm29374	0	0	0
Ecel1	0	0	0
Prss56	0	0	0
Chrnd	0	0	0
Chrng	0	0.00042309884610791	0.000479765251698756
Eif4e2	0.251126804443009	0.260779292978768	0.196706792311345
Efhd1	0.000344229008085956	0	0.0028936215788948
Efhd1os	0	0	0
Gigyf2	1.58918328075853	1.6871219065447	1.92955731158637
Kcnj13	0.00614113666056404	0.00895894074969819	0.00970407414382182
Snorc	0	0	0.000294779019692235
Ngef	0.0117835756259483	0.0143070984566637	0.0322954746687945
Neu2	0.00803380115398709	0.0103391537577261	0.0252212300690516
Inpp5d	0.00200604471469528	0.000804501655019469	0.00230806058973459
Atg16l1	0.517821693080572	0.497448342905883	0.369479149965775
Sag	0.021716268246371	0.0264163792800733	0.0253000746939927
Dgkd	1.1325355682732	1.09085877421478	1.11606126052046
Gm19582	0.00326949831392154	0.000693267241873432	0.00596503830127095
Usp40	0.756069045378192	0.73981420145744	0.76125967053381
Ugt1a10	0	0	0
Gm20528	0	0.00118476512187238	0.00139859279513364
Ugt1a9	0	0	0.000530770826229145
Ugt1a8	0	0	0
Ugt1a7c	0	0.000369057478493996	0
Ugt1a6b	0	0	0
Ugt1a6a	0.000392138881559729	0	0.000163452579342648
Ugt1a5	0	0	6.74125491603335e-05
Ugt1a2	0	0	0
Dnajb3	0.000538946135423306	0.00488994525347331	0.00663638982316769
Ugt1a1	0	0.000754402051090984	0
Mroh2a	0	0.000517334316858864	0.000220342205765344
Hjurp	0.0489383388669877	0.0569359287859401	0.0346258862932615
Trpm8	0	0.00239783760557104	0.00184678757271784
4930453O03Rik	0	0	0
Spp2	0	0	0
Gm29538	0	0	0
Gm28888	0.000405798869220177	0.000296067220593177	0
Glrp1	0	0	0
Gm19589	0	0	0
Gm29336	0	0	0
Arl4c	0.00974084918548729	0.0167665236004427	0.00730743172722072
Platr5	0	0	0
Gm29337	0.000227143283319159	0	0
1700067G17Rik	0.000222817383570039	0	0.000407342755124523
Sh3bp4	0.22570446566787	0.2385262959476	0.323035185550922
Gm28342	0.000515984559019747	0	0.00108546767727464
C030007H22Rik	0	0.000364581864636091	0.00140659787852504
Agap1	4.54367180450855	4.34287748939382	5.31495994797261
Gm28499	0.00354103413238757	0.00471117069528186	0.00229629272181848
4933400F21Rik	0.00589464092855998	0.0121667601691731	0.0104981905839132
Gbx2	0	0	0
D130058E05Rik	0	0	0
Asb18	0.000307109551091439	0.00121437529170872	0
Iqca	0	0	0.000931443340584021
4930434B07Rik	0	0	0
Ackr3	0.00401465717213829	0.000380267233376847	0.000939925361668821
Gm28721	0	0	0
Gm28723	0	0	0
Gm28722	0	0	0
Cops8	0.132377614564947	0.179421710577835	0.0979660326945244
Gm9991	0	0	0.00140500401184591
Col6a3	0.156064003825367	0.148424969029097	0.0310577127833624
Mlph	0.230897597108591	0.175662649208468	0.288945012741944
Prlh	0.000968254123798177	0	0.000908553310892287
Rab17	0.00479476720686356	0.00247042126101859	0.00438454477370077
Gm28199	0	0	0
Lrrfip1	0.220453046495657	0.248949168635988	0.214255056708332
Rbm44	0	0	0.00216838444820167
Ramp1	0.0318620643391619	0.0252112024673707	0.0256939693604815
Ube2f	0.239593987802942	0.273249008659569	0.220133071116033
Scly	2.18143943592065	1.59951156097582	1.1370734196893
Gm17090	0.0107869323998002	0.0130956105343194	0.00949698399181725
Espnl	0.0546460116725591	0.0411070733713967	0.0316029638931364
Klhl30	0.00498309736812035	0.00640272475440825	0.000789264475351233
Erfe	0.00105036057351023	0	0.00192336801713188
Ilkap	0.493956347351251	0.607924030164245	0.418325286499665
1700020N18Rik	0	0	0
Hes6	0.0829682326453442	0.187124801077478	0.0947381907351414
Per2	0.916943615333456	0.98511882296621	0.851089840994929
Gm28382	0	0	0
Traf3ip1	0.147688925702969	0.141977493475023	0.128259036572029
Asb1	0.0657457331009631	0.091703163774621	0.0498819806983488
Gm28380	0	0	0
Gm29100	0	0	0
Twist2	0	0	0
Gm29101	0.00195603730447885	0	0
Hdac4	1.56040798139627	1.65455206317817	1.71119086077112
Gm29099	0	0	0
Ndufa10	0.35443578275374	0.386367024530743	0.243782688867325
Olfr1416	0	0	0
Olfr1415	0	0	0
Olfr1414	0	0	0
Olfr1413	0	0	0
1700054K02Rik	0	0	0
Olfr1412	0	0	0
Olfr1411	0	0	0
Olfr1410	0	0	0
Olfr12	0	0	0
Cops9	0.0520548573931423	0.115581040880152	0.0546907717808223
Otos	0	0.000569186312434428	0
Gm29483	0	0	0
Gm29482	0	0	0
Gm29481	0.000300662778429753	0	0.000137028096419128
Gpc1	0.0151949698109802	0.0132301299364815	0.00956873900277218
Gm29480	0	0	0
Ankmy1	0.00470302046889834	0.00536446559678077	0.0046439928159662
Dusp28	0.0117969910857048	0.0205520529107375	0.00813986702290005
5033417F24Rik	0.0265132420726032	0.0188218563698421	0.0091447259348457
Rnpepl1	0.576787995170948	0.467699173213557	0.256780044385628
9430060I03Rik	0.00899496605467511	0.0124115270301254	0.00695982124020009
Capn10	0.111721567723454	0.119005432166533	0.0885186917374069
Gpr35	0.0142873413622357	0.00834275299370012	0.0169832545213421
Aqp12	0	0	0.000330148011053731
Kif1a	1.86205574175009	1.58269821167449	1.3309667957061
Gm28086	0	0	0
Agxt	0	0	0
Mab21l4	0	0	0
Crocc2	0	0.00136956624979112	0
Sned1	0.0350672921424612	0.0258683401187756	0.0203228907634819
Mterf4	0.0355925083968042	0.0429886265276387	0.0354552248208655
Gm28535	0.00139964141127643	0.00284759151095423	0.00736898325647852
Pask	0.017168393810737	0.0141589274493446	0.0109633916282992
Ppp1r7	0.161990284103398	0.177172910036665	0.145468075425424
Ano7	0.00544814418448358	0.00629092477288783	0.00102367876413122
Hdlbp	3.30184271641161	3.43799959122679	2.52128794497486
Sept2	0.109218254273045	0.121740741952417	0.0858649462314346
Sept2.1	0	0	0
Farp2	0.505156919872546	0.58770224196704	0.749118134182773
Stk25	0.438304795959522	0.344145626675547	0.229001694976719
Gm28536	0.00119879229759179	0.00231018173718637	0.00422844557273526
Bok	0.0118862584542793	0.0109395783410903	0.00934669075880834
Thap4	0.15834963604837	0.170674091634293	0.116138024906592
Gm10550	0.00846573271745178	0.00824591747483976	0.0073135748873401
Atg4b	0.268900824893375	0.264081513827025	0.218622011515411
Dtymk	0.134920660870982	0.133533485090216	0.0835702159865425
Ing5	0.141433123668019	0.157017391121742	0.131031418543079
D2hgdh	0.0707626795764557	0.0632012722982161	0.0620655498126634
Gal3st2	0.000247449778509677	0	0.000491384108255191
Gal3st2b	0.0502371759537164	0.0360100653462045	0.0224657353766937
Gal3st2c	0	0.000761092236745866	0.000585440391827143
Neu4	0	0	0
Pdcd1	0	0	0
4930440C22Rik	0.000230714719449378	0.00346870243629134	0.00299233248754684
Fam174a	0.163311194254276	0.151791848960234	0.13567007259919
St8sia4	0.00508553024005563	0.00649418854280574	0.00565660660262231
4930598F16Rik	0	0	0
1700063A18Rik	0	0	0
Gm29601	0	0	0
4930533P14Rik	0	0	0
Slco4c1	0.000451256654281878	0	0.00239396858401297
Panct2	0.00446157424400067	0.00569888150251652	0.0163656355341635
Gm28901	0	0	0.000201233438364913
Slco6c1	0.000351980770320376	0	0
D1Ertd622e	0.163266740101116	0.168402018851985	0.155272288460999
Ppip5k2	0.64203604715995	0.622028347018233	0.680153594478003
Gin1	0.226349094789225	0.213674817836534	0.190304203391138
Pam	3.65909837734019	4.36432854729037	4.02995398303322
B230216N24Rik	0.0160702157808186	0.0166805844831881	0.0193356198247888
1810006J02Rik	0	0	0.0014379745551182
Gm29461	0	0	0
Slco6d1	0.00119310734542086	0.00215695100005641	0.00352427404070635
Gm7967	0.596195979102217	0.835059737185113	0.768345235179941
Cntnap5b	0.060841133128539	0.0391351792445593	0.0184823990311616
Gm20268	0.000235166088915617	0	0
Gm28187	0.0358281076342987	0.025750301594486	0.0483600689703453
Cdh20	0.000704962130018274	0.00104136643341682	0.00049772220934638
Gm15699	0	0	0
Gm29012	0	0	0
Rnf152	0.00755958653600618	0.00831991460052356	0.00522258300658444
Gm17634	0	0	0.000186084313293191
Gm28403	0.0916875376635874	0.0641702660342947	0.0578944317697399
Pign	0.503394439544474	0.487164217733573	0.56080968572378
Gm28404	0.00583689284494393	0.00310674114682189	0.0136258912726955
Relch	1.24020297871909	1.53589926839494	1.61122873913895
Tnfrsf11a	0.163796657373064	0.171113028956199	0.191702028216025
Gm7160	0.085464925151172	0.147409378361491	0.0986974996214798
Zcchc2	0.976194459813024	0.939089663101415	1.04981699116616
Gm20753	0.00400535242884666	0.00101961751442708	0.00464803400610392
Phlpp1	2.19398198249362	1.8648389636932	2.05759682070592
A530053M12Rik	0	0	0
Bcl2	0.0521442110937556	0.0343063364357888	0.0410802542705047
D630008O14Rik	0	0	0
Kdsr	0.111565417225873	0.132065777710212	0.159253659184098
Vps4b	0.59617768236157	0.647812228277799	0.804123722726942
Serpinb5	0.000578865848519749	0	0.00121877297014675
Serpinb12	0	0	0.000818061363364469
Serpinb13	0	0	0
Serpinb3a	0	0	0
Serpinb3d	0	0	0
Serpinb3b	0.00883947159734871	0.00669641895804571	0.00303763879460536
Serpinb3c	0	0	0
Serpinb11	0	0	0
Gm15391	0	0	0
Serpinb7	0	0	0
Serpinb2	0.000456547433491167	0	0.000411913145386353
Serpinb8	0.0014635984545773	0	0.00232861812451179
Gm15389	0	0.000221641624431927	0
D830032E09Rik	0.00122319484087534	0.000694102848981004	0.0121954023416625
Cdh7	0.217114684120348	0.209862720840392	0.360132629503836
Cdh19	0.00348494179116594	0.00110871102526203	0.00237551558500565
Gm29088	0.00783513229856949	0.0024319490809917	0.00883654128644707
Dsel	0.086193236777868	0.0608615465667778	0.0787555225198493
Gm28189	0	0	0
9330185C12Rik	0.000708312226617251	0.000892466625982037	0.00176880312973147
Cntnap5a	0.0084225054218243	0.00544145094827188	0.00799596872441851
Gm19965	0	0.000828510279985885	0
Zfp813-ps	0	0	0
Gm28363	0.00180602703648038	0.00206033421361604	0.00124435664293784
B020011L13Rik	0	0	0
Gm28360	0	0	0.000294194171761625
Gm28168	0	0	0
Gm7145	0	0	0
Gm29106	0.00161356750644225	0.00166639694989169	0.0017383365086374
Tsn	0.290013805458721	0.481361200435191	0.252083789955766
Nifk	0.0811423563509667	0.0964558277200197	0.069717080510063
Gm28867	0	0	0
Clasp1	0.978211214129217	1.16364160905774	1.45991478778778
2900060B14Rik	0.0242847128122295	0.0272640643111848	0.0278813648649274
Tfcp2l1	0.0241218311769657	0.0481993312488782	0.0607520505516146
Gli2	0.00342619223556238	0.000608080382573954	0.00942538684129541
Gm26831	0	0	0
Gm29456	0	0	0.00098258897558019
Gm29455	0	0	0.000784782176092199
Inhbb	0.000857986612932948	0	0.00279127424857081
Ralb	0.0881494452991489	0.109186094730317	0.137264130422571
Gm27184	0.00351860039994101	0.00505144722753315	0.0100614746347565
Tmem185b	0.0125123361464074	0.0158700283420767	0.0122697605572052
3830432H09Rik	0.00054764436859591	0.000932109633154038	0.00117349925079002
Epb41l5	0.553913965904159	0.510915403244563	0.699772898033866
Ptpn4	2.03858998809446	2.08103863522295	2.49215504743497
Gm28209	0.000291366921066663	0	0
Tmem177	0.0053083593482733	0.0119279812000162	0.00499645351314784
Cfap221	0.000261359538514999	0.000841098055272611	0.000227408146573751
Sctr	0	0	0.000238109083194301
Tmem37	0.0013950131433083	0.00386150576808194	0.000989633730170738
Dbi	0.0372448456823891	0.0559397100934956	0.031107870234641
3110009E18Rik	0.110832216529507	0.119291357573483	0.0919262006513828
Steap3	0.00143503043387489	0.00142393237463482	0.00368534481524791
C1ql2	0.000466989087112122	0	0
1700012E03Rik	0	0	0
Marco	0.00103631804587033	0	0
En1	0	0	0
2610027F03Rik	0.000543562271177764	0.000438575897876213	0.00315668581974489
Gm29346	0	0	0
Gm29345	0	0	0
Gm29348	0	0	0
Gm29347	0	0	0
Celrr	0	0	0.000482364729081847
Gm29359	0	0	0
Insig2	0.172425212685735	0.205085540037544	0.217121700257889
2210011K15Rik	0	0.00071496500255829	0
Ccdc93	0.243665014674503	0.212205857721609	0.230468499584341
Gm15392	0	0.000640748299836128	0.00050697463791131
Htr5b	0	0.0002830619536056	0.000592278936120151
Ddx18	0.762190720057074	0.607246328399286	0.646226763079874
Gm28590	0	0	0
Dpp10	2.74279596902872	2.29054207621758	2.60208803445491
1700121L03Rik	0	0	0
Actr3	0.444249461213598	0.63591768146952	0.42284572104826
Gm28706	0	0	0
Slc35f5	0.286621508564245	0.364297208596208	0.417620070177256
Gpr39	0.858199006700109	0.855334344325728	1.1782155715208
Lypd1	0.00233356180648808	0.00147859787235148	0.00853256173251605
Nckap5	0.395052507000145	0.525820116448439	1.12743564370815
4930599A14Rik	0	0	0
Mgat5	0.730533338579178	0.950113433887296	1.23758786776635
Tmem163	6.88251886953616	7.01264655614806	9.33430340716484
Acmsd	0	0.000199480525363394	0.00138387818502428
2900009J06Rik	0.0176795394884957	0.0127504228032513	0.0129615651325845
Ccnt2	1.72497282316256	2.02955414071674	2.01365493997585
Map3k19	0.0689109532488255	0.0591248476800611	0.103454412776873
Rab3gap1	1.07558203594946	1.13969063833641	1.12102813298183
Zranb3	0.165762213281601	0.141435846756734	0.15726467172699
Gm28800	0	0.000528312612560715	0
R3hdm1	1.77623228283989	2.04407861647625	1.96251103472636
Ubxn4	2.83606147813681	2.74717808514375	2.59169362615719
Lct	0.00117390092482242	0	0.00192566128432038
Mcm6	0.0057722545035345	0.00823076185693126	0.01426048797689
Dars	0.379453600640347	0.349460419763438	0.295175446920319
Cxcr4	0.00102861081562969	0.00118304134137211	0.000802830040470385
Gm26686	0.00233310593790603	0.000258811940320925	0.00267578241841325
Thsd7b	0.0143747325385832	0.00550552039734872	0.0151116863859605
Gm16081	0	0	0
Cd55b	0	0	0
Gm15674	0	0	0
Gm15675	0	0	0
Cd55	0.00160798796093936	0	0.000282792182115091
Gm16083	0.00840467620050135	0.00625964194216391	0.0138763537095595
Zp3r	0.00155060345941055	0	0.000131713899775447
C4bp	0.000493879855335004	0.00136472905480518	0.000400597478723984
Pfkfb2	1.6639488378984	1.4628953641533	1.41107694766409
Yod1	0.0858157278063149	0.126808439265841	0.100064104700766
AA986860	0.00977357469610592	0.0128360683766906	0.0290024836708167
Gm28857	0	0	0
Gm28856	0	0	0
Fcamr	0	0	0
Gm15848	0.00107540059165291	0.00117212900021206	0.00133799563720585
Pigr	0.012880280402005	0.0125602267834059	0.0251745220958837
Fcmr	0	0	0
Il24	0	0	0
Il20	0.000779914238661329	0	0
Il19	0	0	0
Il10	0	0	0.00013479071303438
Mapkapk2	0.411323107969199	0.530757789061447	0.375616223367549
Dyrk3	0.100816900263718	0.106970088282838	0.0494318448214855
Eif2d	0.346322547531809	0.310352582856033	0.288545684584467
Rassf5	0.0308039078227923	0.0202179908507995	0.0455240371038262
Ikbke	0.234318057894905	0.185124261683694	0.125994298157219
Gm28914	0	0	0
Gm28913	0	0	0
Srgap2	0.427325768963781	0.407876785253299	0.397041481499594
Gm29488	0.0062858503502738	0.00403193785399778	0.0123879050647515
Fam72a	0.00301117126381284	0.00253080725381956	0.000891251315221891
Avpr1b	0.000660529759586858	0.00391783068312503	0.00230161044343749
Ctse	0.000690315638728748	0.000572564065322184	0.00308219423169743
Rab7b	0	0	0
Slc26a9	0	0	0
Pm20d1	0.000684044996381894	0.000565132022997247	0.00374122087066068
Slc41a1	0.067572703845742	0.0719322010130213	0.064159798231965
Rab29	0.0040360460792452	0.00659829864677331	0.00114957644889374
Nucks1	0.634820127324017	0.789827855081174	0.504044216051604
Slc45a3	0	0	0
Elk4	0.263175858832235	0.28403760537856	0.288012425900191
Mfsd4a	0.0124053337402341	0.0155717836001878	0.0273454308856944
Cdk18	0.110350159694164	0.121983346420573	0.0956427401859607
Gm29629	0.00045842656172275	0.00134189418264216	0.00274471003522851
Lemd1	0.00313593730304037	0	0.00114774388029526
Gm29695	0	0	0
Gm10188	0	0	0
Gm29630	0	0	0
Klhdc8a	0.00768664241936446	0.00826012146686795	0.00811623872735167
Nuak2	0.1746736875786	0.226921423380116	0.149118602549883
F730311O21Rik	0	0	0
Tmcc2	0.110335458810247	0.119066555802254	0.0701052852945283
Gm15849	0	0	0
Dstyk	0.473222866164415	0.486851636987874	0.523336500104849
6030442K20Rik	0.0721680110323638	0.0540718130128003	0.0879847726851186
Rbbp5	0.222569589885185	0.22733588492448	0.249017283778559
Tmem81	0.00990525471627091	0.0182312788090631	0.0268065677935034
Cntn2	0.00222261558256563	0.0018881833406954	0.00303160593452426
Nfasc	2.12084674145098	1.76526630469836	2.26809747642885
Gm10538	0.00451777814666676	0.00489954546770479	0.00307437180821605
Lrrn2	0.105961022582174	0.0980644560897162	0.10308230947217
Mdm4	1.41956862449328	1.3194128582712	1.38759759335642
Pik3c2b	0.0461214238265694	0.0427970873571909	0.0476571213387163
Gm28609	0.000222817383570039	0	0
Ppp1r15b	0.19225097654521	0.238155131810842	0.283226601412914
Plekha6	2.34202822287937	1.90069300434373	2.48255179410744
Gm19461	0.0367283307904361	0.0629704760857434	0.0444175877788757
Gm28040	0.056998991926407	0.0450928812356855	0.0383955725483351
Kiss1	0	0.00108237085455452	0
Ren1	0	0	0
Etnk2	0.00624303059296495	0.00744250793155093	0.00537681654640673
Sox13	0.144027233423901	0.116032974855194	0.0776764674181033
Snrpe	0.0342686146381605	0.0636248211441054	0.0340063483130462
Zc3h11a	0.0737703908952454	0.0788235570480146	0.0584931827532246
Zc3h11a.1	0.000310800445610244	0	0
Gm38394	0.0391606037528714	0.0477298129071756	0.0738536222087995
Zbed6	0	0	0
Lax1	0.0075209070319764	0.00339645839100935	0.00908062927918857
Atp2b4	0.510881488301704	0.351650464302681	0.304930275439293
Gm28441	0	0	0.000981974962507399
Optc	0	0	0
Gm15851	0	0	0
Prelp	0.00100543801783315	0	0
Gm1627	0	0	0
Fmod	0	0	0.000329404956044626
Btg2	3.87318858978745	5.14593520738444	2.61640789774129
Chit1	0.000244274651124703	0.000859267855663791	0.000255964899888984
Chil1	0.000427113374004477	0.000834941792620756	0.00129041015624763
Mybph	0.00207100620002074	0.00252134932997109	0.00102985946409751
Adora1	0.230836899143626	0.234184368520671	0.14663603568392
Myog	0	0	0
Ppfia4	0.00903171253657169	0.00665730904537235	0.00657016983037591
Tmem183a	0.270628056625283	0.327953588162966	0.220308321243779
4933406M09Rik	0	0	0
Cyb5r1	0.059467261652778	0.0562923622564227	0.0447722336407547
Adipor1	0.373299975083104	0.477366279455725	0.307776252133848
Platr1	0	0	0.00256429085390447
Klhl12	0.376949736906873	0.446597339237065	0.367800162519007
Rabif	0.554181530080664	0.476211621134007	0.35567457402084
Mgat4e	0.00153657547778062	0	0.000669363949165941
Kdm5b	1.25431184431498	1.35572791254499	1.13205982865604
Gm26783	0	0	0
Syt2	0.212632069945469	0.180025548273467	0.262425810191341
Ppp1r12b	1.89703854156152	2.07434562148573	2.64217616860403
Gm28892	0.00117392718079536	0.00226824829681022	0.00380902728111099
Ube2t	0.0048283820725619	0.00658181068612569	0.00088835574368908
Lgr6	0	0	0.00123971081692248
Gm10535	0	0	0
Ptpn7	0.00137506894322691	0.000433276791454407	0.000686706921265687
Arl8a	0.10825400138373	0.143099621257794	0.117555162436681
Gm15445	0.00888788269584829	0.00868129003852845	0.0100535993369705
Gpr37l1	0.000231909960733817	0	0.00113877727680898
Gm26642	0.009210164101688	0.0172202127414641	0.00746213943216424
Elf3	0.0587196837423286	0.0648803583498053	0.0338445103050207
Rnpep	0.379906758357227	0.383384240534262	0.2513274951585
Timm17a	0.0869708641564134	0.138558591547043	0.0883935262552253
Lmod1	0.000687146377990769	0.000382686329480076	0
Shisa4	0.0014938092309667	0.00506043211303776	0.00472546318707196
Ipo9	0.51267117419653	0.482893220540838	0.471771703834749
Gm28277	0.00274718436757402	0.00599692670691536	0.00534177474725978
Nav1	1.68910730688025	1.67955104997146	1.45135590999896
Gm4793	0.00207643687824316	0.00435066862227549	0.00177686505135719
Csrp1	0.0634753973119899	0.0890780638955305	0.070279154369525
Phlda3	0.00238215542583811	0.00206985373532474	0.00154329539733759
Tnni1	0.000930556721270558	0	0.000271470456105502
Lad1	0.00976731471853816	0.00579812086701607	0.0108804850048239
Tnnt2	0	0.000842123744074941	0.000575857091870695
Pkp1	0.000260542156626457	0.000499059397975954	0.00223943692015649
Igfn1	0	0	0.00117119455926163
Tmem9	0.0449292168682702	0.0628538425760058	0.0478621598989244
Ascl5	0	0	0
Cacna1s	0.00111679849125139	0	0.000322746479359845
Gm37759	0	0	0
Gm15850	0	0	0
Kif21b	0.0148546764437602	0.00870521199490885	0.0216598159298511
Mroh3	0.00103052176345676	0.00100863439617534	0.00244793472387682
Inava	0.00800713321449852	0.00670064143076362	0.0088019859879342
Gm26568	0	0	0
A430034D21Rik	0.000123462551678522	0	0
Gm37552	0	0	0
Gm26781	0.0019217159276787	0.00465367531510716	0.00308887630252546
Gpr25	0	0	0
Camsap2	0.720545515584074	0.73182557184924	0.549500550794994
9230116N13Rik	0.0193470159253399	0.0274606096108022	0.0180697090167705
Ddx59	0.0496080820969067	0.0487996143005756	0.0389661407763181
Kif14	0.00146280595312115	0.000393888668339466	0.000636850051973924
Gm37799	0	0	0
Gm33994	0	0	0
4933409D19Rik	0	0	0
Platr23	0.000272585640134157	0	0.000492917868965416
Zfp281	0.152797633412972	0.16783598504758	0.11822918758748
Gm19705	0.0522262191166104	0.0220612351482876	0.018639343046699
Platr22	0.000609814006251977	0.00141035366856246	0.00454280690175014
Nr5a2	0.00414993083934621	0.0011636932877071	0.00372268334882902
Gm4258	0.0110379630379336	0.00762252974584163	0.00570655487976083
Gm26979	0	0	0
Gm26936	0.00032756655783727	0	0
Gm26930	0	0	0
A430106G13Rik	0	0	0
Ptprc	0.00494239789516534	0.00570905740568705	0.00631207940060281
Gm28556	0	0	0
Atp6v1g3	0	0	0
Nek7	0.590214591468861	0.813645132973433	1.01208135127611
Gm28501	0.00443524854088867	0.00515710547942181	0.00657509644815258
Gm5833	0.00182373859263639	0.00106702778211006	0.000994323151382236
Lhx9	0	0.00106043523514931	0
2310009B15Rik	0.0130544616238348	0.0177339659216957	0.0134017247197201
1700019P21Rik	0	0	0
Dennd1b	1.49451532952926	1.64589300765887	1.83582256256522
4930596I21Rik	0.000453797773743628	0	0
Crb1	0.340909845192407	0.32906489511174	0.620822536463632
4933436E23Rik	0.000774767377641039	0.000243413940159641	0.00606637715616616
Gm34816	0.000587908206747445	0	0
Zbtb41	0.190706574160062	0.234452365659424	0.161817386707411
Aspm	0.00812555471719526	0.0101098535632697	0.00802052627562891
F13b	0	0	0
Cfhr1	0	0	0
Gm4788	0.00505107244260327	0.00254876908572701	0.0026723128667743
Cfhr2	0.00118289637089221	0	0.00119791136689454
Cfh	0.00390287534425545	0.00213189247333601	0.00728435881338143
Kcnt2	0.00208729654421701	0	0.00252851371491576
4930590L20Rik	0.00332067204150291	0.00131232943516942	0.00242138503660617
Cdc73	0.992649908450454	1.20188220504004	1.317590347381
B3galt2	0.0854698236426197	0.082265608987678	0.0995328103330003
Glrx2	0.162691136367145	0.179943035980972	0.109107795317703
Ro60	0.339251869782762	0.513483390461155	0.303689555444748
Uchl5	0.155267316583701	0.166529398223364	0.12362206393571
Gm29170	0.0217893377014145	0.0266273906040751	0.0340220367074898
Rgs2	0.769636682919513	1.65218172448931	1.90792998049096
Rgs13	0.00153023494382182	0.00202667697591503	0.00566822107344468
Rgs1	0.00127123748844658	0.00320750127213214	0.00244324734717183
Rgs21	0	0	0
Rgs18	0	0	0.000803449392626322
Gm29514	0.000828906887005233	0.00141733810434625	0.00159425444055123
Brinp3	0.00360842222749161	0.0018073548268871	0.00308819604845136
A230059L01Rik	0	0	0
Gm15584	0.00229344488768719	0.000984471986965139	0.00160041961445004
Gm29515	0	0	0
Gm29020	0	0	0.000173384721646904
Gm29398	0	0	0
Pla2g4a	0.00122016059105875	0.000284769714687498	0.00273242548133869
Ptgs2os	0	0	0
Ptgs2	0	0	0
Ptgs2os2	0.000481689514011829	0	0
Pdc	0	0	0
2310030A07Rik	0.000613696717708968	0.000815746870138681	0.00239071894504991
Odr4	1.0398519441692	0.893979120298683	0.997561796909958
Tpr	2.55300688566308	2.15698983838548	2.26824200866649
Prg4	0	0.000710640997582986	0.00108289509993736
Hmcn1	0.00115094277675578	0.00199916956165613	0.00242643098660642
Gm20631	0.000614893345090371	0	0.00157040514913839
Gm29188	0	0	0
C730036E19Rik	0	0	0
Gm47985	0	0	0
Gm8947	0	0	0
Gm47995	0	0	0
3110040M04Rik	0	0	0
Gm47996	0	0	0
Gm10138	0.0581214628513705	0.106300513513769	0.062625924755913
Ivns1abp	0.777852361695866	0.878286685804297	0.61326797007331
Swt1	1.21790032524244	0.841226394556627	0.716815628055893
Trmt1l	0.704173305793989	0.558507638428293	0.369503033255514
Rnf2	0.333907345600722	0.38543605992594	0.314977501609258
Gm28181	0.000546285311835959	0	0.00122323380045766
Fam129a	0.00553139367981853	0.00418901429143196	0.00715164886479354
2810414N06Rik	0.00857080986123471	0.0141525068789665	0.0201505504478666
Edem3	0.72620547634954	0.879576451347429	1.06318387143323
1700025G04Rik	0.163499688899117	0.250884621645357	0.368748531781665
Gm28610	0.00112615498101462	0	0.000803276232365288
Tsen15	0.0771161882357688	0.0788243378068126	0.066317165245792
Colgalt2	0.00638765161589569	0.000265474361641386	0.00195051233048247
Rgl1	1.59389390965317	1.64850554657555	1.98886999268666
Gm15479	0.0037897323737533	0.00473398346113983	0.00686658139830221
Gm28792	0.00505666255377466	0.00787129655734465	0.00859245362341226
Apobec4	0.0324331258371412	0.0268700617664145	0.041100323402803
Arpc5	0.449280058999713	0.576337437952606	0.335776113022178
Ncf2	0.0083036506117172	0.0111881186326196	0.0153374953384445
Smg7	1.01423177254803	0.985582639614326	0.787522767947976
Gm28791	0.027519487061591	0.0481411083506153	0.0339372081400468
Nmnat2	0.629964581629428	0.575688343164247	0.696836290219374
Gm28960	0.00186307477527772	0.000224263650151946	0.00288098532006897
Lamc2	0.10497583991315	0.109129959985491	0.0851318788270942
Lamc1	0.234974231011277	0.282511980829704	0.242842153028515
E330020D12Rik	0.010433912556514	0.0106548670560566	0.00708541977330617
Shcbp1l	0.000609099995201404	0.000157436006863349	0.00106640126396467
Dhx9	0.987657500842287	1.05040784965837	1.06416985490016
Npl	0.00728055658473204	0.0031905779424297	0.0134776316213259
Rgs8	0.00824538788461043	0.0115684818256836	0.0124765208438381
Gm29529	0	0	0.000695505838690955
C230024C17Rik	0.00615218360360378	0.0132115029118379	0.00895940392459157
Rgs16	0.502104864336849	1.01322645041259	0.543528320049117
Gm28513	0.00340936556379041	0.00265172725015243	0.00116986419398883
Rnasel	0.00859836456477279	0.00347221526323889	0.00903301981294205
Gm28512	0	0	0
Rgsl1	0.00211373105058498	0.00212573648611392	0.000163134040518227
Teddm2	0.0128496452552193	0.0312904045498918	0.0209797424653037
Teddm1b	0	0	0
Teddm1a	0	0	0
Glul	1.10706995136044	1.92648222094087	1.04071692630962
Gm29290	0	0	0
Gm29291	0	0	0
Gm28286	0.00213488345638924	0	0
A830008E24Rik	0.00158529710885832	0.000590797112086514	0.000462833190476861
Zfp648	0	0	0
4930452N14Rik	0	0	0
4930532M18Rik	0	0	0
Cacna1e	0.00422964033567419	0.00420361457223358	0.00682023244393705
Gm29282	0	0.00182120770537943	0.00097190232724545
Gm9530	0.0496777890805681	0.0363663386324859	0.0584331596107769
Ier5	0.122669477083621	0.108301198606856	0.0593405183118628
Mr1	0.0224657114611749	0.0352138799196776	0.021640998903821
Stx6	0.773192145381132	0.788967281293889	0.82194121215705
BC034090	0.00439482912363188	0.00218874544805354	0.00266574104478103
Gm37622	0	0	0
Xpr1	1.26112177248046	1.5160013877698	1.99514727017485
Gm5532	0	0	0
Acbd6	0.762186465584968	0.790754633405886	0.8935864140015
Lhx4	0	0.000384503748386917	0
Qsox1	0.120511236177406	0.150348891847743	0.0972181231342124
Gm37571	0.0031282736070095	0.00214610717298329	0.00416146911535569
Cep350	2.16799393076345	1.94034536874775	2.07640185335374
Tor1aip1	0.525936200534327	0.573615468178718	0.415330889470411
Tor1aip2	0.566017717736116	0.696731608305712	0.731037198118642
Fam163a	0.40396117452734	0.526025735505754	0.424033671507202
Tdrd5	0.00442371009688992	0.00463940517114013	0.00414065656406062
4930518J20Rik	0	0	0
Nphs2	0.00121656287862224	0.000552205421637086	0.000997362246314057
Axdnd1	0.00251925060782555	0.00261724615187526	0.00590267272693797
Gm2000	0.0131264913571006	0.0275101729323874	0.0125851471988707
Soat1	0.124776057745266	0.210287533639004	0.135592452762916
Abl2	0.902046519322461	0.987710813561922	1.18472294816046
Tor3a	0.22462074677831	0.237460092848742	0.158811531348736
Fam20b	0.501705796188766	0.642012652511327	0.598831831357671
Ralgps2	0.80983585240076	0.833223309133142	0.880934263188237
Angptl1	0.00145164525627372	0.00552533843059139	0.00303713845245325
4930439D14Rik	0.00138338409408229	0.00315719312369161	0.00320544094385025
Gm28694	0.00188795870179913	0.000339904262731924	0.00101399135873662
Tex35	0.00321178618927705	0.00157986689007408	0.00849120864035306
Rasal2	2.32131355698914	2.32326528769365	2.16095616483592
Cryzl2	0.229601034719413	0.232060934973173	0.15437608222076
Gm15486	0.00718990759600937	0.00630280157008617	0.0114709978782353
Sec16b	1.21254001903504	1.05605005383404	0.768231519293991
Brinp2	0.0825175635518751	0.110007831046361	0.142875126436346
Astn1	0.171439253116205	0.145299786483389	0.179257552925908
Gm37679	0.00161523046825718	0	0.000214806850327357
Pappa2	0.760995305341048	0.681708857291349	0.343137988321287
1600012P17Rik	0	0	0
4930562F17Rik	0.000652551502931359	0.000602397934658162	0.00118214420849492
Cop1	0.968003835200344	1.15942366437375	1.23412168924342
Tnr	1.4316469499824	1.2921429120045	1.4207919798973
Gm10530	0	0	0.000328626685317712
Gm38039	0.000509288465908205	0	0.00052364080672705
Gm37294	0	0	0
4930523C07Rik	0.0189552617558479	0.0315257688674415	0.0219993053099017
4930562F07Rik	0	0	0
Tnn	0.000315496920689995	0.000991648193976162	0.00341376456893447
Mrps14	0.0408647808919752	0.0600317842437482	0.042943138858292
Cacybp	0.116302109581644	0.154634889170249	0.0952480234773962
Rabgap1l	2.79335735850867	2.94114092071966	4.00079629766907
Gm36975	0.0357504992586566	0.0303283447836792	0.0312923078833127
Gm37529	0.0741823720789584	0.0784089841432358	0.0954022702153138
Gpr52	0.01937006954465	0.00488707548195501	0.0167851227646141
Gm37328	0.00079635290050402	0.000893320775910981	0.00283127702634472
Gm37083	0	0.000822222166020875	0
Gm38060	0	0	0
Rc3h1	1.26167324681402	1.47352531144896	1.35750734280843
Serpinc1	0.0253060555565474	0.0161241584771086	0.0261415155558073
Zbtb37	0.171544773195666	0.205328597277073	0.247129359114275
Gm37362	0	0	0.00057825992322379
Gas5	0.408276718658613	0.506744842037004	0.284143938127001
Dars2	0.141560485085881	0.132242133138186	0.1298109504286
Gm37634	0.00179504014202581	0.00559350338639046	0.00721096190851375
Cenpl	0.00734277260135854	0.00802841743440842	0.00557134081111464
Klhl20	0.18963400013437	0.196215453876516	0.257033403251772
Ankrd45	0.021447906021803	0.013798464927803	0.0161708027940736
Tex50	0.00147613199731377	0	0
Prdx6	0.237074540454122	0.355857971767508	0.232702850367718
Tnfsf4	0	0.000213401559440195	0.00107788531212733
Tnfsf18	0	0	0
Fasl	0	0	0
Suco	1.25882157430449	1.1927080047293	0.998685085481068
Gm31925	0.000673525508524782	0	0.00116746468476299
4930558K02Rik	0.00401076166277837	0.00277283148048853	0.00173558044624768
Pigc	0.0542541049643947	0.0496825390943942	0.0327811573397552
Gm38304	0.0211319343771651	0.0271446035303391	0.023648596667784
Dnm3	1.35017571003978	1.14406990524548	1.76858443651662
2810442N19Rik	0.00538286087965909	0.00511906375702505	0.00362241483373978
Dnm3os	0.000296003532389912	0.00027093616617788	0.00508874898738112
Eef1aknmt	0.0893650156708474	0.0791263009777889	0.0580956491137541
Vamp4	0.806045148907243	0.936469920238328	0.894396202915784
Myoc	0	0	0.00102149705734388
Myocos	0	0	0.000135993024905858
Prrc2c	4.80383162887212	4.22771746979661	4.63201436801073
Fmo4	0.0175167392192384	0.0188372460295201	0.0200817093297984
Fmo1	0.0278415576638139	0.0275828070845184	0.0261177473362191
Fmo2	0.0158194041776271	0.0128198788158276	0.00838491979672396
Fmo6	0	0	0
Fmo3	0.000443754572607644	0.000348899841605102	0.00208540897436967
Gm37273	0	0.00104082415741419	0.000128171741606266
Mroh9	0	0.000439726604166707	0.00108150771159906
Prrx1	0.00135043453758459	0	0.00207656317945876
Gm20471	0	0	0
Gorab	0.231320739647886	0.212981945302651	0.206128437796877
Gm29500	0	0	0
Mettl11b	0.00222317003244385	0.000782138135969076	0.00397086449447268
Kifap3	0.956367015038817	0.925860354739333	1.08031983386447
Scyl3	0.43837258417224	0.36338627620344	0.340072157602317
BC055324	0.0299524865670417	0.0156294686718636	0.00830203362274754
Mettl18	0.00689461962536422	0.0133400470415187	0.00911856431197218
Sele	0	0	0
Sell	0	0	0
Selp	0	0.000437149971197637	0.00160634078717603
Gm16587	0	0	0
Gm16548	0	0	0.000135410174794601
F5	0.00780938458908719	0.0114115919166948	0.00743771548952904
Slc19a2	0.0371127137785129	0.0510720135110619	0.0438693185674359
Ccdc181	0.167017734336475	0.147415579752813	0.105454606076931
Blzf1	0.293350568698036	0.267366091642317	0.226087341230695
Nme7	0.177335730570697	0.23672964032987	0.32114462929889
Atp1b1	0.382071142401827	0.833293311885313	0.485255350017184
Gm32391	0.00854754242056062	0.00938398961322181	0.0100726506000294
Gm26685	0	0	0
Gm37754	0	0	0
Gm37853	0	0	0
Gm37184	0	0.00279893425549713	0
Gm36945	0	0	0
Dpt	0.000591229190529342	0.0001129345373207	0.00114776436778987
Gm32569	0.0115164865186661	0.0104756372802623	0.011761387585563
Gm20743	0.00578359698303601	0.00318787218799952	0.00382340878921858
Xcl1	0	0	0
1700029M03Rik	0	0	0.000945191191539906
4930568G15Rik	0.00115507941554036	0.00446984165795733	0.00288793258094553
Tbx19	0	0.000185776555530101	0
Sft2d2	0.0491334838613677	0.0511778243014539	0.0573441900555932
Tiprl	0.203341689895281	0.194898546481526	0.148093188671306
Gm38190	0.112485560402099	0.107334313411539	0.130304261735752
Gpr161	0.0354640287526173	0.0343629776097955	0.0447427777511661
Dcaf6	1.67423607750022	1.694308853073	2.0319359021466
Gm37864	0.0206284585175257	0.0245315832677815	0.0418476588960168
Mpc2	0.208100835105987	0.237551582366108	0.172555779361656
Adcy10	0.0101994695574622	0.0125144052543158	0.0106195234507794
Gm38325	0	0	0
Mpzl1	1.20399108458846	1.34494431481294	1.19666257895989
Rcsd1	0.00327165092279553	0.00176471645648771	0.00508790487534655
Gm37073	0	0	0
Creg1	0.373593654409856	0.666242606672401	0.374742068624337
Gm36972	0	0	0
Gm16565	0.0109610702517171	0.00489817089035657	0.00537824694306643
Cd247	0.0168093382639941	0.0104343515988564	0.0118147954699743
Gm37469	0	0	0.000539337948179594
Pou2f1	0.617276577479166	0.8489505034786	1.0830881634413
Gm26665	0.00284863647550692	0.000297390986812944	0.0041191800002158
Gm37923	0	0	0
Dusp27	0.000482972916635563	0	0
Gpa33	0.00285460731122509	0.00314941799594671	0.00574208964337433
Mael	0	0.000351052871121852	0
Ildr2	0.000981596241207155	0.00102199298224072	0.00110094311782398
5330438I03Rik	0	0	0
Gm15853	0.00231694934290249	0.00302936727994106	0.00437317223980921
Tada1	0.120448528692881	0.122339229538579	0.081164298070949
Pogk	0.158899910196993	0.168210868354112	0.124558885211384
Gm4846	0.000419171989641491	0.000451268475326014	0.00366254916301739
Gm4847	0	0	0
Fmo9	0	0	0
Gm16701	0.00116283832763756	0	0.000303229080943413
Gm16701.1	0.00059144124601717	0.00167442307199754	0.00200297105940577
Fam78b	0.132763670441329	0.145937337700406	0.21218448646687
Uck2	0.736573785310083	0.925304497322628	0.59167185540817
Gm37982	0.00579882263450268	0.00170282122800588	0.00109288576171621
Gm2453	0.00130405590393916	0.0020966491811214	0.00325496073710605
Tmco1	0.19222674794378	0.186395385239632	0.148421422428547
Aldh9a1	0.292615811257395	0.357149709510571	0.408118285557984
Mgst3	0.0212216464520743	0.0227510114407188	0.0395758454362294
Lrrc52	0	0	0
Rxrg	0	0	0.000657506959413178
Lmx1a	0.000850493548833543	0.00137013698740958	0.00206668901488467
Gm20711	0	0	0
Pbx1	2.74254328034575	3.15185340037421	3.70658235976653
Gm37839	0	0.000242944187480346	0
Nuf2	0.0107941923494712	0.00780376678188557	0.00954568753770041
Rgs5	0.012272937235929	0.0194506535906786	0.0173605127604405
Rgs4	0.603372114286208	0.462329292833598	0.224625847241158
Ccdc190	0.00421446072285734	0.00157809858254088	0.00480097035363127
Gm15852	0.000814394858959324	0.00278833807591896	0.000260047122060134
Hsd17b7	0.017037551073016	0.0306922476864132	0.0309466042084561
3110045C21Rik	0.00828382038914851	0.00390735119581229	0.00665966334902942
Ddr2	0.00329239203990722	0.0024869743910488	0.0020634150236944
Uap1	0.348532485320263	0.384815147124968	0.259440489246961
Gm37748	0.00186700634383513	0.000717307393549357	0.00214026292065178
Gm37502	0	0	0
Uhmk1	0.181142801297628	0.281663943447441	0.192978398631394
4930500M09Rik	0.000735808621867027	0	0.000629675299648792
Sh2d1b2	0	0	0
Sh2d1b1	0	0	0
Gm7694	0	0	0
Nos1ap	0.0156354540639376	0.0196216286594023	0.0209617129795975
Spata46	0	0	0
Olfml2b	0.0133466106511271	0.0219603180793255	0.0306866707476528
Atf6	2.01088048980454	2.43337555714556	3.72539148112512
Gm9929	0.138655548783753	0.128663251929074	0.219843334657106
Dusp12	0.126444156009209	0.136232295204	0.0911777027059777
Gm26620	0.0178593140745855	0.0140423728873217	0.00858306346168675
Fcrlb	0.000555514424384391	0.000314928620916611	0
Fcrla	0.000234739459540704	0.0047480486742253	0.00414984382038424
Fcgr2b	0	0	0.000688831226096585
Gm38204	0	0	0.000106341312972295
Gm10522	0	0	0.000565641339035101
Fcgr4	0	0	0.000682652074566269
Fcgr3	0.000402609582336392	0.00126598135773287	0.000170990379106899
Cfap126	0.0131604040660664	0.0219010372099642	0.0121605184452528
Sdhc	0.261893294039023	0.299029719591075	0.205807013114323
Mpz	0.0131752798171959	0.0172272538683317	0.0162615808837676
Pcp4l1	0.00298754532570889	0.00826121232576678	0.00187732666837997
Nr1i3	0.00450763431784748	0.00315062418373984	0.0031715597549942
Tomm40l	0.0549677884796314	0.0640113651644937	0.0371232130154656
Apoa2	0.00288807332259954	0.00156776791722479	0.00543888818006205
Fcer1g	0.117459279374462	0.307340145869033	0.113107328373305
Ndufs2	0.716841135806863	2.01542128768986	0.654819048442359
Adamts4	0	0.0013143870931402	0.00267729689343964
B4galt3	0.178313022654749	0.178193284727684	0.0918682028309592
Ppox	0.220954784690743	0.158183343175043	0.100444821726777
Usp21	0.0680225288701037	0.0694628273132872	0.043265814851622
Ufc1	0.193368385308873	0.345825760044129	0.180022491930831
Gm20045	0.069345386023359	0.0832159983995821	0.0975095123922054
Dedd	0.163519465728209	0.116259141517786	0.11957083129748
Nit1	0.265867832170284	0.243908741942468	0.157304307618938
Pfdn2	0.130663621390268	0.169527700562117	0.111734997084032
Klhdc9	0.0155652339992502	0.0172623676621733	0.0123840756293954
Nectin4	0.00209075782745481	0.00371477458767334	0.00373066167933591
Arhgap30	0	0.00033753196270996	0.00209656076118935
Usf1	0.139928034247893	0.112155624717451	0.110190298296584
Tstd1	0.0148649521089026	0.0263584821990477	0.0132302877771163
F11r	0.165322523454975	0.124994187855142	0.0847655904611508
B930036N10Rik	0.0342057672242138	0.0284118532759175	0.0178830116024584
Alyref2	0.027686440482418	0.025906730334145	0.0334473658975776
Itln1	0.000813088835010027	0.000349144334830611	0.000947098923549339
Cd244a	0	0	0.000533355737255013
Ly9	0	0	0
Slamf7	0	0	0
Gm37787	0	0	0
A630035G10Rik	0	0.000164840569913974	0
Cd48	0	0	0
Slamf1	0	0.00068492655032881	0
Cd84	0.00758977626167252	0.00668728575418631	0.00464643481552214
Gm10521	0	0	0
Gm37065	0.000174512454486352	0	0.00347511425238301
Slamf6	0.000446854717454778	0	0
Vangl2	0.0592045380482944	0.0584966439489593	0.0380668255440212
Nhlh1	0.000176182310895776	0	0
Ncstn	0.159012895603542	0.162665082992324	0.119103399063653
Copa	1.9787114628591	2.01683365916942	1.97497946844722
Gm37756	0.00235889879183246	0	0.00401929325984382
Pex19	0.135904393170426	0.161758364764204	0.0977233893075115
Dcaf8	1.67847047416542	1.74070699121286	1.9276590921485
Pea15a	0.206143517000123	0.251469658065273	0.161588757915471
Casq1	0.000354807850097461	0.0019519411815269	0.00112152583057598
Gm17224	0.00453479097506797	0.00176162768651439	0.000625521865152803
Atp1a4	0	0.00150382225899902	0
Gm37950	0	0	0
Igsf8	0.0443223021348395	0.0412628693999095	0.0296066047829495
Atp1a2	0.00213682600184808	0.00106756519282602	0.00150663764780708
Kcnj9	0	0.00155901961270894	0
Gm36937	0	0	0
Kcnj10	0.000689068605398488	0	0
Pigm	0.0620577655517657	0.0880401533853351	0.0992805497553893
Slamf9	0	0.000372855595933584	0.000302625647404939
Igsf9	0.0116990477961051	0.0104777403452617	0.0120452985701476
Tagln2	0.072636450723538	0.140779514491277	0.0627947785684812
Cfap45	0.00617448310627352	0.00391591212632167	0.00871101390610348
4933439K11Rik	0.0390326975428757	0.0448089539583087	0.029122885208948
Vsig8	0.00469820746978379	0.00200558305772158	0.00224619174601557
Slamf8	0	0	0.000146575701814208
Fcrl6	0	0	0
Dusp23	0.0349274069320594	0.0349729768943636	0.0243492328307213
Crp	0.0178014190380652	0.0163861436867213	0.0145943536660834
Apcs	0	0	0
Olfr16	0	0	0
Olfr1408	0	0	0
Olfr1406	0	0	0
Olfr218	0	0	0
Olfr1404	0	0	0
Fcer1a	0	0	0
Olfr418	0	0	0
Mptx2	0	0	0
Ackr1	0	0	0
Cadm3	0.000576422416823638	0	0.00127197785487498
Aim2	0.000492118592295477	0.00203965534866266	0.00179505036286197
Ifi206	0	0.000344551904068764	0.000438318001159447
Ifi214	0	0	0
Ifi213	0	0	0.00051813820986568
Ifi209	0	0	0
Ifi208	0.000944642547135834	0	0
Ifi207	0	0	0.00120020432624138
Ifi204	0	0.000306560125018786	0.00110019016614428
Mndal	0.000463841751723124	0	0.000584284724350987
Ifi211	0	0	0
Ifi203	0.0018471702448797	0	0.00041411039278564
Ifi202b	0	0.000349272749942071	0.000600901092299937
Ifi205	0	0	0.00127582322271879
Olfr433	0	0	0
Olfr432	0	0	0
Olfr430	0	0	0
Olfr429	0	0	0
Olfr427	0	0	0
Olfr231	0	0	0
Olfr424	0	0	0
Olfr420	0	0	0
Spta1	0	0.00147706758092811	0.00011368289635642
Olfr419	0	0	0
Mptx1	0	0	0
Olfr417	0	0	0
Olfr248	0	0	0
Olfr414	0	0	0
Olfr220	0	0	0
Fmn2	4.61567241069039	5.22207445034738	7.20915679985035
Grem2	0.00842047409596886	0.0261439398495687	0.0168950848744256
Rgs7	3.34725357870938	3.59947906613583	4.74444489475854
Gm36307	0	0	0
Fh1	0.152303446347302	0.22058959391233	0.135672971152469
Kmo	0.00354730000100976	0.0102653876419469	0.0101578193004235
Opn3	0.00586910116852293	0.00703466175959342	0.00664040891508282
Chml	0.0207749546554028	0.0435634073714031	0.0481451676103402
Wdr64	0.000856111860263787	0.000659168338285819	0
Exo1	0.00880298452334815	0.00228583078502188	0.0108792593174806
Gm38100	0	0	0
Pld5	0.0116012893075575	0.0152398876964854	0.0152439549563928
Rbm8a2	0	0.000710608654986526	0.0024721565758181
Gm38101	0	0	0.00118188066709961
Gm36536	0	0	0.000524897620451583
Cep170	1.36443977921382	1.2683006344142	1.54108709358171
Gm36992	0.00440863353860592	0.00797429426611731	0.00302410343992111
Sdccag8	1.84647261169207	1.78966905364391	2.30801078711124
Gm15423	0.00435741080170016	0.0118659673419484	0.0051663073036761
Akt3	2.8488608239692	3.46492441610476	4.45483025231025
Gm26801	0.00857678982614227	0.00463733900903753	0.0028537523125485
Zbtb18	0.121534484513745	0.132436221312082	0.136930645942862
Gm29856	0.000434127693855482	0	0
Gm37306	0	0	0
Gm37280	0	0	0
2310043L19Rik	0	0	0
1700016C15Rik	0	0	0.000820563536455714
Adss	0.167765529749822	0.209038792008133	0.162385165077555
Catspere1	0.168499155521718	0.153451098082041	0.195659645675837
Catspere2	0.931412770531641	0.744496738024755	0.843218459588722
Desi2	0.773913138956444	0.763664433533039	0.939106631800002
4930527J03Rik	0.000542638503866289	0	0.00138794160184143
B230369F24Rik	0.0289004397696997	0.0386291328858277	0.051504073177089
Cox20	0.0770771610072496	0.0928150277641423	0.0535574307041243
Hnrnpu	3.16727337394191	3.18449344758255	2.64413203907926
Efcab2	0.169596838644553	0.202070145514446	0.173322512744005
Kif26b	0.00472349231697514	0.00250733121081076	0.00122308940208524
Gm16564	0.000830190194047815	0.00106356802770557	0.00212721665620788
Smyd3	5.75321719827034	5.84653833556421	8.67744208243843
Tfb2m	0.216584240012351	0.227381212881625	0.269785689730637
Cnst	0.798766814067097	0.704919346832943	0.753841593183828
Sccpdh	0.112215299351769	0.12020802518959	0.0646891590603357
Kif28	0.0016470487848151	0.000502945399814302	0.00194420981116119
Ahctf1	0.780989809492658	0.70811803986998	0.631798661193946
Gm10518	0	0	0
Cdc42bpa	3.27858963311547	3.36659581382501	3.94403225823607
Coq8a	0.142971175730925	0.148312436820594	0.138157700686471
Gm37336	0.0010802003589394	0	0.00229331380363439
Psen2	0.155551893075904	0.188966175695786	0.112876614094628
Gm31728	0.00224909065129513	0.00928966750954806	0.00716711123796105
Itpkb	4.24373312822873	3.99028766874915	4.32423348097334
Stum	0	0.00128730620415215	6.01006184260788e-05
Gm37267	0	0	0.000465714883830258
Parp1	0.303629421592615	0.302737131625132	0.21331227321478
Lin9	0.0392703100372352	0.0602138759436456	0.0618808973257791
Mixl1	0	0	0
Acbd3	1.06897625906846	1.04967615235601	1.27131573249683
Gm37768	0.026282320894597	0.0293817649972077	0.0422337568188474
Gm38293	0.0380877905166724	0.0231799691111497	0.0481823359448561
H3f3a	0.399472296293099	0.715390039031464	0.453212858245567
H3f3aos	0.0142776713074591	0.0132919159193728	0.0252391991041974
Sde2	0.186389791664671	0.195874819013806	0.1636443975253
Lefty2	0	0	0
Pycr2	0.214478749268131	0.315384172771175	0.144602414580327
Lefty1	0.00140379655757512	0.00383578302234719	0.00319577682229711
Tmem63a	0.852063044045591	0.813778176408157	0.499240476978902
2210411M09Rik	0.0300506527367049	0.0275263071678377	0.0303814781642949
Ephx1	0.0340315835213537	0.0493888182168747	0.036979383995995
9130409I23Rik	0.000618907883522226	0	0
Gm37406	0.000455118716504282	0.000271821931404236	0.000946071237581243
Nvl	0.380267634557118	0.336767460518942	0.41060982032358
Cnih4	0.117229218174499	0.136749611074537	0.0909684376735738
Wdr26	1.19331780151398	1.27849807783241	1.22154547028595
A430110L20Rik	0.00735147931515279	0.00454412720486416	0.0098283283943405
Cnih3	0.000745745098861426	0	0
Ccdc121	0	0	0.0001928714839688
Dnah14	0.00148005568221028	0.00126943654125566	0.00397559776886167
Lbr	0.401148339200296	0.478442181160105	0.290559156640037
Gm5533	0	0	0
Enah	1.51320424384627	2.05688296684456	2.62785289783668
Srp9	0.110498347025278	0.247928679718441	0.142713463853206
Vmn1r1	0	0	0
Degs1	0.192166089724638	0.218296837046274	0.0891730104232861
1700047M11Rik	0	0	0.0008168274727461
Fbxo28	0.333099054650735	0.383511247043637	0.331488098910704
Trp53bp2	0.284805506221015	0.270713928713428	0.224236337964168
Capn2	0.468336110062039	0.383525500531157	0.41080718904892
Gm37885	0.00193969683769321	0.0014005477251107	0.00167346046224905
Capn8	0.00576261055390948	0.00713096737644821	0.00237346395490732
Gm37218	0	0	0
Ccdc185	0	0	0
Susd4	0.217779391283789	0.220096870866523	0.228118883817252
Tlr5	0.00152893307803082	0	0.00122017069652898
Gm38079	0	0	0
Disp1	0.238904154110149	0.287472105085539	0.470583949749485
Brox	0.301453894958593	0.313030575927995	0.314318154271203
Aida	0.199488635578141	0.259008037737246	0.144062707129732
Mia3	3.35607298595419	3.35672801453733	2.85900116731113
Taf1a	0.286636337729381	0.249607281302433	0.239787707231134
Gm37986	0.00473945810409913	0.00257871223952589	0.00557795869505344
Hhipl2	0.00603296623400329	0.00388454520295136	0.00430019800962619
Gm37214	0.00109847380999619	0.00056651417114638	0.000290660541584185
Gm33973	0	0	0
Gm34068	0.0202117579842475	0.0197324233912386	0.0187512130686058
Gm38108	0	0	0
Dusp10	0.553110833631174	0.775492779900884	0.556988000687858
1700056E22Rik	0.022575986914758	0.0256998463434464	0.0145304790022983
Gm37223	0.000751197313545665	0.000324190592365812	0
Gm37712	0	0	0
1700112H15Rik	0	0	0
Gm37800	0	0	0
4930488B22Rik	0	0	0
Hlx	0.00101712949253511	0.00110399183691924	0.00254470363281953
Gm34342	0	0	0
Marc1	0.00167830643005987	0.000165022530160108	0.00399590115236549
Marc2	0.192515743800539	0.207129347735039	0.196982898671422
C130074G19Rik	0.000564491600006662	0.000218761866657098	0.00120376703086757
Mark1	0.536973648783509	0.507904694536473	0.679327893472161
Gm38251	0.00447385771821358	0.00225183411724757	0.0123744035044796
Gm34732	0	0	0
4930433J02Rik	0	0	0
Gm37662	0	0	0
Rab3gap2	1.90535789611775	1.77439339324247	2.01359121619339
Gm34882	0.00265271479334684	0.00167070779645632	0.00361857052729635
Iars2	0.821257255879931	0.671928592884004	0.772863396619619
2010103J01Rik	0.000273397218349465	0.00039584311310032	0.00059783273445479
Bpnt1	0.195392065978747	0.211115833254037	0.198753004181364
4930532G15Rik	0.00838678241145363	0.0108538543494975	0.00827956128488435
Eprs	1.76539193238508	1.95225353998906	1.97206258548617
9630028B13Rik	0.000410098551308936	0.000286486261055594	0.000580850768930284
Gm2061	0	0	0
Slc30a10	0.000776725231875986	0	0
Gm38093	0	0	0
Lyplal1	0.358939787136959	0.347312545054002	0.331465695387855
Gm37134	0	0	0.000151328854517158
A730004F24Rik	0	0	0
Tgfb2	0.0075282083334074	0.00515791071096443	0.00303441443857689
Gm29491	0	0	0
Rrp15	0.0531869271284855	0.0418405862778572	0.0519824723722364
A430105J06Rik	0.0115951335274091	0.0183953124789976	0.0116224622201139
1700023G09Rik	0	0	0
Gm37912	0	0	0
D1Pas1	0	0	0.000763766239483075
Spata17	0.105065937073538	0.0998111266535562	0.0977059040997693
Gm15509	0.000527720219922018	0.000453694070203001	0.0010951200221614
1700007P06Rik	0	0	0
Gpatch2	2.04191698381865	1.98819760950184	2.33650424740858
Gm38155	0.00400599785763215	0.00712835909586502	0.00612671732168503
Gm37896	0.00133974758647881	0.00189045659429861	0.00957843592805486
Esrrg	3.49694655165298	3.50961657710357	5.21170076734837
Gm36388	0.0112063105426796	0.00714149573167936	0.0122817089106064
9330162B11Rik	0.000330425626059495	0	0.000295685901154272
Gm38064	0.0192927744402389	0.00893722199574297	0.0260125963190874
Ush2a	7.85328656430078	8.20553189478845	10.9244348158452
Kctd3	0.323035130462499	0.320713667954632	0.272421397658011
Kcnk2	0.000746103933289684	0.00452722013848684	0.00177569167607291
2900042K21Rik	0	0	0
A430027H14Rik	0	0	0
Cenpf	0.00932452018596304	0.00878108362063042	0.00424716024245947
Ptpn14	0.0175254130359665	0.0187315705294341	0.00981583933919933
Gm26574	0.00106062697900418	0	0.000749889821182746
Gm37422	0.00484122030585007	0.00585458929291055	0.00269903807211027
Smyd2	0.300771274249897	0.268921198049023	0.207888429962138
Prox1	0.440480194644233	0.636749341580564	0.399309101617411
Gm28172	0.0302360328997596	0.0236349282005528	0.0191860679844728
Prox1os	0.0642309136007178	0.0764057702898596	0.0425176493114767
Gm29678	0	0	0
Gm30725	0	0	0.000496191186045982
Gm30932	0	0	0
Rps6kc1	0.69852131229603	0.620928360003045	0.913439792661861
Angel2	0.456083430496358	0.446164680387315	0.308142008905281
Vash2	0	0.00294056768756032	0.00030792752712159
Gm31373	0.034509712278299	0.0143474630401953	0.0286258814854016
Flvcr1	0.160555226914697	0.192967360637884	0.16649055020578
A230020J21Rik	0.00322502471676356	0.00214043591475181	0.00425357876914173
Spata45	0.000593906891175471	0.000693267241873432	0.000729631342196341
Tatdn3	0.0699443579501872	0.0819005721386841	0.0967132756845858
Nsl1	0	0.000813289750260195	0.000310678852093411
Gm38188	0	0	0
Batf3	0	0	0.000204425637613379
Gm38161	0	0	0
Fam71a	0.00409440377518757	0.0142801534795564	0.00443569426594362
Atf3	0.330313521247151	0.384342029960912	0.169613492791487
D730003I15Rik	0.0473277236169187	0.0668711962247796	0.0352218316901526
Gm37168	0.0001756844354408	0.00198725487115613	0.00181730313776484
Nenf	0.100340119079767	0.254973563382082	0.0899055184539103
Pacc1	0.498782443674645	0.461545638318211	0.25967604458398
Ppp2r5a	1.84353743205262	1.85575407262737	2.0850260226022
Gm32200	0.0230960057886009	0.0159326221408846	0.0251024921740119
Gm37432	0.00940110512735185	0.00508299889321683	0.0159458552750342
Dtl	0.000338665865557864	0.00650029996229439	0.0035841037318975
Ints7	0.260152100265235	0.33343463352902	0.376652023380195
Lpgat1	0.968021381299655	1.14626739010366	0.959877660343195
Gm38037	0.000193162513698764	0.00200448716149496	0.000658598440199333
Nek2	0.00303209236212117	0.00161101354807752	0.00142154968929231
1700034H15Rik	0.0332076494767017	0.0523538256426064	0.0516683013597228
Slc30a1	0.0559955503526226	0.0919914706228668	0.042260295148456
Rd3	0	0.000425945791448535	0
Gm26670	0.017751820457491	0.00988126081124433	0.00824362309883089
Traf5	0.292908832299032	0.316968862352529	0.356891103317411
Gm26879	0.00133303579127214	0.00569898878839213	0.00134424428062572
Rcor3	0.513009814550349	0.481031594238105	0.342944561591417
Gm10516	0.088323683852189	0.0875903585284261	0.0430305685306039
Kcnh1	1.15626360030072	1.30573353294894	1.22134073891925
Hhat	0.369009925216943	0.343924159044695	0.419460328694541
1700065J18Rik	0	0	0
Sertad4	0.019018922746652	0.0255759861873681	0.0177177396788703
Gm15867	0.00275192643189661	0.00233850662590562	0.00279562585830611
Syt14	2.38275849717196	2.28079148474023	3.57064010834587
Gm31406	0	0.000871128673324792	0.000266159768625586
Utp25	0.2342943904599	0.200978331991849	0.146288777569123
Irf6	0.125394292547462	0.191335489993669	0.111320547144694
A130010J15Rik	0.0259524663634756	0.0340860283863646	0.0197933859825594
Traf3ip3	0	0	0.000253128770702631
Gm15872	0.000409885156558553	0	0
4930570N18Rik	0	0	0
Lamb3	0.000296169896085631	0.00426705406052844	0.00705829494739975
Hsd11b1	0	0.000225620065676679	0.0010760150096622
G0s2	0	0	0.00126403404066295
Gm37650	0	0	0
Camk1g	0.051969516937645	0.0564842859823716	0.0462246754423423
Mir205hg	0.000240467748472488	0.000991246426752647	0
4930503O07Rik	0	0	0
Plxna2	1.3683403165772	1.50811938666023	2.06180985684991
Cd34	0.000146162081609078	0.000554639276368574	0.00198390950802667
Gm16897	0.125028075512623	0.0834248669391878	0.0798077807849556
A330023F24Rik	2.19129661885994	2.26143020803523	3.2915395628431
Gm32250	0.00524248279684459	0.00616735728998498	0.00632113149382057
Gm37027	0.0070809890819395	0.0113033856861989	0.00277251486076486
Cd46	0.229244155772935	0.166288653956657	0.197751540308365
Cr1l	0.402982207944026	0.418452957380528	0.41207842944364
Cr2	0.00118902175738628	0.000263250474365	0.00161524493882716
Fam171a1	0.541299269242609	0.560569944890081	0.581410925521387
Nmt2	1.93769610631074	1.84597840400746	1.58477375954165
Rpp38	0.0574715296445888	0.0669301323444668	0.0338005836318246
Acbd7	0.000782402736902245	0.000786109363542682	0.000929795286074559
Olah	0.000274051861848879	0.000862779710055007	0.000781539298541204
Gm37525	0	0	0
Meig1	0.042077425584967	0.055640165147089	0.0233833123413694
Dclre1c	0.458753617747771	0.447245167135149	0.581083203036618
Suv39h2	0.00259821591578449	0.00532995871930604	0.0038275742062507
Gm13184	0.0121129049519968	0.0150814177685663	0.0210182060997305
Hspa14	0.192415346736068	0.194365086185113	0.116864313435754
Gm45902	0.048537851424644	0.068720625012904	0.0632348755926198
Cdnf	0.00486853607661752	0.00620306703042617	0.0160331643489664
Fam107b	0.0364369180121177	0.093914929056347	0.0499341470475959
Gm13185	0	0	0
Gm13180	0.000164187567301571	0	0
Gm13191	0	0	0
Frmd4a	1.17225284081054	1.19701013367015	1.51157399204356
Gm10862	0	0	0
Gm38085	0.000739264966902139	0	0.000919688577315841
1700080N15Rik	0.0014380146546854	0	0.000370812333576179
Gm13189	0	0	0
Gm37814	0	0	0
Gm37107	0	0	0.0015541013097024
Gm38348	0.000605502855514848	0.000552168459894165	0.000594578841145471
Gm13187	0.00965153134765544	0.0130190654743687	0.0152086242091814
Gm36988	0.0106731534373156	0.0143454562392927	0.0261272221857671
Gm13175	0.00125958606382594	0.00170079730594044	0.00121909915019156
Gm13179	0.00194832349424566	0.000243904318997845	0.000723049180325025
Prpf18	0.414872623747917	0.395392990783043	0.464255844421559
Bend7	1.25027739269573	1.16611531057821	1.13860075170688
Sephs1	0.144840875348632	0.174598317695898	0.149241328768153
Phyh	0.520447547472369	0.56328340151715	0.664784324078588
Ucma	0	0	0.00141515769035066
Mcm10	0.00494860253913889	0.0036373505617754	0.00774159887171359
Optn	0.259100175274156	0.229033860929081	0.282482098490795
4930551O13Rik	0.00128404090026679	0.00207976621332521	0.00351034658629473
Ccdc3	0	0.00247899749366044	0.00121907306152259
Camk1d	86.4388508287284	70.8426178931372	99.5418909458268
Cdc123	0.712937766265213	0.692969658888371	0.831386931434781
Nudt5	0.209414526257236	0.227919348260367	0.16683669037429
Gm13199	0.00235748488935099	0.00150389255020543	0.00705610944224977
Sec61a2	0.400400875608034	0.477378116968717	0.466122670063178
Gm13267	0	0.00109778137449283	0
Dhtkd1	0.146998692661733	0.147659360464207	0.172828962120492
Upf2	1.83305422253897	1.49365107881337	1.66451925380344
Proser2	0.00212335376570992	0.00457427320695999	0.00079442842401029
Gm10857	0	0	0.000931493662692475
Echdc3	0.273356025381643	0.230592797415891	0.193221163339149
A230108P19Rik	0.0041238280887525	0.00570700244618723	0.0105237241173311
Gm13383	0	0	0
AL845275.1	0.00229478148129415	0.000957645227692901	0
Usp6nl	0.610739089848792	0.699549015613719	0.613197587032988
Gm13388	0	0	0.000698934568066741
Gm13391	0.000452882428903451	0.00015640657611241	0.00635776442206158
Celf2	1.15084309820068	1.73172543851277	1.83495833598664
Gm13389	0	0	0
Gm10855	0	0	0
Gm10115	0	0	0.00056751090017386
Gm28641	0	0	0
Gm13211	0.00020685032254167	0.000368288483717294	0.00134809557754461
1700061F12Rik	0	0	0.00175327014452351
Gm13219	0.000226026109514834	0	0
Gm13218	0	0	0
Gata3	0	0	0
Gm13256	0	0	0
4930412O13Rik	0	0	0
9230102O04Rik	0	0	0
Gm13262	0	0	0.000298921842183679
Taf3	1.04609305942873	1.0600776163552	1.29709552954954
Atp5c1	0.261807842637306	0.397604903158985	0.271220338302817
Kin	0.356748568239536	0.320089538357921	0.193882488254752
Itih2	0.000899142065740182	0.00173847673809287	0.00260944459426276
Itih5	0.0117323898585335	0.0011081073677624	0.00769330169513061
Gm13261	0.0239280425167088	0.0157191408180313	0.0122738570840303
Sfmbt2	0.000403270986407782	0.00131969917171627	0.00288484726660169
Gm13264	0.000368976218137972	0	0.000173539462317691
Prkcq	0.000420898776314664	0	0.00108626368672733
Gm38171	0	0	0
8030442B05Rik	0	0	0.0012977022719559
Gm13293	0	0	0
Gm13291	0	0	0
Pfkfb3	0.0727645040497519	0.111159391341238	0.115255252475719
Gm10851	0	0	0.000295802675179444
Rbm17	0.430237276456257	0.376413444914276	0.302177672681691
Gm17490	0	0	0
Il2ra	0.000255139510396	0.0025932882863525	0.00259348397458946
Il15ra	0.118352497798245	0.139121232818741	0.182678297024215
Fbh1	0.354034762779943	0.3202786347844	0.213791906007854
Ankrd16	0.210005899414589	0.181915912589241	0.132095428036738
Itga8	0.000740526466036926	0.00252585988573908	0.00136935817512822
E030013I19Rik	0	0	0
Mindy3	0.290734759984222	0.366081455809206	0.493690584717033
Gm37565	0	0	0
Pter	0.00283414989592336	0.00515604107243404	0.00911457009140737
C1ql3	0	0	0.000272738634987286
Rsu1	0.377134248992996	0.452065298468263	0.584705597828695
Gm13270	0.00461913363617204	0.00505790158532443	0.00591767452743246
Cubn	0.00129179953758506	0.00112174022352131	0.00183870413883539
Trdmt1	0.0488009112192745	0.0609810198725141	0.101339031560266
Vim	0.00225880541571631	0.00401288953185353	0.00184474999892822
St8sia6	0.00146074425029416	0.00416581014887691	0.00564044675135252
Gm37126	0	0	0
Hacd1	0.20343190078453	0.214581830665353	0.17342506724906
Stamos	0.00911664362298018	0.0145164019143731	0.00815350518319001
Stam	0.328022299015646	0.317664604309937	0.340696692994841
Tmem236	0.00020685032254167	0.000409195301087097	0.00303547540185659
Mrc1	0.00514221776416011	0.00312508441384242	0.00602806084025183
Slc39a12	0	0	0
Gm13266	0	0	0.000774715691015789
Cacnb2	17.9198502332183	20.7541099047973	27.8896173682787
Gm10848	0.0414283515896973	0.065656129873511	0.0401188224997877
Gm13269	0.0258389583137269	0.0479371372996638	0.0455315125276395
Nsun6	0.427707970619439	0.307038830214357	0.354390931743567
Arl5b	0.192579807662987	0.244920966490013	0.233028763245865
Malrd1	0.0172589968027904	0.00903729064925118	0.00808930991328385
Plxdc2	0.0241694712022617	0.0149952925412339	0.0132823029579625
Gm13322	0	0	0
Nebl	0.264747958867904	0.192190615089004	0.234206996502677
Gm13324	0	0	0
H2al2a	0	0	0
A930004D18Rik	0.00250761798372997	0.00126196114380624	0.00437530669703526
Gm13330	0.000438930107527749	0	0.00134034392475483
Skida1	0.0225790955823441	0.0213484592256665	0.015085993879283
1810059C17Rik	0.0137447237004715	0.0256748180980721	0.0139825340774125
Mllt10	2.67028691823378	2.71938562080076	3.25662469409005
Dnajc1	5.39010298066358	5.54681859651074	6.88112387366639
Commd3	0.1351668595635	0.143549125733217	0.103258006211715
Bmi1	0.219388400717338	0.234369702802334	0.126485014508791
Spag6	0.013498475195889	0.0202612357055912	0.0151058484919063
Gm20539	0.0384022147627146	0.0554615409905023	0.0794626191225206
Carlr	0	0	0
Pip4k2a	0.692624505357384	0.79517897801604	0.761718418329668
4930426L09Rik	0	0.000303123278083022	0.00133989208606718
Armc3	0.00339248621026781	0.00111559594616803	0.00433739731954293
4930447M23Rik	0.000220762719175031	0	0
Msrb2	0.109226654874279	0.113569051365416	0.148580656837892
Gm33940	0.00042980314352452	0.000400109492837139	0.000269191857673548
Gm13344	0	0	0
Ptf1aos	0	0	0
Ptf1a	0	0	0
1810010K12Rik	0	0	0
4921504E06Rik	0.000779599559917385	0.000681019889377789	0.000977299431133944
Gm13348	0	0	0
Otud1	0.00695044593632715	0.0104187610626201	0.00619422515920974
Gm13346	0	0	0
Etl4	1.32339619926387	1.03464005464436	1.60958205389371
Gm17171	0	0	0
Gm13335	0	0	0
Gm13362	0.00218503871692722	0.00228124318159569	0.00286263604520546
Arhgap21	2.04749504238629	1.95504385605655	1.81404043646254
Gm13380	0.00226251433081674	0.00151245443195302	0.00323187709141496
Gm13375	0.00893467295847213	0.0155698083060984	0.0200466439781854
Gm13376	0	0	0
Enkur	0.0164252308786922	0.0166331966494819	0.00793594283462246
Thnsl1	0.038257910921299	0.045520304755269	0.0293913793596227
Gm13327	0.177045662434882	0.139381954354346	0.169991223976089
Gpr158	32.5770761024663	29.3962685112217	37.8680775277788
Myo3a	1.16569078162709	0.728512997067892	0.787040288739107
Gad2	0.00165245223418357	0	0.00578085293319997
1700092C17Rik	0	0	0
Apbb1ip	0.0031591610751043	0.000572023466218982	0.00351328247527523
Pdss1	0.091488447993605	0.0905222402463075	0.0938279952405447
Abi1	1.00997172543134	1.16061108237516	1.30858139298088
Acbd5	0.852553562707704	1.02714353465418	1.20418266391083
Mastl	0.0119754575725697	0.0161341915371812	0.00659142359556833
Yme1l1	1.47766244149259	1.45892438740565	1.67507138370399
4931423N10Rik	0.0518492403046759	0.0318493681936234	0.029982195159121
Nxph2	0	0	0
Spopl	0.589858672854647	0.693616907253073	0.846573270387655
Hnmt	0.0146379607664907	0.0158399661359771	0.0279951428846491
Tbpl2	0	0	0
Il1f8	0	0	0
Il1f9	0	0	0
Il1f6	0	0	0
Il1f5	0	0	0
Il1f10	0	0	0
Gm13411	0	0	0
Il1rn	0	0	0.00107973939332717
Psd4	0.0233294657234006	0.0244067100212652	0.0443859769806736
Pax8	0	0	0
Gm13415	0	0	0
Gm13417	0	0	0
Cacna1b	0.32827299530211	0.319192499644515	0.40855945280313
Ehmt1	1.60017159660172	1.6620251691442	1.76530582148066
Arrdc1	0.199384295460884	0.138151179171026	0.112202406805276
Zmynd19	0.0630974951758683	0.0782824649863141	0.0463164709366855
Dph7	0.175249149652361	0.128890015361461	0.151345341072027
Mrpl41	0.0517080611975909	0.0484829745593499	0.0336299376921235
Pnpla7	0.247532514885115	0.196315903796361	0.200798568115151
Nsmf	0.126331985115924	0.117853927107773	0.0553729295882613
Entpd8	0	0	0
Noxa1	0	0	0
Gm13387	0.000662653257701781	0	0.00169695715267377
Nrarp	0.000609792302954597	0.00153179494714416	0.00395105668598592
Gm38287	0.000829340146998847	0	0
Tor4a	0.00594476587187832	0.00910934174278308	0.0105593416138669
Nelfb	0.391482429186969	0.370904539559307	0.217197062840122
Stpg3	0	0.000458006788208393	0
Fam166a	0.0396803268556135	0.0351612914300398	0.0124187823782713
[truncated: 30,286 more rows]
