# Supplementary material for: Calorie restriction increases insulin sensitivity to promote beta cell homeostasis and longevity in mice
Source: Nat Commun. 2024 Oct 21;15:9063. doi: 10.1038/s41467-024-53127-2 (PMC11493975; doi:10.1038/s41467-024-53127-2)
Supplement: Supplementary file 8 — Supplementary Data 3 [file 41467_2024_53127_MOESM8_ESM.csv]

motif_name	AL	CR	HF
MA0004.1_Arnt	0.479325802	1.734817182	0.587851628
MA0006.1_Ahr::Arnt	0.303407168	0.564747262	0.450255725
MA0019.1_Ddit3::Cebpa	0.630462592	0.771451476	0.700836219
MA0029.1_Mecom	0.538698171	0.578277328	0.553552723
MA0030.1_FOXF2	0.601654524	0.527699572	0.597862903
MA0031.1_FOXD1	0.662688418	0.636289535	0.775208415
MA0040.1_Foxq1	0.530690391	0.609668463	0.543780993
MA0041.1_Foxd3	0.363626224	0.486175986	0.244963353
MA0051.1_IRF2	0.634025312	0.452136058	0.348008452
MA0057.1_MZF1(var.2)	0.563150615	0.402622598	0.426868735
MA0059.1_MAX::MYC	0.586053536	0.945488038	0.654090816
MA0066.1_PPARG	0.633433745	0.622945443	0.685400752
MA0067.1_Pax2	0.618487082	0.775084563	0.646427542
MA0069.1_PAX6	0.730922395	0.912715981	0.768497748
MA0070.1_PBX1	0.640322031	0.631880256	0.807323882
MA0071.1_RORA	0.63346141	0.625377311	0.800101108
MA0072.1_RORA(var.2)	0.636785456	0.703764288	0.841083424
MA0073.1_RREB1	0.251634735	0.338580565	0.232460827
MA0074.1_RXRA::VDR	0.566421089	0.781907609	0.706693181
MA0077.1_SOX9	0.598083604	0.641716933	0.745233978
MA0078.1_Sox17	0.597021081	0.57769795	0.690966548
MA0084.1_SRY	0.625191606	0.589263909	0.520351279
MA0087.1_Sox5	0.492548847	0.527636755	0.493575539
MA0091.1_TAL1::TCF3	0.696882779	0.787997553	1.098403262
MA0092.1_Hand1::Tcf3	0.528101073	0.555483227	0.710034134
MA0101.1_REL	0.954171627	1.156236925	0.5419473
MA0107.1_RELA	1.048265515	1.12127848	0.522886579
MA0108.2_TBP	0.537513122	0.769582697	0.576704937
MA0109.1_HLTF	0.611250288	0.62834347	0.638702916
MA0111.1_Spz1	0.602333242	0.659965702	0.635964034
MA0115.1_NR1H2::RXRA	0.49793096	0.558502262	0.769540604
MA0116.1_Znf423	0.557198251	0.638251354	0.614206177
MA0119.1_NFIC::TLX1	0.583656831	0.644402803	0.729315274
MA0125.1_Nobox	0.902123754	0.63267408	0.815006162
MA0130.1_ZNF354C	0.398123218	0.518745497	0.524562843
MA0135.1_Lhx3	0.650794703	0.609055249	0.548769972
MA0139.1_CTCF	1.82421024	1.891383727	0.815393154
MA0142.1_Pou5f1::Sox2	0.478485295	0.541507451	0.581341879
MA0149.1_EWSR1-FLI1	0.361648732	0.302626311	0.305767393
MA0138.2_REST	0.510090924	0.695465079	0.650678204
MA0002.2_RUNX1	0.431391747	0.605673524	0.601074788
MA0065.2_Pparg::Rxra	0.416814467	0.396396534	0.686113855
MA0151.1_Arid3a	0.319959989	0.244533089	0.191363887
MA0152.1_NFATC2	0.432316702	0.553891256	0.599690672
MA0155.1_INSM1	0.459086275	0.457683437	0.534174711
MA0159.1_RARA::RXRA	0.531932287	0.486995238	0.686012939
MA0160.1_NR4A2	0.463931591	0.584350756	0.814998763
MA0163.1_PLAG1	0.368955711	0.242650165	0.369506927
MA0164.1_Nr2e3	0.556100723	0.521372759	0.695716935
MA0259.1_ARNT::HIF1A	0.642852864	0.794893325	0.653089698
MA0146.2_Zfx	0.241498523	0.140180869	0.243651137
MA0467.1_Crx	0.62348029	0.643512654	0.670095196
MA0468.1_DUX4	0.707414252	0.625309455	0.683810308
MA0476.1_FOS	0.628389848	0.715892249	1.222723471
MA0478.1_FOSL2	0.732609715	0.784578112	1.28776682
MA0479.1_FOXH1	0.603207746	0.602384644	0.648610325
MA0480.1_Foxo1	0.517505383	0.412327363	0.619744165
MA0483.1_Gfi1b	0.548181336	0.487621785	0.627183521
MA0488.1_JUN	0.514292746	0.740206611	0.599325098
MA0489.1_JUN(var.2)	0.596915442	0.724389147	0.974010109
MA0492.1_JUND(var.2)	0.549583519	0.792136248	0.537282673
MA0493.1_Klf1	0.278786628	0.404010564	0.593672178
MA0494.1_Nr1h3::Rxra	0.522778397	0.603669626	0.782250303
MA0497.1_MEF2C	0.338748232	0.523416701	0.31564919
MA0501.1_MAF::NFE2	0.622603912	0.834822687	0.668000179
MA0503.1_Nkx2-5(var.2)	0.606467685	0.595314984	0.739979024
MA0504.1_NR2C2	0.439639783	0.392140583	0.589976057
MA0505.1_Nr5a2	0.485508338	0.478782607	0.473887808
MA0506.1_NRF1	0.337861416	0.251669816	0.120154061
MA0507.1_POU2F2	0.502867894	0.528400118	0.537145358
MA0513.1_SMAD2::SMAD3::SMAD4	0.595667839	0.663884594	0.744223646
MA0514.1_Sox3	0.372877844	0.406661774	0.388926865
MA0515.1_Sox6	0.455450882	0.539843588	0.619998068
MA0517.1_STAT1::STAT2	0.497185009	0.393297097	0.151812285
MA0518.1_Stat4	1.501169639	1.782195432	1.52452968
MA0519.1_Stat5a::Stat5b	1.133949028	1.48094	1.274039716
MA0520.1_Stat6	0.470970066	0.597951656	0.557087799
MA0521.1_Tcf12	0.594051389	0.782148497	0.817809914
MA0523.1_TCF7L2	0.547464335	0.5703416	0.536672632
MA0527.1_ZBTB33	0.473318747	0.462406217	0.480461652
MA0076.2_ELK4	0.237847004	0.157732518	0.40897365
MA0258.2_ESR2	0.500376462	0.616390638	0.714981057
MA0050.2_IRF1	0.409155451	0.334921049	0.078257031
MA0150.2_Nfe2l2	0.632469695	0.904045375	0.661267095
MA0137.3_STAT1	1.559953606	2.161223387	1.692277351
MA0144.2_STAT3	1.371596396	1.406050955	1.286730429
MA0140.2_GATA1::TAL1	0.640168556	0.610163352	0.681868842
MA0095.2_YY1	0.583196121	0.519350251	0.377548751
MA0591.1_Bach1::Mafk	0.602256063	0.914382976	0.750919425
MA0593.1_FOXP2	0.558949835	0.432252717	0.663099406
MA0595.1_SREBF1	0.608450293	0.736095712	0.728327951
MA0596.1_SREBF2	0.646590638	0.756639183	0.822679227
MA0597.1_THAP1	0.574001689	0.615174471	0.640216717
MA0599.1_KLF5	0.082072835	0.075621711	0.147606091
MA0601.1_Arid3b	0.575563673	0.491583054	0.645469344
MA0602.1_Arid5a	0.597851902	0.478037557	0.620291108
MA0603.1_Arntl	0.624662134	2.89778188	0.606373657
MA0604.1_Atf1	0.538732264	0.792478445	0.484499015
MA0606.1_NFAT5	0.521102235	0.680535999	0.770536076
MA0607.1_Bhlha15	0.657965144	0.726795139	0.857376723
MA0608.1_Creb3l2	0.515502361	1.733949519	0.655143303
MA0610.1_DMRT3	0.591864352	0.747550605	0.649440033
MA0611.1_Dux	0.675127933	0.786498642	0.76892055
MA0613.1_FOXG1	0.54389763	0.537275505	0.634931344
MA0614.1_Foxj2	0.525102733	0.577446319	0.624138836
MA0615.1_Gmeb1	0.688366085	0.678834394	0.640535042
MA0618.1_LBX1	0.908591359	0.837661952	0.743154164
MA0619.1_LIN54	0.581438814	0.530953105	0.440526571
MA0621.1_mix-a	0.738474032	0.645562554	0.724887641
MA0622.1_Mlxip	0.545721389	1.163227826	0.735222471
MA0624.1_NFATC1	0.498042536	0.75668072	0.723324458
MA0625.1_NFATC3	0.509526599	0.732749525	0.766281558
MA0626.1_Npas2	0.587743984	0.918540628	0.766741161
MA0628.1_POU6F1	0.745543476	0.720201018	0.879203818
MA0629.1_Rhox11	0.686000035	0.592665154	0.590886562
MA0630.1_SHOX	0.833719228	0.683365038	0.736571953
MA0631.1_Six3	0.634647057	0.622907327	0.722681792
MA0633.1_Twist2	0.733715967	0.65580362	0.808046227
MA0634.1_ALX3	0.771227209	0.698323109	0.708118333
MA0007.3_Ar	0.358116897	0.59775486	1.092749466
MA0635.1_BARHL2	0.719838655	0.704330646	0.815172692
MA0636.1_BHLHE41	0.554101489	2.61983303	0.567877718
MA0637.1_CENPB	0.62445241	0.606980279	0.589237607
MA0638.1_CREB3	0.658226283	1.126753415	0.584567658
MA0639.1_DBP	1.815598127	1.614146955	1.012765076
MA0641.1_ELF4	0.297381786	0.21668563	0.47292304
MA0136.2_ELF5	0.2878943	0.226444145	0.534058113
MA0027.2_EN1	0.833258408	0.733359688	0.822269829
MA0642.1_EN2	0.945574403	0.758161741	0.880246943
MA0643.1_Esrrg	0.59739981	0.511406093	0.825169285
MA0644.1_ESX1	0.915107316	0.680567815	0.858819712
MA0645.1_ETV6	0.308132028	0.185420799	0.400764785
MA0475.2_FLI1	0.354147471	0.319269143	0.391484678
MA0042.2_FOXI1	0.669770844	0.530474586	0.747998036
MA0033.2_FOXL1	0.669770844	0.530474586	0.747998036
MA0157.2_FOXO3	0.662688418	0.636289535	0.775208415
MA0646.1_GCM1	0.613885924	0.788224337	0.634224106
MA0647.1_GRHL1	0.651591747	0.717990698	0.561904534
MA0648.1_GSC	0.680178125	0.677207566	0.729300513
MA0649.1_HEY2	0.578801902	1.491171606	0.648021464
MA0131.2_HINFP	0.431067881	0.461850696	0.325196474
MA0046.2_HNF1A	0.482126323	0.661380266	0.888781509
MA0153.2_HNF1B	0.702581532	0.71037151	1.17667941
MA0651.1_HOXC11	0.723070801	0.756151888	0.685757547
MA0486.2_HSF1	0.543971629	0.521050006	0.581439093
MA0652.1_IRF8	0.820202534	0.544263971	0.405383228
MA0653.1_IRF9	0.736757994	0.494664131	0.306581355
MA0654.1_ISX	0.833719228	0.683365038	0.736571953
MA0655.1_JDP2	0.571434345	0.666438709	1.004183021
MA0656.1_JDP2(var.2)	0.620650883	1.060247217	0.483781169
MA0657.1_KLF13	0.464022368	0.412540977	0.699022549
MA0658.1_LHX6	0.897126607	0.686067351	0.8533805
MA0660.1_MEF2B	0.454582265	0.566734675	0.581868051
MA0661.1_MEOX1	0.966421422	0.742247488	0.849848272
MA0662.1_MIXL1	0.798700774	0.66117544	0.764864195
MA0663.1_MLX	0.633839975	2.318668561	0.567672422
MA0664.1_MLXIPL	0.601593181	2.336165862	0.58142064
MA0665.1_MSC	0.692080448	0.851550755	0.850541787
MA0666.1_MSX1	0.767434544	0.615791068	0.789122
MA0667.1_MYF6	0.722152935	0.858665091	0.880056225
MA0668.1_NEUROD2	0.662110339	0.815661179	0.885785887
MA0669.1_NEUROG2	0.737197816	0.802350707	1.028833439
MA0670.1_NFIA	0.61740349	0.749586873	0.776969225
MA0671.1_NFIX	0.546205262	0.923700359	0.808566965
MA0048.2_NHLH1	0.588600085	0.785444915	0.815658621
MA0672.1_NKX2-3	0.615206413	0.587118727	0.706575263
MA0673.1_NKX2-8	0.637546901	0.541238576	0.758308605
MA0674.1_NKX6-1	0.923938	0.835953603	0.728941141
MA0675.1_NKX6-2	0.856735051	0.709733343	0.696547891
MA0676.1_Nr2e1	0.5486478	0.559465069	0.567711315
MA0677.1_Nr2f6	0.445588467	0.495704179	0.711101136
MA0678.1_OLIG2	0.675826004	0.749439106	0.842011534
MA0068.2_PAX4	0.963575008	0.813132076	0.7892427
MA0680.1_PAX7	0.685174195	0.712698234	0.816514005
MA0683.1_POU4F2	0.513895854	0.58868775	0.677589211
MA0512.2_Rxra	0.474109517	0.469242664	0.680326237
MA0685.1_SP4	0.158312306	0.107643805	0.312072705
MA0686.1_SPDEF	0.469568641	0.442893616	0.568435764
MA0687.1_SPIC	0.395503985	0.356257437	0.396723745
MA0083.3_SRF	0.738214495	0.69475034	0.681284024
MA0009.2_TBXT	0.685617838	0.653333112	0.815636177
MA0688.1_TBX2	0.678961777	0.683479701	0.80892483
MA0689.1_TBX20	0.658152771	0.725131943	0.767170349
MA0690.1_TBX21	0.656833869	0.638355689	0.806810961
MA0691.1_TFAP4	0.780148781	0.788643157	0.881009082
MA0145.3_TFCP2	0.697985913	0.662025974	0.565576175
MA0692.1_TFEB	0.648538804	2.759902753	0.601973866
MA0694.1_ZBTB7B	0.523361328	0.536217595	0.584060357
MA0695.1_ZBTB7C	0.506976492	0.490498249	0.520285803
MA0696.1_ZIC1	0.444369644	0.528309634	0.49222642
MA0697.1_ZIC3	0.447526806	0.536334735	0.452276175
MA0698.1_ZBTB18	0.634171808	0.693352632	0.93983449
MA0699.1_LBX2	0.853421471	0.632167799	0.874284006
MA0704.1_Lhx4	0.835946471	0.674254516	0.724916701
MA0705.1_Lhx8	0.963575008	0.813132076	0.7892427
MA0706.1_MEOX2	0.833005692	0.722749204	0.736414589
MA0707.1_MNX1	0.690633436	0.674141516	0.656150111
MA0708.1_MSX2	0.799495079	0.626154245	0.820957916
MA0709.1_Msx3	0.767434544	0.615791068	0.789122
MA0710.1_NOTO	0.999310099	0.791699496	0.878489502
MA0124.2_Nkx3-1	0.631162725	0.691123055	0.748484152
MA0711.1_OTX1	0.736644542	0.709040409	0.735223392
MA0132.2_PDX1	1.040685384	0.804453089	0.839815506
MA0713.1_PHOX2A	0.743299574	0.667584637	0.668710618
MA0714.1_PITX3	0.67658462	0.627979076	0.506943531
MA0715.1_PROP1	0.639924329	0.67419928	0.588205878
MA0716.1_PRRX1	0.835946471	0.674254516	0.724916701
MA0717.1_RAX2	0.833719228	0.683365038	0.736571953
MA0718.1_RAX	0.768124403	0.600002443	0.781755005
MA0719.1_RHOXF1	0.709323966	0.74617949	0.687599188
MA0720.1_Shox2	0.833719228	0.683365038	0.736571953
MA0721.1_UNCX	0.835946471	0.674254516	0.724916701
MA0722.1_VAX1	0.881832704	0.770601998	0.766850779
MA0723.1_VAX2	0.852383032	0.78431072	0.737494085
MA0724.1_VENTX	0.770025722	0.734087347	0.802588487
MA0725.1_VSX1	0.873239792	0.759481372	0.808258494
MA0726.1_VSX2	0.873239792	0.759481372	0.808258494
MA0112.3_ESR1	0.599185453	0.59783729	0.682122724
MA0141.3_ESRRB	0.600894691	0.452808569	0.767229202
MA0017.2_NR2F1	0.437916603	0.473126189	0.721663641
MA0113.3_NR3C1	0.35231679	0.672870017	1.203384555
MA0727.1_NR3C2	0.307581021	0.697626834	1.304628787
MA0728.1_Nr2f6(var.2)	0.598434854	0.580159008	0.570520774
MA0729.1_RARA	0.576839903	0.564253536	0.593432059
MA0730.1_RARA(var.2)	0.591334965	0.378484164	0.694449678
MA0731.1_BCL6B	0.608900532	0.645903981	0.660952216
MA0472.2_EGR2	0.358462813	0.346871841	0.443880403
MA0732.1_EGR3	0.261647911	0.222556964	0.251087367
MA0733.1_EGR4	0.374960403	0.337241744	0.419057483
MA0735.1_GLIS1	0.573647513	0.568227522	0.530331036
MA0736.1_GLIS2	0.618996536	0.495383395	0.532887226
MA0737.1_GLIS3	0.72187819	0.634123482	0.615413794
MA0738.1_HIC2	0.624383992	0.708850803	0.680259141
MA0739.1_Hic1	0.687832252	0.779084687	0.710447653
MA0740.1_KLF14	0.198349917	0.15730365	0.380104012
MA0741.1_KLF16	0.129970272	0.0611609	0.20256005
MA0742.1_Klf12	0.327723176	0.382399351	0.584382006
MA0747.1_SP8	0.185123662	0.156232984	0.267702609
MA0749.1_ZBED1	0.628507103	0.808225978	0.668259345
MA0751.1_ZIC4	0.463097534	0.57481965	0.513441751
MA0088.2_ZNF143	0.602961821	0.424747503	0.630108624
MA0752.1_ZNF410	0.737142284	0.648732233	0.742941451
MA0754.1_CUX1	0.699733719	0.774872956	0.903339267
MA0755.1_CUX2	0.7069622	0.758277627	0.838491253
MA0756.1_ONECUT2	0.644252472	0.605988412	0.671852984
MA0757.1_ONECUT3	0.569281888	0.548249525	0.548050569
MA0758.1_E2F7	0.641910314	0.574395453	0.623080676
MA0759.1_ELK3	0.343581293	0.283260691	0.431447635
MA0760.1_ERF	0.351015269	0.307134942	0.397305193
MA0474.2_ERG	0.377191908	0.294613524	0.399123516
MA0098.3_ETS1	0.332348751	0.273193151	0.377178933
MA0762.1_ETV2	0.367077393	0.335122882	0.43768311
MA0763.1_ETV3	0.355540637	0.273227374	0.601549623
MA0156.2_FEV	0.369591791	0.290870253	0.420860339
MA0767.1_GCM2	0.673604405	0.693970437	0.664932219
MA0768.1_LEF1	0.555627314	0.562103985	0.543196923
MA0770.1_HSF2	0.561039507	0.517368654	0.540799137
MA0771.1_HSF4	0.518163032	0.558793794	0.574182361
MA0772.1_IRF7	0.656108149	0.508329021	0.316772634
MA0773.1_MEF2D	0.39396231	0.432132492	0.473747585
MA0498.2_MEIS1	0.624144591	0.573920221	0.668567687
MA0774.1_MEIS2	0.560543572	0.674125658	0.765865984
MA0775.1_MEIS3	0.550430118	0.644656546	0.772076302
MA0776.1_MYBL1	0.734583732	0.646318557	0.756066237
MA0777.1_MYBL2	0.748836161	0.735922208	0.656475859
MA0105.4_NFKB1	0.817243571	0.995138083	0.541014372
MA0778.1_NFKB2	0.894854036	0.959685641	0.558970778
MA0779.1_PAX1	0.678051677	0.754655423	0.728848856
MA0780.1_PAX3	0.715418699	0.65923529	0.798156151
MA0781.1_PAX9	0.619200021	0.640717693	0.695474678
MA0783.1_PKNOX2	0.702364434	0.828081012	0.975625026
MA0784.1_POU1F1	0.61356595	0.501727821	0.579601576
MA0785.1_POU2F1	0.584521719	0.53288072	0.642148808
MA0786.1_POU3F1	0.550409795	0.566856604	0.562029088
MA0787.1_POU3F2	0.607798678	0.585323718	0.603350665
MA0788.1_POU3F3	0.58258744	0.581948931	0.551380134
MA0789.1_POU3F4	0.58337366	0.639065226	0.676910776
MA0790.1_POU4F1	0.504548886	0.592481879	0.553635647
MA0791.1_POU4F3	0.499914659	0.626412661	0.611054791
MA0792.1_POU5F1B	0.562099961	0.577980957	0.621889267
MA0793.1_POU6F2	0.981673027	0.763862303	0.880840932
MA0794.1_PROX1	0.630634062	0.696195538	0.721661122
MA0600.2_RFX2	0.992200319	1.497793577	1.503231687
MA0795.1_SMAD3	0.690539462	0.658428961	0.709414025
MA0796.1_TGIF1	0.700897258	0.906355527	0.902245992
MA0797.1_TGIF2	0.697089672	0.849223148	0.932215878
MA0799.1_RFX4	0.873173852	1.399139576	1.205174623
MA0510.2_RFX5	1.001888588	1.395767486	1.265042791
MA0511.2_RUNX2	0.533022685	0.619072048	0.604510439
MA0800.1_EOMES	0.68403752	0.696499735	0.772902613
MA0801.1_MGA	0.638464352	0.744252562	0.788605924
MA0802.1_TBR1	0.656192224	0.705521789	0.805542639
MA0803.1_TBX15	0.638464352	0.744252562	0.788605924
MA0804.1_TBX19	0.706374745	0.656469697	0.783401128
MA0805.1_TBX1	0.609875839	0.683152006	0.770901076
MA0806.1_TBX4	0.695530402	0.777067809	0.83098044
MA0807.1_TBX5	0.695530402	0.777067809	0.83098044
MA0808.1_TEAD3	0.388588106	0.491172683	0.695229798
MA0810.1_TFAP2A(var.2)	0.388726369	0.351938738	0.431412435
MA0811.1_TFAP2B	0.491693649	0.516221086	0.576905
MA0812.1_TFAP2B(var.2)	0.479410877	0.428319092	0.488956076
MA0813.1_TFAP2B(var.3)	0.474485064	0.40912777	0.538041604
MA0524.2_TFAP2C	0.499002886	0.48078255	0.565880036
MA0815.1_TFAP2C(var.3)	0.465070199	0.411847198	0.525250075
MA0816.1_Ascl2	0.753174078	0.843807693	0.928813664
MA0461.2_Atoh1	0.668478881	0.747677666	0.904261235
MA0464.2_BHLHE40	0.594750061	2.058592643	0.533684285
MA0817.1_BHLHE23	0.637039943	0.6878121	0.85850979
MA0818.1_BHLHE22	0.688236659	0.714821537	0.903332519
MA0819.1_CLOCK	0.673397541	0.847339679	0.737161795
MA0820.1_FIGLA	0.788130437	0.737144657	0.900760875
MA0821.1_HES5	0.615686551	1.010791371	0.607994944
MA0822.1_HES7	0.606466576	1.088180222	0.622096875
MA0823.1_HEY1	0.609972743	1.451783617	0.657189439
MA0058.3_MAX	0.563524343	1.179184305	0.624791253
MA0825.1_MNT	0.618266307	1.157967342	0.653210242
MA0826.1_OLIG1	0.664902305	0.729912122	0.894714743
MA0827.1_OLIG3	0.662882952	0.745240583	0.860265729
MA0828.1_SREBF2(var.2)	0.556060236	2.121364013	0.644674076
MA0832.1_Tcf21	0.714562138	0.923628223	0.992054682
MA0834.1_ATF7	0.596733545	1.210432689	0.44912511
MA0466.2_CEBPB	0.635589072	0.803055982	0.65429149
MA0837.1_CEBPE	0.619340846	0.776704094	0.65790163
MA0838.1_CEBPG	0.61815028	0.743235755	0.66301067
MA0839.1_CREB3L1	0.594713909	0.944935905	0.693587989
MA0840.1_Creb5	0.587708748	1.179256442	0.468224899
MA0117.2_Mafb	0.694467216	1.12389886	0.875159215
MA0841.1_NFE2	0.672699087	0.649691348	0.995629646
MA0843.1_TEF	1.603980189	1.549298953	0.992708989
MA0844.1_XBP1	0.549819743	0.9382775	0.698370178
MA0845.1_FOXB1	0.470885962	0.455785648	0.552500431
MA0032.2_FOXC1	0.447753779	0.415117709	0.479286029
MA0846.1_FOXC2	0.352145585	0.412087722	0.361505296
MA0848.1_FOXO4	0.669770844	0.530474586	0.747998036
MA0849.1_FOXO6	0.669770844	0.530474586	0.747998036
MA0850.1_FOXP3	0.669770844	0.530474586	0.747998036
MA0851.1_Foxj3	0.414809305	0.44708928	0.36516578
MA0853.1_Alx4	0.857796523	0.640019688	0.814688973
MA0854.1_Alx1	0.859479186	0.627978131	0.812925715
MA0855.1_RXRB	0.476744934	0.507172683	0.672369175
MA0856.1_RXRG	0.475745626	0.478221099	0.693576787
MA0857.1_Rarb	0.592374755	0.569938729	0.650935096
MA0858.1_Rarb(var.2)	0.621010827	0.407166748	0.715274682
MA0859.1_Rarg	0.542798976	0.631269829	0.591624767
MA0860.1_Rarg(var.2)	0.505529622	0.524977967	0.678225275
MA0525.2_TP63	0.627819676	0.706122264	0.789930664
MA0106.3_TP53	0.703968203	0.838867661	0.767829017
MA0861.1_TP73	0.638003571	0.705775362	0.770762604
MA0862.1_GMEB2	0.667921697	0.692932431	0.712299841
MA0863.1_MTF1	0.626441063	0.72154141	0.692995237
MA0024.3_E2F1	0.623694964	0.631717079	0.626123158
MA0865.1_E2F8	0.59544144	0.527259828	0.55077331
MA0866.1_SOX21	0.633433266	0.566508763	0.781397286
MA0869.1_Sox11	0.558659392	0.640522902	0.654257748
MA0870.1_Sox1	0.634036409	0.615401105	0.891801537
MA0872.1_TFAP2A(var.3)	0.464074015	0.391553774	0.497551854
MA0028.2_ELK1	0.373966147	0.258844744	0.448254147
MA0873.1_HOXD12	0.644619835	0.824949283	0.631797792
MA0874.1_Arx	0.764051145	0.627762443	0.822392038
MA0875.1_BARX1	0.946610238	0.754170396	0.908882625
MA0876.1_BSX	0.767434544	0.615791068	0.789122
MA0879.1_Dlx1	0.803112574	0.599306018	0.81649152
MA0880.1_Dlx3	0.790131014	0.707444873	0.770112767
MA0881.1_Dlx4	0.841318145	0.644675394	0.846939022
MA0882.1_DLX6	0.965401402	0.71964014	0.795468846
MA0883.1_Dmbx1	0.633440594	0.635047409	0.755128378
MA0884.1_DUXA	0.759275297	0.664920666	0.671990026
MA0885.1_Dlx2	0.849909665	0.793398752	0.907471467
MA0886.1_EMX2	0.996772191	0.744293108	0.861911315
MA0887.1_EVX1	0.924343959	0.788114884	0.952821672
MA0888.1_EVX2	1.044691703	0.812273426	0.909268883
MA0889.1_GBX1	0.917570117	0.764995174	0.885604423
MA0890.1_GBX2	0.92804873	0.592659912	0.938658932
MA0891.1_GSC2	0.639386723	0.724071142	0.748474914
MA0892.1_GSX1	0.799634056	0.680597388	0.748861193
MA0894.1_HESX1	0.962058114	0.672125366	0.881430544
MA0895.1_HMBOX1	0.707406923	0.643434123	0.695292329
MA0896.1_Hmx1	0.830439824	0.762514975	0.784904206
MA0897.1_Hmx2	0.638517766	0.670189084	0.677349193
MA0898.1_Hmx3	0.656471256	0.70563448	0.640768379
MA0899.1_HOXA10	0.580624525	0.570741285	0.561745498
MA0903.1_HOXB3	0.807426984	0.728331032	0.813872017
MA0905.1_HOXC10	0.703671503	0.692635601	0.676054359
MA0906.1_HOXC12	0.627420251	0.707741235	0.631426131
MA0907.1_HOXC13	0.620485108	0.671188027	0.683234992
MA0908.1_HOXD11	0.703969059	0.700410447	0.629441752
MA0911.1_Hoxa11	0.661109086	0.824394337	0.680613265
MA0914.1_ISL2	0.839392307	0.788494303	0.812851322
MA0852.2_FOXK1	0.542901473	0.46761096	0.689396436
MA0036.3_GATA2	0.642243545	0.644127443	0.60619829
MA1106.1_HIF1A	0.609305111	0.749811521	0.617196366
MA0147.3_MYC	0.51841955	1.346917583	0.633286873
MA0100.3_MYB	0.676791582	0.72091961	0.690807654
MA0104.4_MYCN	0.52597318	1.139308822	0.657016752
MA1109.1_NEUROD1	0.90437851	0.815279603	1.107862286
MA0161.2_NFIC	0.659910257	0.668845874	0.780644497
MA0060.3_NFYA	0.423195781	0.463074819	0.641905369
MA1110.1_NR1H4	0.754274615	0.631433997	0.858961272
MA1111.1_NR2F2	0.492781329	0.504704639	0.838808766
MA0014.3_PAX5	0.494887558	0.642126811	0.594465424
MA1114.1_PBX3	0.552779452	0.499079718	0.692047418
MA1115.1_POU5F1	0.528102231	0.617438269	0.625477555
MA1116.1_RBPJ	0.465088964	0.493402047	0.530945574
MA1117.1_RELB	0.577380724	0.716058217	0.57474293
MA1118.1_SIX1	0.591925147	0.583783336	0.809415126
MA1119.1_SIX2	0.635939679	0.56367947	0.801510261
MA0442.2_SOX10	0.488057493	0.597900894	0.508542462
MA1120.1_SOX13	0.545004689	0.648946774	0.690418677
MA1121.1_TEAD2	0.413524711	0.55887162	0.676112401
MA1122.1_TFDP1	0.369389601	0.262488935	0.268787304
MA0750.2_ZBTB7A	0.225466705	0.158873634	0.318060874
MA0103.3_ZEB1	0.678613607	0.861449746	0.745755627
MA1124.1_ZNF24	0.542599951	0.689621996	0.629560609
MA1125.1_ZNF384	0.511785596	0.477407684	0.119899357
MA1154.1_ZNF282	0.532073788	0.471887932	0.627899899
MA1155.1_ZSCAN4	0.370990081	0.698795579	0.498739477
MA0037.3_GATA3	0.670194133	0.627349051	0.64143441
MA0099.3_FOS::JUN	0.655125625	0.798604529	1.074774733
MA1126.1_FOS::JUN(var.2)	0.548625553	0.905146628	0.541521336
MA1127.1_FOSB::JUN	0.589388877	1.150935236	0.429565708
MA1128.1_FOSL1::JUN	0.674545955	0.749247466	1.190165307
MA1129.1_FOSL1::JUN(var.2)	0.569674234	1.028319437	0.451006772
MA1130.1_FOSL2::JUN	0.703143302	0.763398147	1.122196658
MA1131.1_FOSL2::JUN(var.2)	0.585259484	1.101788788	0.432706275
MA1132.1_JUN::JUNB	0.624445703	0.66503038	0.851639882
MA1133.1_JUN::JUNB(var.2)	0.518283428	1.08743936	0.492505727
MA1134.1_FOS::JUNB	0.716475004	0.787626218	1.045406377
MA1135.1_FOSB::JUNB	0.643558991	0.782738945	1.23994226
MA1136.1_FOSB::JUNB(var.2)	0.568910982	1.023413147	0.442916043
MA1137.1_FOSL1::JUNB	0.645777379	0.661939732	0.994167369
MA1138.1_FOSL2::JUNB	0.640502646	0.708319897	1.162789267
MA1139.1_FOSL2::JUNB(var.2)	0.641443364	1.250910086	0.456855683
MA1141.1_FOS::JUND	0.662718778	0.782074575	1.322659541
MA1142.1_FOSL1::JUND	0.54921382	0.649573698	0.921017819
MA1143.1_FOSL1::JUND(var.2)	0.471412424	0.925295399	0.455576941
MA1144.1_FOSL2::JUND	0.636878848	0.772280234	1.07383767
MA1145.1_FOSL2::JUND(var.2)	0.551103408	1.070315108	0.47204247
MA1146.1_NR1H4::RXRA	0.681486804	0.615404268	0.812976898
MA1147.1_NR4A2::RXRA	0.657181849	0.595342165	0.819762191
MA1148.1_PPARA::RXRA	0.476662834	0.460197538	0.679013111
MA1149.1_RARA::RXRG	0.583991877	0.494439581	0.7230031
MA1150.1_RORB	0.676138932	0.689277049	0.845674386
MA1151.1_RORC	0.657810454	0.691551503	0.903803079
MA1152.1_SOX15	0.386621337	0.509525628	0.389096667
MA0831.2_TFE3	0.726028279	2.927402895	0.562479581
MA0693.2_VDR	0.699043654	0.678819939	0.554664567
MA1153.1_Smad4	0.597037656	0.581121869	0.722965343
MA1418.1_IRF3	0.583484385	0.462701428	0.260183115
MA1419.1_IRF4	0.788323882	0.510130461	0.377582322
MA1420.1_IRF5	0.605615766	0.547338611	0.515539033
MA1421.1_TCF7L1	0.52771822	0.588362492	0.591157
MA1463.1_ARGFX	0.805332375	0.755319805	0.703724994
MA1464.1_ARNT2	0.604147923	2.584987278	0.56291957
MA1466.1_ATF6	0.593879691	0.955222625	0.691701906
MA1467.1_ATOH1(var.2)	0.762967262	0.866215789	1.039484841
MA1468.1_ATOH7	0.756336484	0.773570956	1.101301845
MA1101.2_BACH2	0.61396311	0.707902108	1.002947236
MA1470.1_BACH2(var.2)	0.584243228	0.83903262	0.581277629
MA1471.1_BARX2	0.595233523	0.563870063	0.618025117
MA1472.1_BHLHA15(var.2)	0.750322719	0.901025971	1.093168969
MA1473.1_CDX4	0.626464654	0.641664087	0.635965378
MA1474.1_CREB3L4	0.53053325	1.191168156	0.615546173
MA1475.1_CREB3L4(var.2)	0.579962283	1.432499125	0.455913521
MA1476.1_DLX5	0.928409079	0.770086006	0.929285197
MA1478.1_DMRTA2	0.629965934	0.640407122	0.635491948
MA1479.1_DMRTC2	0.652824076	0.611994216	0.646240952
MA1480.1_DPRX	0.693853183	0.70556384	0.774702535
MA1481.1_DRGX	0.881832704	0.770601998	0.766850779
MA1483.1_ELF2	0.304047301	0.244166184	0.492230848
MA1484.1_ETS2	0.330134274	0.231374338	0.496778043
MA1485.1_FERD3L	0.738569624	0.854346354	0.893748375
MA1487.1_FOXE1	0.485177365	0.478750321	0.67302965
MA1489.1_FOXN3	0.618225421	0.637897072	0.853524584
MA1491.1_GLI3	0.463530264	0.572207905	0.606599835
MA1493.1_HES6	0.584236661	1.085781289	0.660406773
MA1494.1_HNF4A(var.2)	0.521447132	0.547769649	0.741505135
MA1495.1_HOXA1	0.993203721	0.850908513	0.798599049
MA1496.1_HOXA4	0.964906641	0.737047911	1.012267907
MA1497.1_HOXA6	0.906415273	0.781273068	0.896213282
MA1498.1_HOXA7	0.904778142	0.80833186	0.911554295
MA1499.1_HOXB4	0.855123556	0.778811408	1.101902935
MA1500.1_HOXB6	0.8632668	0.744835249	0.837072117
MA1501.1_HOXB7	0.980146675	0.772646324	0.860694543
MA1502.1_HOXB8	0.904778142	0.80833186	0.911554295
MA1503.1_HOXB9	0.721324329	0.697064871	0.680493567
MA1504.1_HOXC4	0.784185437	0.740337606	1.113058973
MA1505.1_HOXC8	0.809755721	0.806904628	0.736261908
MA1506.1_HOXD10	0.692774228	0.775868583	0.6686604
MA1507.1_HOXD4	0.791339406	0.777323754	0.950320811
MA1508.1_IKZF1	0.289582273	0.254478808	0.282531114
MA1509.1_IRF6	0.802718174	0.669083068	0.531286583
MA1511.1_KLF10	0.193166544	0.238911724	0.37071345
MA1512.1_KLF11	0.147913257	0.145203531	0.282998401
MA1513.1_KLF15	0.063850739	0.038804264	0.048884573
MA1514.1_KLF17	0.374273741	0.388333571	0.345390523
MA1515.1_KLF2	0.111421066	0.187142408	0.253790088
MA1516.1_KLF3	0.222131456	0.292894761	0.383417572
MA1517.1_KLF6	0.222884429	0.296782942	0.457493461
MA1518.1_LHX1	0.841318145	0.644675394	0.846939022
MA1519.1_LHX5	0.923938	0.835953603	0.728941141
MA1520.1_MAF	0.764039721	1.123718121	0.955156118
MA1521.1_MAFA	0.738402194	1.198731769	0.888746087
MA1522.1_MAZ	0.260701408	0.179098642	0.266767367
MA1523.1_MSANTD3	0.593553659	0.617330718	0.649857313
MA1524.1_MSGN1	0.677902314	0.633132264	0.826935937
MA1525.1_NFATC4	0.477266152	0.775245797	0.792974814
MA1527.1_NFIC(var.2)	0.587416449	0.576038147	0.80864403
MA1528.1_NFIX(var.2)	0.578709458	0.623772995	0.736013307
MA1529.1_NHLH2	0.622146954	0.793059258	0.784405523
MA1530.1_NKX6-3	0.838642276	0.694776677	0.966847835
MA1531.1_NR1D1	0.58608043	0.716927865	0.768356528
MA1532.1_NR1D2	0.614289307	0.635912408	0.817072449
MA1533.1_NR1I2	0.52553639	0.630699976	0.738947796
MA1534.1_NR1I3	0.532410845	0.635621464	0.693043418
MA1535.1_NR2C1	0.46942216	0.617824981	0.67108001
MA1536.1_NR2C2(var.2)	0.527467586	0.488296513	0.844454626
MA1537.1_NR2F1(var.2)	0.454822346	0.459065165	0.748701672
MA1538.1_NR2F1(var.3)	0.646881205	0.739714725	0.799456756
MA1539.1_NR2F6(var.3)	0.654127505	0.615108304	0.784118552
MA1540.1_NR5A1	0.520581177	0.531629738	0.647100847
MA1541.1_NR6A1	0.525411985	0.557987707	0.634007934
MA1542.1_OSR1	0.637434227	0.729550916	0.744639544
MA1544.1_OVOL1	0.731421904	0.712399491	0.65789871
MA1545.1_OVOL2	0.694456643	0.679219773	0.703962784
MA1546.1_PAX3(var.2)	0.609713641	0.702997997	0.739636542
MA1547.1_PITX2	0.691138719	0.620413581	0.495981268
MA1548.1_PLAGL2	0.618394108	0.431946642	0.545023643
MA1549.1_POU6F1(var.2)	0.900586949	0.632950257	0.841033801
MA1550.1_PPARD	0.474355214	0.449095077	0.687316251
MA1552.1_RARB(var.3)	0.587850664	0.628967496	0.702231283
MA1553.1_RARG(var.3)	0.596725255	0.613258782	0.771461389
MA1554.1_RFX7	0.656293797	0.788314265	0.715945756
MA1555.1_RXRB(var.2)	0.584763498	0.583456291	0.700999099
MA1556.1_RXRG(var.2)	0.528327993	0.642787707	0.690440286
MA1557.1_SMAD5	0.691093807	0.687704472	0.748042382
MA1558.1_SNAI1	0.724796839	0.891703046	0.777804798
MA1559.1_SNAI3	0.758585173	0.940953966	0.788852801
MA1560.1_SOHLH2	0.653319006	1.153103123	0.644989138
MA1561.1_SOX12	0.658990147	0.659457273	0.732478882
MA1562.1_SOX14	0.566736982	0.526481525	0.763387326
MA1563.1_SOX18	0.64448461	0.617315107	0.697192691
MA1564.1_SP9	0.118122328	0.06141299	0.195850367
MA1565.1_TBX18	0.561567824	0.594586661	0.74901241
MA1566.1_TBX3	0.594258758	0.733461955	0.777855122
MA1567.1_TBX6	0.668493927	0.72092751	0.776036575
MA1568.1_TCF21(var.2)	0.698142019	0.728831405	0.793212922
MA1569.1_TFAP2E	0.470460506	0.408653684	0.445332527
MA1570.1_TFAP4(var.2)	0.650746489	0.6764991	0.731478479
MA1571.1_TGIF2LX	0.736177972	0.899139087	0.954313265
MA1572.1_TGIF2LY	0.714066703	0.852376178	0.934132586
MA1573.1_THAP11	0.568869904	0.372055213	0.473174151
MA1574.1_THRB	0.461992571	0.435191639	0.690085116
MA1575.1_THRB(var.2)	0.606121157	0.666867594	0.748424881
MA1576.1_THRB(var.3)	0.448686666	0.580109532	0.60740689
MA1577.1_TLX2	0.963575008	0.813132076	0.7892427
MA1578.1_VEZF1	0.530579163	0.414915334	0.339349212
MA1579.1_ZBTB26	0.501108372	0.479653084	0.576267564
MA1580.1_ZBTB32	0.685334552	0.644683661	0.633181661
MA1581.1_ZBTB6	0.55746572	0.491147566	0.580846613
MA1583.1_ZFP57	0.620940974	0.720362386	0.593394604
MA1584.1_ZIC5	0.401749834	0.47022267	0.385530828
MA1585.1_ZKSCAN1	0.559933112	0.680535772	0.713016227
MA1587.1_ZNF135	0.44490301	0.419146251	0.425749401
MA1588.1_ZNF136	0.578541625	0.636378934	0.550276509
MA1589.1_ZNF140	0.629253268	0.644475798	0.67777883
MA1592.1_ZNF274	0.645054966	0.688234298	0.654260518
MA1593.1_ZNF317	0.665373022	0.625958003	0.620139661
MA1594.1_ZNF382	0.676075503	0.558988131	0.658492691
MA1596.1_ZNF460	0.177568108	0.099622008	0.09941138
MA1597.1_ZNF528	0.533573251	0.45720276	0.546083167
MA1599.1_ZNF682	0.414831949	0.355942956	0.577282634
MA1600.1_ZNF684	0.541194072	0.564055346	0.689487544
MA1601.1_ZNF75D	0.499222368	0.484743376	0.627164241
MA1602.1_ZSCAN29	0.649637961	0.689205196	0.729750163
MA1603.1_Dmrt1	0.559440167	0.642223448	0.607531664
MA1604.1_Ebf2	0.502854913	0.514415188	0.588553337
MA1606.1_Foxf1	0.53008021	0.468774577	0.656152567
MA1607.1_Foxl2	0.537020977	0.38184479	0.584240622
MA1608.1_Isl1	0.857409671	0.787655821	1.053607889
MA1615.1_Plagl1	0.368627583	0.366511729	0.533365459
MA1616.1_Prdm15	0.504916602	0.536171354	0.55325617
MA1618.1_Ptf1a	0.669270621	0.794955608	0.998334217
MA1619.1_Ptf1a(var.2)	0.647423963	0.851670627	0.997164901
MA1620.1_Ptf1a(var.3)	0.798207701	0.883603879	0.948154396
MA1621.1_Rbpjl	0.829257713	0.862550033	0.931981161
MA1622.1_Smad2::Smad3	0.596837563	0.777209173	1.182079921
MA1623.1_Stat2	0.438697486	0.346804249	0.189719968
MA1624.1_Stat5a	1.04227075	1.182241838	1.1935172
MA1625.1_Stat5b	0.79613675	1.132603527	0.894383401
MA1627.1_Wt1	0.243911787	0.121743007	0.239429096
MA1628.1_Zic1::Zic2	0.510993648	0.554716787	0.602150337
MA1629.1_Zic2	0.463399257	0.523030572	0.63529769
MA1630.1_Znf281	0.3974031	0.285716976	0.370054753
MA1100.2_ASCL1	0.633436548	0.830453395	0.920017486
MA0605.2_ATF3	0.622003332	1.048437116	0.507352065
MA0877.2_BARHL1	0.688762209	0.708890415	0.622198913
MA0462.2_BATF::JUN	0.567338631	0.701204266	0.99017206
MA0463.2_BCL6	0.599635918	0.638223512	0.594993766
MA0878.2_CDX1	0.607864961	0.65742165	0.67113333
MA0864.2_E2F2	0.564283418	0.663567825	0.597024847
MA0469.3_E2F3	0.653867934	0.679938015	0.786126869
MA0470.2_E2F4	0.593358464	0.731045955	0.623758316
MA0612.2_EMX1	1.040685384	0.804453089	0.839815506
MA0847.2_FOXD2	0.404021982	0.401872563	0.495251545
MA0766.2_GATA5	0.601517184	0.671785259	0.655862728
MA0038.2_GFI1	0.637326035	0.612324004	0.671528706
MA0734.2_GLI2	0.47110289	0.552509085	0.613509884
MA0893.2_GSX2	0.881832704	0.770601998	0.766850779
MA1099.2_HES1	0.450694502	0.901054231	0.284632507
MA0616.2_HES2	0.5545448	1.329957625	0.485099761
MA0650.2_HOXA13	0.613235161	0.577129137	0.635232101
MA0900.2_HOXA2	1.040685384	0.804453089	0.839815506
MA0158.2_HOXA5	0.993203721	0.850908513	0.798599049
MA0594.2_HOXA9	0.702449436	0.684181682	0.682108786
MA0902.2_HOXB2	1.040685384	0.804453089	0.839815506
MA0904.2_HOXB5	0.993203721	0.850908513	0.798599049
MA0485.2_HOXC9	0.733699129	0.707217978	0.664852528
MA0909.2_HOXD13	0.619829895	0.605055853	0.653765991
MA0912.2_HOXD3	1.040685384	0.804453089	0.839815506
MA0910.2_HOXD8	0.904778142	0.80833186	0.911554295
MA0913.2_HOXD9	0.636747547	0.664678711	0.677394388
MA1140.2_JUNB(var.2)	0.554103417	1.096794035	0.454848663
MA0701.2_LHX9	0.963575008	0.813132076	0.7892427
MA0702.2_LMX1A	0.799588855	0.703392217	0.713728932
MA0703.2_LMX1B	0.760470952	0.647360846	0.654304306
MA0623.2_NEUROG1	0.656771715	0.710315151	0.891708403
MA0842.2_NRL	0.745956121	1.123639311	0.895718729
MA0682.2_PITX1	0.612508345	0.586158569	0.54086704
MA0075.3_PRRX2	0.963575008	0.813132076	0.7892427
MA0867.2_SOX4	0.452713937	0.571309514	0.565971892
MA0868.2_SOX8	0.527611383	0.567099079	0.731213614
MA0079.4_SP1	0.136744845	0.132063232	0.348413503
MA0516.2_SP2	0.205017008	0.131891269	0.264444879
MA0746.2_SP3	0.113026033	0.115988341	0.240279856
MA0632.2_TCFL5	0.382547484	0.617081753	0.207362686
MA0871.2_TFEC	0.604583198	2.631786579	0.574550995
MA0753.2_ZNF740	0.302297595	0.192964028	0.229849171
MA0122.3_Nkx3-2	0.613936185	0.622544514	0.730275835
MA1631.1_ASCL1(var.2)	0.686567103	0.840571454	0.793653934
MA1632.1_ATF2	0.505992742	0.827803336	0.541635689
MA1633.1_BACH1	0.562739837	0.839847307	0.771386781
MA1634.1_BATF	0.568936928	0.702980584	0.969123285
MA1635.1_BHLHE22(var.2)	0.555822846	0.662589898	0.769722229
MA1636.1_CEBPG(var.2)	0.767731361	0.677705458	0.971923864
MA1637.1_EBF3	0.49399047	0.485472164	0.583986275
MA1638.1_HAND2	0.750302038	0.832279183	1.032852969
MA1639.1_MEIS1(var.2)	0.63091337	0.634997231	0.916215569
MA1640.1_MEIS2(var.2)	0.51661866	0.477539261	0.644929089
MA1641.1_MYF5	0.659984897	0.922798992	1.040997424
MA1642.1_NEUROG2(var.2)	0.910246438	0.773067358	1.100417023
MA1643.1_NFIB	0.642931326	0.460921826	0.755798418
MA1644.1_NFYC	0.455955516	0.479213188	0.628046484
MA1645.1_NKX2-2	0.621200493	0.550018897	0.673693681
MA1646.1_OSR2	0.535277109	0.565508558	0.608498394
MA1647.1_PRDM4	0.543267295	0.599932898	0.52416851
MA1648.1_TCF12(var.2)	0.745588018	0.854883922	0.765126652
MA1649.1_ZBTB12	0.52109008	0.466134263	0.511417052
MA1650.1_ZBTB14	0.211435654	0.251154548	0.159833145
MA1651.1_ZFP42	0.520662312	0.488645401	0.428809721
MA1652.1_ZKSCAN5	0.372644912	0.34708811	0.462187905
MA1653.1_ZNF148	0.108202005	0.050162169	0.135315292
MA1654.1_ZNF16	0.50903227	0.539429297	0.632418717
MA1655.1_ZNF341	0.496564265	0.581617723	0.733815952
MA1656.1_ZNF449	0.517042789	0.438287286	0.594242748
MA1657.1_ZNF652	0.605236303	0.553408228	0.595413758
MA1683.1_FOXA3	0.704931577	0.496707532	0.764145964
MA0833.2_ATF4	0.881291591	0.602030093	0.974431591
MA0835.2_BATF3	0.560455355	0.623802787	0.863849656
MA0465.2_CDX2	0.611116377	0.641314491	0.52679408
MA0102.4_CEBPA	0.587666724	0.603533763	0.705114375
MA0836.2_CEBPD	0.642690368	0.693468657	0.774902436
MA0018.4_CREB1	0.526632454	0.858075419	0.590283677
MA1102.2_CTCFL	0.307051484	0.28322533	0.245552514
MA0471.2_E2F6	0.24404031	0.18310489	0.216518942
MA0154.4_EBF1	0.559681668	0.482458897	0.55946278
MA0162.4_EGR1	0.131711684	0.148233968	0.165572429
MA0598.3_EHF	0.233153613	0.257453205	0.373369893
MA0473.3_ELF1	0.251630565	0.205958628	0.405543087
MA0640.2_ELF3	0.28234416	0.250458696	0.411514761
MA0592.3_ESRRA	0.585860172	0.514577856	0.742363398
MA0761.2_ETV1	0.24413318	0.187889164	0.413491361
MA0764.2_ETV4	0.270444559	0.215331011	0.419351496
MA0765.2_ETV5	0.285238595	0.162828595	0.487660578
MA0477.2_FOSL1	0.621820569	0.749231808	1.020780288
MA0148.4_FOXA1	0.627600823	0.460382722	0.725686037
MA0047.3_FOXA2	0.632186876	0.495958028	0.778198904
MA1103.2_FOXK2	0.649634988	0.531845901	0.748896919
MA0481.3_FOXP1	0.628824865	0.520008882	0.72412554
MA0062.3_GABPA	0.231937248	0.230498143	0.398389479
MA0035.4_GATA1	0.718433461	0.684456034	0.670590441
MA0482.2_GATA4	0.627050776	0.633847521	0.601028117
MA1104.2_GATA6	0.599103674	0.56688136	0.564911245
MA1105.2_GRHL2	0.586227205	0.673289934	0.554578234
MA0043.3_HLF	1.783834553	1.348497135	1.058817864
MA0114.4_HNF4A	0.472917679	0.601254024	0.772180128
MA0484.2_HNF4G	0.480884389	0.611827038	0.756420938
MA0901.2_HOXB13	0.530760265	0.454484876	0.454271528
MA0490.2_JUNB	0.570447634	0.657794027	0.909543085
MA0491.2_JUND	0.586217616	0.708112919	0.912219254
MA0039.4_KLF4	0.112687663	0.097678812	0.177895584
MA1107.2_KLF9	0.175211798	0.236361289	0.28836342
MA0700.2_LHX2	0.715899406	0.632067489	0.761346726
MA0495.3_MAFF	0.585283715	0.979967607	0.781527061
MA0659.2_MAFG	0.627704089	1.064787544	0.791010886
MA0496.3_MAFK	0.60567497	0.880960455	0.75175684
MA0052.4_MEF2A	0.351925936	0.678051723	0.321742451
MA0620.3_MITF	0.62241133	1.960438412	0.604977523
MA1108.2_MXI1	0.653255093	0.678247758	0.722853252
MA0499.2_MYOD1	0.721662974	0.866021702	0.889503783
MA0500.2_MYOG	0.658618515	0.823487554	0.920334575
MA0056.2_MZF1	0.56695919	0.584243777	0.565313752
MA0089.2_NFE2L1	0.596934343	0.846163024	0.681410742
MA0025.2_NFIL3	1.5160301	1.2288225	0.95206092
MA0502.2_NFYB	0.388366658	0.489588784	0.660534328
MA0063.2_NKX2-5	0.679941081	0.573436127	0.704306874
MA1112.2_NR4A1	0.379421276	0.459636137	0.905059159
MA0679.2_ONECUT1	0.52315052	0.585732759	0.533811846
MA0712.2_OTX2	0.632533986	0.656154516	0.520463423
MA1113.2_PBX2	0.52124732	0.506184102	0.638360173
MA0681.2_PHOX2B	0.547182769	0.532995441	0.356274954
MA0782.2_PKNOX1	0.538895804	0.597365056	0.767382241
MA0627.2_POU2F3	0.525766479	0.539201216	0.588846462
MA0508.3_PRDM1	0.482165245	0.493458391	0.487614438
MA0509.2_RFX1	0.936467204	1.164494385	1.432646647
MA0798.2_RFX3	0.846047355	1.111750525	1.300206545
MA0684.2_RUNX3	0.530052583	0.586481403	0.57616908
MA0743.2_SCRT1	0.961367934	1.019400036	0.828544518
MA0744.2_SCRT2	0.959417555	0.900190752	0.84444984
MA0745.2_SNAI2	0.800656315	0.87681756	0.857013921
MA0143.4_SOX2	0.58624823	0.620557354	0.716980725
MA0080.5_SPI1	0.29449934	0.255278671	0.278901962
MA0081.2_SPIB	0.304911272	0.262107575	0.315592789
MA0829.2_SREBF1(var.2)	0.676513994	1.057394096	0.624438698
MA0522.3_TCF3	0.745588018	0.854883922	0.765126652
MA0830.2_TCF4	0.72986406	0.853899549	0.769790851
MA0769.2_TCF7	0.564584932	0.743828083	0.650189949
MA0090.3_TEAD1	0.437603115	0.553724951	0.649948935
MA0809.2_TEAD4	0.371556462	0.51318181	0.68883217
MA0003.4_TFAP2A	0.514804494	0.409458157	0.554067283
MA0814.2_TFAP2C(var.2)	0.370763697	0.272605363	0.376606173
MA1123.2_TWIST1	0.729233744	0.724140703	0.940952907
MA0093.3_USF1	0.620408444	1.625867927	0.597352291
MA0526.3_USF2	0.647673411	1.816349875	0.57900356
MA0748.2_YY2	0.480951658	0.403382144	0.3021472
MA0528.2_ZNF263	0.338347727	0.203104212	0.336283586
MA0609.2_CREM	0.500920156	1.107285602	0.518087511
