# Supplementary material for: Calorie restriction increases insulin sensitivity to promote beta cell homeostasis and longevity in mice
Source: Nat Commun. 2024 Oct 21;15:9063. doi: 10.1038/s41467-024-53127-2 (PMC11493975; doi:10.1038/s41467-024-53127-2)
Supplement: Supplementary file 9 — Supplementary Data 4 [file 41467_2024_53127_MOESM9_ESM.csv]

	p_val	avg_log2FC	pct.1	pct.2	p_val_adj	cluster	gene
Lars2	0	2.26888048577466	0.913	0.834	0	0	Lars2
Cmss1	0	1.89235253904566	0.985	0.882	0	0	Cmss1
Camk1d	0	1.35541456147529	0.979	0.887	0	0	Camk1d
Gm42418	0	1.3048051267013	0.916	0.859	0	0	Gm42418
Gcg	0	1.20367447320994	0.252	0.049	0	0	Gcg
mt-Atp6	0	0.981875698834724	0.765	0.489	0	0	mt-Atp6
mt-Co3	0	0.952062710760505	0.769	0.501	0	0	mt-Co3
Gphn	0	0.949017674003748	0.974	0.916	0	0	Gphn
Gm26917	0	0.663922782564515	0.981	0.956	0	0	Gm26917
Malat1	0	0.610547933212411	0.999	0.999	0	0	Malat1
mt-Co2	1.39499069772445e-301	0.898154411278518	0.779	0.523	4.50372746760337e-297	0	mt-Co2
mt-Cytb	3.0730446612538e-299	0.948104573187443	0.774	0.541	9.92132468885791e-295	0	mt-Cytb
mt-Nd1	4.94491934501419e-292	0.975824458458814	0.772	0.558	1.59646721053783e-287	0	mt-Nd1
AY036118	2.59481887626811e-268	0.752163932831125	0.829	0.848	8.37737274203161e-264	0	AY036118
mt-Nd4	7.01176305535682e-263	0.857868678723995	0.786	0.576	2.26374770242195e-258	0	mt-Nd4
mt-Co1	3.06807350136751e-259	0.822942102486992	0.792	0.587	9.905275299165e-255	0	mt-Co1
mt-Nd2	1.32663427441636e-256	0.854770117407718	0.761	0.537	4.28303875495322e-252	0	mt-Nd2
Gm19951	9.79392800026615e-204	1.36714894309836	0.527	0.401	3.16196965488593e-199	0	Gm19951
Peg3	1.72389501856393e-203	0.385768008227062	0.992	0.983	5.56559506743365e-199	0	Peg3
mt-Nd5	5.89405447163573e-155	0.727995189524743	0.746	0.658	1.9028954861676e-150	0	mt-Nd5
mt-Nd3	1.39915325181247e-134	0.691953949459074	0.6	0.427	4.51716627347658e-130	0	mt-Nd3
Srrm2	4.21145914372946e-133	0.486176634139743	0.87	0.888	1.35966958455306e-128	0	Srrm2
Cdk8	4.45736927512182e-127	0.686173260429341	0.866	0.874	1.43906167047308e-122	0	Cdk8
mt-Nd4l	1.44929419717989e-90	0.810264582667288	0.556	0.497	4.67904631559527e-86	0	mt-Nd4l
Son	2.30832294088402e-76	0.445975066954913	0.796	0.832	7.45242061464407e-72	0	Son
Fos	7.12264995802923e-50	0.530924493204701	0.69	0.738	2.29954753894974e-45	0	Fos
Rsrp1	2.35109675231129e-40	0.475523347311746	0.635	0.693	7.59051586483699e-36	0	Rsrp1
Arglu1	7.18283791705236e-40	0.49294162092419	0.611	0.67	2.31897922152035e-35	0	Arglu1
Ankrd12	2.91959252702988e-38	0.303919349713761	0.823	0.897	9.42590447351595e-34	0	Ankrd12
Prpf4b	2.78832565707977e-35	0.429841759262468	0.632	0.695	9.00210938388203e-31	0	Prpf4b
Atrx	3.60800784853384e-33	0.356308757810481	0.749	0.833	1.16484533389915e-28	0	Atrx
Egr1	1.84932770016639e-27	0.373005598357913	0.749	0.794	5.9705544799872e-23	0	Egr1
mt-Atp8	1.892265048314e-25	0.545096702831115	0.418	0.413	6.10917770848175e-21	0	mt-Atp8
Pnisr	1.9717607555974e-23	0.385185308130521	0.622	0.711	6.36582959944621e-19	0	Pnisr
Golga4	3.73865505182219e-23	0.311800927195391	0.755	0.845	1.20702478348079e-18	0	Golga4
Jarid2	9.1945142923563e-22	0.502520922747308	0.639	0.706	2.96844893928723e-17	0	Jarid2
Trip11	2.38470283086229e-21	0.363493001319768	0.664	0.763	7.69901308943889e-17	0	Trip11
4933406I18Rik	4.77909393020127e-21	0.349543255610975	0.694	0.772	1.54293047536548e-16	0	4933406I18Rik
Prrc2c	4.46827310188972e-19	0.334792936186679	0.666	0.762	1.4425819709451e-14	0	Prrc2c
Golgb1	9.73689775964789e-19	0.301632335632658	0.745	0.835	3.14355744170232e-14	0	Golgb1
Akap9	4.74498982124276e-15	0.285093336139124	0.693	0.796	1.53191996378823e-10	0	Akap9
Jun	7.81427308689034e-15	0.516123113976538	0.518	0.558	2.52283806610255e-10	0	Jun
AC149090.1	7.39622116431412e-14	0.394090830215823	0.529	0.602	2.38787000289881e-09	0	AC149090.1
Dync2h1	2.66068800630246e-12	0.283611179297538	0.661	0.761	8.59003122834749e-08	0	Dync2h1
Mlxipl	7.11777749658458e-08	0.259019792891608	0.651	0.753	0.00229797446477233	0	Mlxipl
Pnmal2	2.41196265183016e-07	0.285786531462891	0.314	0.427	0.00778702142143366	0	Pnmal2
BC005561	2.84642684168423e-07	0.338454474942708	0.526	0.62	0.00918968905837755	0	BC005561
Insrr	1.25259600620009e-06	0.261283649052226	0.615	0.722	0.0404400620601697	0	Insrr
Rbm25	3.41725381536153e-06	0.272419001568069	0.642	0.77	0.110326039428947	0	Rbm25
D130009I18Rik	1.6908084485356e-05	0.558993966674517	0.26	0.276	0.545877507609717	0	D130009I18Rik
Upf3b	3.06282203807195e-05	0.360561474443714	0.504	0.6	0.988832094991527	0	Upf3b
Prpf38b	0.000150723904541616	0.281837205029231	0.219	0.283	1	0	Prpf38b
Zc3h7a	0.000378802331961553	0.531331075079317	0.538	0.644	1	0	Zc3h7a
Filip1l	0.00235467878957945	0.467983950100207	0.293	0.327	1	0	Filip1l
Rbbp6	0.00501118479859067	0.370424437135516	0.432	0.516	1	0	Rbbp6
Mphosph8	0.00546989663670569	0.279056183367336	0.28	0.355	1	0	Mphosph8
Sgcz	0	0.639498486980002	0.993	0.979	0	1	Sgcz
Kcnma1	0	0.605146784255951	0.958	0.9	0	1	Kcnma1
Phactr1	0	0.583688211875345	0.996	0.993	0	1	Phactr1
Rora	0	0.577487358507335	0.992	0.978	0	1	Rora
Ptprn2	0	0.527937775815621	0.996	0.986	0	1	Ptprn2
Zbtb20	3.4816188735764e-306	0.555982068743227	0.956	0.92	1.12404065333414e-301	1	Zbtb20
Fam155a	5.22410284956114e-302	0.567457907932501	0.974	0.962	1.68660160498081e-297	1	Fam155a
Cacnb2	1.87735372122915e-289	0.515182439239478	0.977	0.959	6.0610364889883e-285	1	Cacnb2
Dach1	2.51369227661782e-288	0.713824804228889	0.944	0.891	8.11545551506064e-284	1	Dach1
Nrxn1	6.83053854057465e-274	0.529536276182633	0.974	0.963	2.20523936782452e-269	1	Nrxn1
Cntnap2	2.48970728044977e-273	0.680711052407537	0.967	0.967	8.03801995493208e-269	1	Cntnap2
Cadps	1.63850631466409e-272	0.592619522148919	0.948	0.906	5.28991763689301e-268	1	Cadps
Kcnip1	2.18068127334563e-263	0.511632588339955	0.975	0.959	7.04032949099636e-259	1	Kcnip1
Lncpint	9.57763286211451e-260	0.638247475304784	0.928	0.845	3.09213876953367e-255	1	Lncpint
Robo2	4.08799569666012e-252	0.634988974882724	0.951	0.927	1.31980941066672e-247	1	Robo2
Nav2	5.67688048206376e-247	0.542069584136391	0.963	0.921	1.83278086363428e-242	1	Nav2
Ccser1	3.76526608173975e-246	0.575981543568991	0.949	0.911	1.21561615448968e-241	1	Ccser1
Car10	6.06272926077888e-242	0.616798622945811	0.931	0.884	1.95735214184246e-237	1	Car10
Ctnnd2	9.48832478413852e-239	0.595927909201947	0.918	0.836	3.06330565655912e-234	1	Ctnnd2
Cacna1c	9.92732469051247e-236	0.509001031882288	0.955	0.914	3.20503677633195e-231	1	Cacna1c
Prkca	8.1770591416387e-224	0.581180459601487	0.929	0.873	2.63996354387805e-219	1	Prkca
Prkn	3.46797615591021e-223	0.572882393903611	0.935	0.888	1.11963610193561e-218	1	Prkn
Slc30a8	7.41649653007203e-222	0.429825664906816	0.964	0.965	2.39441590473375e-217	1	Slc30a8
Pcsk2	2.89077427940676e-211	0.377569848934373	0.986	0.987	9.33286476106471e-207	1	Pcsk2
Tmem163	1.42678044879748e-205	0.658745005857456	0.87	0.76	4.60636067894267e-201	1	Tmem163
Snd1	1.16953232677956e-204	0.602088644700981	0.889	0.794	3.7758351170078e-200	1	Snd1
A230057D06Rik	2.1572344730633e-201	0.494936221775014	0.972	0.967	6.96463149628485e-197	1	A230057D06Rik
Auts2	2.13805706618363e-197	0.54619889049161	0.928	0.891	6.90271723817386e-193	1	Auts2
Rere	3.17722276772283e-196	0.490380714630928	0.932	0.877	1.02576637055932e-191	1	Rere
Glis3	7.61336707542452e-196	0.583224859216156	0.923	0.857	2.45797556030081e-191	1	Glis3
Slc24a2	1.49713973267381e-195	0.438218286341323	0.973	0.96	4.83351562693739e-191	1	Slc24a2
Pard3	1.59548492174518e-191	0.533778907752414	0.914	0.845	5.15102306985431e-187	1	Pard3
Gmds	2.0089176196846e-190	0.766756945253872	0.758	0.608	6.48579053515174e-186	1	Gmds
Maml3	2.24985473176932e-186	0.476307902997927	0.942	0.911	7.26365600151723e-182	1	Maml3
Ghr	5.27985330053278e-179	0.526597782277649	0.954	0.941	1.70460063807701e-174	1	Ghr
Rhobtb1	5.98004548400466e-175	0.574860781886401	0.927	0.882	1.93065768451091e-170	1	Rhobtb1
Nell1	5.0676351985709e-174	0.583511834586861	0.923	0.875	1.63608602385862e-169	1	Nell1
Fbxl17	1.17111175961404e-173	0.534091230906895	0.867	0.785	3.78093431591393e-169	1	Fbxl17
Agbl4	1.693107678022e-172	0.468656051825666	0.967	0.943	5.46619813849404e-168	1	Agbl4
Klhl32	5.20247040542362e-171	0.529408625844971	0.884	0.802	1.67961757039101e-166	1	Klhl32
Exoc4	5.66482040485148e-171	0.593977717659734	0.819	0.698	1.8288872677063e-166	1	Exoc4
Kcnmb2	1.18758536141052e-168	0.46663607900439	0.971	0.97	3.83411933931387e-164	1	Kcnmb2
Snap25	6.77842116001044e-166	0.635337955703426	0.795	0.676	2.18841327150937e-161	1	Snap25
Msi2	2.4803859051459e-165	0.478860559277012	0.903	0.837	8.00792589476355e-161	1	Msi2
Negr1	3.45922872207557e-164	0.552702163652438	0.891	0.819	1.1168119929221e-159	1	Negr1
Cacna1d	5.21804410111312e-162	0.409983791739328	0.968	0.955	1.68464553804437e-157	1	Cacna1d
Chrm3	1.14671737493727e-147	0.416451339246974	0.967	0.954	3.70217704498497e-143	1	Chrm3
Prkd1	1.45927386075255e-138	0.630933996991887	0.801	0.708	4.7112656594396e-134	1	Prkd1
Exoc6b	1.66389523679992e-138	0.565001363481102	0.801	0.699	5.37188577200856e-134	1	Exoc6b
Mcc	1.79702777559199e-138	0.417646145013692	0.949	0.925	5.80170417349875e-134	1	Mcc
Smyd3	3.45252722343523e-138	0.5480094462947	0.847	0.752	1.11464841408606e-133	1	Smyd3
Map2	2.27212552707548e-137	0.563384921653189	0.789	0.695	7.33555726416318e-133	1	Map2
Gramd3	2.34276175102131e-137	0.534757760308005	0.868	0.793	7.56360631317231e-133	1	Gramd3
Cacna2d1	1.51533237815407e-136	0.495858822179517	0.853	0.777	4.89225058287041e-132	1	Cacna2d1
Fhit	1.19864869668489e-134	0.574700164499102	0.86	0.807	3.86983731724716e-130	1	Fhit
Fgf12	8.76993948169932e-133	0.613520320458894	0.872	0.814	2.83137496166663e-128	1	Fgf12
Rfx3	3.92320710752634e-132	0.587135706919234	0.679	0.54	1.26660741466488e-127	1	Rfx3
Cdh2	5.26386337370173e-130	0.591090869473112	0.764	0.652	1.6994382901996e-125	1	Cdh2
Dip2c	8.20913058900326e-125	0.509346542930658	0.813	0.735	2.6503178106597e-120	1	Dip2c
Magi1	8.25110436186136e-125	0.561134128891043	0.801	0.705	2.66386904322694e-120	1	Magi1
Gm6999	5.06982285861298e-123	0.408788789886153	0.911	0.864	1.6367923099032e-118	1	Gm6999
Akt3	9.37105952383072e-122	0.570150843236723	0.717	0.597	3.02544656726875e-117	1	Akt3
Frmd5	7.01852815144251e-121	0.625820986693868	0.876	0.818	2.26593181369321e-116	1	Frmd5
Fmn2	3.38530518846554e-120	0.51165566655757	0.818	0.721	1.0929457800961e-115	1	Fmn2
Erc2	1.0445326104279e-119	0.578254502831567	0.788	0.695	3.37227353276649e-115	1	Erc2
Hs6st3	4.90456869508187e-117	0.432590618760574	0.928	0.922	1.58344000320718e-112	1	Hs6st3
Cdh8	7.25214295892373e-117	0.523449290425343	0.845	0.785	2.34135435428852e-112	1	Cdh8
Atxn1	9.8629796725867e-117	0.487376753094455	0.816	0.731	3.18426298729462e-112	1	Atxn1
Ush2a	3.17774159170247e-116	0.513595039132043	0.875	0.812	1.02593387288114e-111	1	Ush2a
Pbx3	4.44076305126023e-116	0.611020072138227	0.726	0.618	1.43370035109937e-111	1	Pbx3
Sorbs2	1.01483932551299e-115	0.483774169172512	0.845	0.775	3.27640876241868e-111	1	Sorbs2
Nbea	3.68203775828022e-115	0.36658119023918	0.926	0.889	1.18874589026077e-110	1	Nbea
Pex5l	1.19669585928212e-114	0.631746250763307	0.75	0.639	3.86353258169234e-110	1	Pex5l
Nol4	6.2835776885401e-113	0.459571378202258	0.876	0.817	2.02865305674517e-108	1	Nol4
Rian	1.94226832313455e-112	0.472583027367789	0.844	0.781	6.2706132812399e-108	1	Rian
5330434G04Rik	2.81570664625343e-112	0.651354533416866	0.643	0.516	9.09050890742919e-108	1	5330434G04Rik
Cdk14	7.7702632147758e-112	0.512913692507527	0.834	0.754	2.50862947889037e-107	1	Cdk14
Pard3b	4.08935134481012e-111	0.5429534435175	0.775	0.685	1.32024708167195e-106	1	Pard3b
Tenm2	1.15307857022519e-110	0.538141703417056	0.794	0.714	3.72271416397204e-106	1	Tenm2
Rims2	9.10360262021378e-110	0.39984808856605	0.89	0.836	2.93909810593602e-105	1	Rims2
Tcf12	2.9987832181272e-108	0.500465594564865	0.699	0.571	9.68157161972367e-104	1	Tcf12
Scfd2	4.19360745985389e-108	0.647630834316672	0.68	0.561	1.35390616841383e-103	1	Scfd2
Klf12	4.59329179074984e-108	0.549278762507311	0.707	0.583	1.48294425464359e-103	1	Klf12
A330076H08Rik	9.90784874509608e-108	0.351704714838135	0.967	0.957	3.19874896735427e-103	1	A330076H08Rik
Pip5k1b	4.56694651121177e-106	0.499087701768488	0.79	0.687	1.47443868114472e-101	1	Pip5k1b
Myt1l	6.38496152636679e-105	0.47938537395834	0.799	0.718	2.06138482878752e-100	1	Myt1l
Fto	6.15948428675224e-104	0.521780591086021	0.694	0.583	1.98858950197796e-99	1	Fto
Robo1	9.93200632137887e-104	0.538132989853062	0.747	0.638	3.20654824085717e-99	1	Robo1
Prkce	8.16527545275289e-103	0.415767922872351	0.869	0.796	2.63615917992127e-98	1	Prkce
Ambra1	8.41926546599501e-103	0.506848451848626	0.666	0.541	2.71815985569649e-98	1	Ambra1
Phf21a	6.42513639809557e-101	0.458950156816408	0.789	0.697	2.07435528612515e-96	1	Phf21a
Gpr158	1.42035888764095e-100	0.292942342539897	0.984	0.988	4.58562866874882e-96	1	Gpr158
Foxp1	1.0604056712329e-99	0.442737429392615	0.847	0.779	3.42351970957542e-95	1	Foxp1
Luc7l2	5.92557224584232e-99	0.463809076096247	0.795	0.707	1.91307099957019e-94	1	Luc7l2
Ica1	8.13361079947554e-98	0.528437838658204	0.742	0.637	2.62593624661068e-93	1	Ica1
Meis2	1.73712985849205e-97	0.473898361009264	0.79	0.708	5.60832374814159e-93	1	Meis2
Gbf1	1.92292010518089e-97	0.466172759371064	0.799	0.716	6.20814755957649e-93	1	Gbf1
Hivep3	1.48172687085485e-95	0.505965620212102	0.767	0.674	4.78375520255489e-91	1	Hivep3
Ank	1.74780154233789e-95	0.551986938224271	0.748	0.647	5.64277727943788e-91	1	Ank
Adgrl3	1.86330638360662e-95	0.578645582832367	0.742	0.651	6.01568465947397e-91	1	Adgrl3
Slc7a14	2.14378235879902e-95	0.486858666750874	0.784	0.694	6.92120134538262e-91	1	Slc7a14
Setbp1	2.28967751525961e-95	0.455721046029313	0.819	0.745	7.39222385801564e-91	1	Setbp1
Cpeb3	3.25933274894833e-95	0.578004118862255	0.676	0.561	1.05227557799797e-90	1	Cpeb3
9330182L06Rik	1.43658644272435e-93	0.44844294454921	0.843	0.78	4.63801933033557e-89	1	9330182L06Rik
Arl15	1.99723985942537e-93	0.521127354036889	0.722	0.62	6.4480888861548e-89	1	Arl15
Mboat2	6.93591750381147e-93	0.562177663389364	0.6	0.478	2.23926096610553e-88	1	Mboat2
Grip1	9.93208224824834e-93	0.487608643547742	0.755	0.656	3.20657275384698e-88	1	Grip1
Baz2b	2.51933620019544e-92	0.383760984557894	0.893	0.842	8.13367692233097e-88	1	Baz2b
Ero1lb	3.19678102743672e-92	0.358457290114794	0.952	0.967	1.03208075470794e-87	1	Ero1lb
Ncoa2	1.32643676067139e-91	0.472087613394424	0.702	0.589	4.28240108182757e-87	1	Ncoa2
Rph3al	1.70901688498052e-91	0.479498834855083	0.722	0.61	5.51756101315961e-87	1	Rph3al
Esrrg	4.91482103566649e-91	0.539568005483097	0.698	0.582	1.58674997136493e-86	1	Esrrg
Sh3pxd2a	5.62521459491779e-91	0.497093894083387	0.817	0.737	1.81610053196921e-86	1	Sh3pxd2a
Unc79	2.22725245369645e-90	0.429473941938794	0.791	0.715	7.190684546759e-86	1	Unc79
Map7	2.33831186426285e-89	0.430602302565088	0.801	0.727	7.54923985377261e-85	1	Map7
Atrnl1	1.41687920422004e-88	0.485832649940563	0.734	0.64	4.57439451082439e-84	1	Atrnl1
Nr6a1	2.56078630633753e-88	0.47279299901974	0.745	0.65	8.2674985900107e-84	1	Nr6a1
Apbb2	4.10399119362117e-88	0.457203818175469	0.706	0.6	1.32497355686059e-83	1	Apbb2
Fndc3a	4.50704739142724e-88	0.419523148057066	0.839	0.777	1.45510025032228e-83	1	Fndc3a
Adk	7.23060448941471e-88	0.501360310946493	0.643	0.528	2.33440065940754e-83	1	Adk
Cerkl	8.06168774689476e-88	0.523137519092012	0.573	0.454	2.60271588908497e-83	1	Cerkl
Dennd1a	1.0477216941138e-87	0.472643692072241	0.681	0.571	3.38256948944642e-83	1	Dennd1a
Pde5a	5.58340357002152e-87	0.437429389611056	0.91	0.885	1.80260184258145e-82	1	Pde5a
Tmem178b	4.86307001274997e-86	0.473173006233108	0.683	0.573	1.57004215361633e-81	1	Tmem178b
Clasp2	9.78689696813493e-86	0.453183515775677	0.727	0.622	3.15969968616236e-81	1	Clasp2
Sec24d	1.93851942020215e-85	0.494214943971953	0.641	0.521	6.25850994812265e-81	1	Sec24d
Kcnip4	5.81150684841378e-85	0.669701860181819	0.74	0.683	1.87624498601039e-80	1	Kcnip4
Rbfox2	1.4670328771095e-84	0.450357765748941	0.655	0.539	4.73631564374803e-80	1	Rbfox2
Trio	1.61235112045006e-84	0.42095118119246	0.807	0.72	5.205475592373e-80	1	Trio
Stx18	7.75555166732947e-83	0.504032383580912	0.432	0.309	2.50387985579732e-78	1	Stx18
Pde3b	5.18185626518261e-82	0.468306403724113	0.689	0.59	1.67296229521421e-77	1	Pde3b
Nbas	5.55207180085281e-82	0.508113721319339	0.757	0.668	1.79248638090533e-77	1	Nbas
Rcan2	5.5977522754856e-82	0.464979794719519	0.768	0.683	1.80723432214053e-77	1	Rcan2
Npas3	6.04285850651978e-82	0.541226001480834	0.682	0.579	1.95093686882991e-77	1	Npas3
Adcy9	8.95338940443794e-82	0.426233736828239	0.799	0.723	2.89060176922279e-77	1	Adcy9
Ctnna2	2.31126090251432e-81	0.637628061314824	0.646	0.546	7.46190582376749e-77	1	Ctnna2
Aak1	6.88104666953701e-81	0.47389614786869	0.687	0.583	2.22154591726002e-76	1	Aak1
Tbc1d5	9.68663502606122e-81	0.432122124851569	0.76	0.663	3.12733011816387e-76	1	Tbc1d5
Btrc	1.60503210200681e-80	0.422335299948212	0.675	0.564	5.18184614132898e-76	1	Btrc
Fras1	3.93762994950135e-80	0.494221268208334	0.621	0.51	1.27126382919651e-75	1	Fras1
Zcchc7	4.34299555582443e-80	0.437806375769018	0.755	0.678	1.40213611519792e-75	1	Zcchc7
Rapgef4	4.19978514805397e-79	0.387640066139221	0.846	0.788	1.35590063504922e-74	1	Rapgef4
Faf1	1.50922864968832e-78	0.431322357957264	0.697	0.59	4.87254469551876e-74	1	Faf1
Gnaq	2.868813578937e-78	0.438258847005888	0.689	0.59	9.26196463959812e-74	1	Gnaq
Rgs7	5.38500258282807e-78	0.460902384877797	0.711	0.614	1.73854808386604e-73	1	Rgs7
St18	9.71188385870423e-78	0.441221798883819	0.748	0.664	3.13548170378266e-73	1	St18
Sphkap	1.21070885503945e-77	0.432144161723151	0.954	0.956	3.90877353849487e-73	1	Sphkap
Arhgap26	1.27783187855988e-77	0.497472005338179	0.582	0.468	4.12548021993058e-73	1	Arhgap26
Mbd5	2.14088081534185e-77	0.443606371832569	0.686	0.585	6.91183371233117e-73	1	Mbd5
Slc8a1	4.82503420742159e-77	0.471934186267158	0.771	0.706	1.55776229386606e-72	1	Slc8a1
Ehbp1	5.03542699120257e-77	0.482235345201549	0.607	0.497	1.62568760410975e-72	1	Ehbp1
Ext1	6.6293325589632e-77	0.50208240355532	0.633	0.526	2.14028001666127e-72	1	Ext1
Rimbp2	7.89719809651218e-77	0.331709036357345	0.888	0.852	2.54961040545896e-72	1	Rimbp2
Mapk10	9.76499125849364e-77	0.417440176926404	0.802	0.734	3.15262742780467e-72	1	Mapk10
Ank3	1.52790245486912e-76	0.434386877410844	0.824	0.763	4.93283307554494e-72	1	Ank3
Babam2	8.31510180053856e-76	0.469338611540874	0.608	0.496	2.68453061630388e-71	1	Babam2
Mbnl2	1.88282351199579e-75	0.448384770030562	0.742	0.661	6.0786957084784e-71	1	Mbnl2
Mkln1	2.14747302537151e-75	0.448354019667413	0.563	0.449	6.93311666241191e-71	1	Mkln1
Slc9a7	3.66643569610461e-75	0.373596406160778	0.823	0.752	1.18370876448737e-70	1	Slc9a7
Kcnq1ot1	5.13646529909663e-75	0.399122133321467	0.901	0.864	1.65830782181335e-70	1	Kcnq1ot1
Ppm1h	5.1731188542869e-75	0.41731000395181	0.715	0.618	1.67014142210653e-70	1	Ppm1h
Gng12	2.5629300048143e-73	0.481283223046304	0.815	0.747	8.27441952054297e-69	1	Gng12
Galnt18	6.20790860790277e-73	0.615007550394609	0.709	0.636	2.00422329406141e-68	1	Galnt18
Tjp1	1.26181093562975e-72	0.345915246999214	0.896	0.872	4.07375660568064e-68	1	Tjp1
Nlk	5.00149683477738e-72	0.465806395511239	0.615	0.508	1.61473325310788e-67	1	Nlk
Uvrag	5.84807010965054e-72	0.444793428411278	0.567	0.462	1.88804943490068e-67	1	Uvrag
Dtnb	2.68770777595093e-71	0.442770765878155	0.714	0.625	8.67726455465756e-67	1	Dtnb
Cdkal1	3.11809980861292e-71	0.472299991775252	0.569	0.462	1.00667852321068e-66	1	Cdkal1
Chchd3	3.51345143819646e-71	0.421299168553797	0.676	0.574	1.13431779682173e-66	1	Chchd3
Arid1b	4.67764231482938e-71	0.378916581798415	0.749	0.652	1.51017682134267e-66	1	Arid1b
Fam135b	6.43089067993528e-71	0.53404913380676	0.492	0.382	2.0762130560171e-66	1	Fam135b
Lpp	9.05575751665027e-71	0.443199453132682	0.657	0.556	2.92365131425054e-66	1	Lpp
Atg10	9.97789014526985e-71	0.497432380647531	0.505	0.396	3.22136183340037e-66	1	Atg10
Bbx	1.25097014605471e-70	0.442521401712931	0.599	0.493	4.03875711653763e-66	1	Bbx
Dym	6.03170212203763e-70	0.455877738733621	0.561	0.452	1.94733503009985e-65	1	Dym
Eml6	6.2369461407557e-70	0.427411930409733	0.83	0.779	2.01359806154298e-65	1	Eml6
Tnik	9.1221145032761e-70	0.457145087814924	0.647	0.544	2.94507466738269e-65	1	Tnik
Dnajc1	1.39158839448151e-69	0.36891190611381	0.823	0.759	4.49274313158355e-65	1	Dnajc1
Il1r1	1.56894127241354e-69	0.413393150026467	0.877	0.846	5.06532689798711e-65	1	Il1r1
Atf6	2.16465968589088e-69	0.480421391243618	0.63	0.522	6.98860379589872e-65	1	Atf6
Rnf130	4.18408212162775e-69	0.443671575058267	0.733	0.644	1.35083091296752e-64	1	Rnf130
March3	5.27301056986249e-69	0.46390004687577	0.627	0.524	1.70239146248011e-64	1	March3
Thada	5.47714413094954e-69	0.440849451434408	0.564	0.458	1.76829598267706e-64	1	Thada
Sntg1	3.36642431038733e-68	0.33743898984432	0.932	0.914	1.08685008860855e-63	1	Sntg1
Cry2	5.30255181004526e-68	0.47154298789455	0.647	0.541	1.71192885187311e-63	1	Cry2
Sh3d19	6.31138384876835e-68	0.444644650517708	0.665	0.559	2.03763027557486e-63	1	Sh3d19
Elavl4	9.9881015108512e-68	0.494935166114886	0.548	0.442	3.22465857277831e-63	1	Elavl4
Prkag2	1.32181235385061e-67	0.431035871339699	0.723	0.642	4.26747118440668e-63	1	Prkag2
Nsmce2	1.66530193758576e-67	0.47956870902962	0.514	0.403	5.37642730549563e-63	1	Nsmce2
A330023F24Rik	1.96123125319961e-67	0.401795843628053	0.628	0.517	6.33183510095495e-63	1	A330023F24Rik
Arfgef3	3.35190595299187e-67	0.430676659167624	0.706	0.609	1.08216283692343e-62	1	Arfgef3
Xkr6	3.55801835188905e-67	0.430221787343698	0.632	0.529	1.14870622490738e-62	1	Xkr6
Mtss1	3.89473165045956e-67	0.408975766832934	0.701	0.612	1.25741411335087e-62	1	Mtss1
Fmnl2	3.94405158291543e-67	0.467131214950232	0.706	0.622	1.27333705354425e-62	1	Fmnl2
Syt14	1.30904971977203e-66	0.435872179030974	0.63	0.534	4.22626702028399e-62	1	Syt14
Camkmt	2.13171852513147e-66	0.495041499510405	0.62	0.527	6.88225325838695e-62	1	Camkmt
Rabgap1l	4.54534648250018e-66	0.444986407403918	0.658	0.56	1.46746511187518e-61	1	Rabgap1l
Nt5c2	7.57865521235793e-66	0.402010298035572	0.702	0.614	2.44676883530976e-61	1	Nt5c2
Bcas3	1.17596040906238e-65	0.445239581398424	0.617	0.517	3.79658818065791e-61	1	Bcas3
Uty	1.34651089787306e-65	0.41509761656413	0.602	0.498	4.34721043378319e-61	1	Uty
Kdm4c	1.15721143493115e-64	0.415241344662585	0.53	0.422	3.73605711767522e-60	1	Kdm4c
Cog5	1.40285218406383e-64	0.432255376755592	0.533	0.427	4.52910827625007e-60	1	Cog5
Pbx1	3.1628081410085e-64	0.454263191888265	0.641	0.55	1.02111260832459e-59	1	Pbx1
Vps13b	7.25486022344638e-64	0.337703198315748	0.832	0.778	2.34223162313966e-59	1	Vps13b
Fars2	1.59406155310093e-63	0.43126333341328	0.582	0.48	5.14642772418636e-59	1	Fars2
Zfand3	7.86798742917245e-63	0.422164541385792	0.565	0.467	2.54017974150833e-58	1	Zfand3
Xkr4	1.11035175598516e-62	0.510732190738699	0.64	0.555	3.58477064419808e-58	1	Xkr4
Pcbp3	1.83687017871865e-62	0.428990067494664	0.647	0.559	5.93033537199315e-58	1	Pcbp3
Wdr7	1.84870609193324e-62	0.403054024863863	0.625	0.525	5.96854761780648e-58	1	Wdr7
Lrrfip2	2.17704893714376e-62	0.396703912066972	0.596	0.49	7.02860249356864e-58	1	Lrrfip2
Adgrb3	4.40417660669139e-62	0.552480698373903	0.551	0.458	1.42188841747031e-57	1	Adgrb3
Setd5	8.44038700431076e-62	0.3559512655152	0.761	0.686	2.72497894434173e-57	1	Setd5
Vti1a	9.65468335235465e-62	0.399941808887103	0.662	0.565	3.1170145203077e-57	1	Vti1a
Lrba	1.09379729218112e-61	0.378951886814166	0.754	0.673	3.53132455780676e-57	1	Lrba
Phldb2	1.19578602627378e-61	0.36170816397683	0.785	0.719	3.8605951858249e-57	1	Phldb2
Ldlrad4	1.42008795917891e-61	0.474048521063342	0.494	0.387	4.58475397620911e-57	1	Ldlrad4
Fndc3b	1.48204562885007e-61	0.442475413384227	0.698	0.614	4.78478431274245e-57	1	Fndc3b
Ppm1l	1.99206079335166e-61	0.361183054630548	0.824	0.767	6.43136827133584e-57	1	Ppm1l
Slc2a2	2.55726421979774e-61	0.361653458907912	0.899	0.893	8.25612753361702e-57	1	Slc2a2
Pacrg	5.33009831926402e-61	0.49941548507685	0.486	0.386	1.72082224237439e-56	1	Pacrg
Gprin3	5.96222428025337e-61	0.563158133718199	0.377	0.276	1.9249041088798e-56	1	Gprin3
Shroom3	1.27986004134968e-60	0.469938318464076	0.588	0.491	4.13202814349746e-56	1	Shroom3
Meis1	1.64037466939597e-60	0.480923901917705	0.437	0.334	5.2959496201449e-56	1	Meis1
Sobp	4.36935609091084e-60	0.389479657307636	0.749	0.664	1.41064661395056e-55	1	Sobp
Macrod2	6.1431169453029e-60	0.52547054231174	0.65	0.57	1.98330530579104e-55	1	Macrod2
Cacna1a	2.25980989963661e-59	0.324948134389382	0.889	0.865	7.29579626097679e-55	1	Cacna1a
Tasp1	2.40729452960158e-59	0.477185388428752	0.471	0.368	7.77195038881871e-55	1	Tasp1
Ankrd44	4.74496908582465e-59	0.431060019510606	0.628	0.537	1.53191326935849e-54	1	Ankrd44
Skap1	6.09338635160891e-59	0.419708503861131	0.733	0.65	1.96724978361694e-54	1	Skap1
Prkcb	8.02188879033552e-59	0.391950028005721	0.712	0.631	2.58986679595982e-54	1	Prkcb
Ppm1e	1.56342281401217e-58	0.520049762882462	0.67	0.586	5.04751055503829e-54	1	Ppm1e
Slc7a2	1.68755241063959e-58	0.394617247989597	0.831	0.797	5.44826295774992e-54	1	Slc7a2
Prune2	1.69998045626009e-58	0.408645650509965	0.63	0.539	5.48838690303569e-54	1	Prune2
Mnat1	2.53700846923894e-58	0.416560267630489	0.489	0.387	8.19073184293792e-54	1	Mnat1
Plekha5	3.20044278943922e-58	0.399690910968538	0.562	0.46	1.03326295457045e-53	1	Plekha5
Slc4a10	3.45997580001093e-58	0.512081695097567	0.409	0.306	1.11705318703353e-53	1	Slc4a10
Pde10a	5.81229282131271e-58	0.378959322884212	0.908	0.892	1.87649873736081e-53	1	Pde10a
Psd3	1.54224917378987e-57	0.39125138060498	0.58	0.485	4.9791514575806e-53	1	Psd3
Gabrb3	3.412369602035e-57	0.489116180963978	0.494	0.396	1.101683526017e-52	1	Gabrb3
Nav3	5.08181600781348e-57	0.451977805557933	0.58	0.487	1.64066429812258e-52	1	Nav3
Btbd9	6.61520136968843e-57	0.385896965738315	0.68	0.6	2.13571776220391e-52	1	Btbd9
Stard13	7.91423870919178e-57	0.429224635454135	0.566	0.471	2.55511196726257e-52	1	Stard13
Agap1	1.02631995774412e-56	0.350970864693083	0.776	0.699	3.31347398357689e-52	1	Agap1
Slco3a1	2.64059030950188e-56	0.41876911948216	0.55	0.459	8.52514581422682e-52	1	Slco3a1
Tanc2	4.29154986807494e-56	0.363597029298847	0.761	0.688	1.38552687490799e-51	1	Tanc2
Tenm3	5.3108029006508e-56	0.489676529393706	0.5	0.409	1.71459271647511e-51	1	Tenm3
Jazf1	7.79269198791289e-56	0.389633903032036	0.665	0.577	2.51587060829768e-51	1	Jazf1
Ern1	8.41559422744078e-56	0.467236693388377	0.58	0.485	2.71697459632926e-51	1	Ern1
Pan3	9.15139839790606e-56	0.364226107184702	0.62	0.526	2.95452897276397e-51	1	Pan3
Gnao1	1.01178414343451e-55	0.317410894142904	0.836	0.785	3.26654510707833e-51	1	Gnao1
Epb41l3	1.33359133908341e-55	0.350954801347217	0.8	0.736	4.3054996382308e-51	1	Epb41l3
Mast4	3.7559085979129e-55	0.378479407636469	0.791	0.72	1.21259509083618e-50	1	Mast4
Dock9	5.05360734720122e-55	0.389789101570575	0.583	0.491	1.63155713204391e-50	1	Dock9
Gcnt2	5.81115820623952e-55	0.46489651762614	0.606	0.511	1.87613242688443e-50	1	Gcnt2
Nalcn	8.35291683181926e-55	0.408738108109551	0.522	0.419	2.69673919915285e-50	1	Nalcn
Csnk1g1	8.51576307338498e-55	0.416949060491349	0.536	0.441	2.74931410824234e-50	1	Csnk1g1
Rptor	1.37326111884323e-54	0.355273675659042	0.586	0.483	4.43357352218535e-50	1	Rptor
Asap1	1.90213313465759e-54	0.430195439463734	0.565	0.473	6.14103682524203e-50	1	Asap1
Bicd1	2.49708917830211e-54	0.342796712923223	0.689	0.607	8.06185241214838e-50	1	Bicd1
Tnpo1	2.66072907612499e-54	0.365679698627201	0.677	0.588	8.59016382226954e-50	1	Tnpo1
Inpp4a	4.23526450097924e-54	0.362962832204858	0.691	0.605	1.36735514414115e-49	1	Inpp4a
Chst11	6.96918850413775e-54	0.394271052373633	0.607	0.516	2.25000250856087e-49	1	Chst11
Braf	9.97783540202789e-54	0.376463166907631	0.627	0.536	3.2213441595447e-49	1	Braf
Frmd4b	1.04420681055458e-53	0.509096008034629	0.508	0.411	3.37122168787545e-49	1	Frmd4b
Fam110b	1.20038309541141e-53	0.458601096761073	0.499	0.407	3.87543682353572e-49	1	Fam110b
Cobll1	1.77335099304511e-53	0.40939163093324	0.593	0.502	5.72526368104613e-49	1	Cobll1
Grk5	2.58207882568293e-53	0.432883387013048	0.511	0.415	8.33624148871735e-49	1	Grk5
Rfx6	5.45099459759372e-53	0.427064745865196	0.686	0.613	1.75985360583313e-48	1	Rfx6
Elp4	8.30651121064073e-53	0.3625634809207	0.724	0.648	2.68175714435536e-48	1	Elp4
Celf2	1.42720236530465e-52	0.43639914977669	0.443	0.348	4.60772283638605e-48	1	Celf2
Tmem117	1.45976075833686e-52	0.436228687258085	0.562	0.475	4.71283760829054e-48	1	Tmem117
Atf7	1.51834753147041e-52	0.442563838668196	0.385	0.291	4.90198500535223e-48	1	Atf7
Nfat5	1.75983438640891e-52	0.35587930890508	0.704	0.639	5.68162531652117e-48	1	Nfat5
Sgcd	1.94762268442909e-52	0.525442020663309	0.522	0.431	6.2878998366793e-48	1	Sgcd
Trappc9	6.61357426891092e-52	0.382998297192386	0.609	0.513	2.13519245271789e-47	1	Trappc9
Adamts17	6.92685311033228e-52	0.440901828684138	0.444	0.346	2.23633452667078e-47	1	Adamts17
Abhd18	7.82569411879065e-52	0.417633074062516	0.41	0.313	2.52652534625156e-47	1	Abhd18
B830012L14Rik	9.94690004386722e-52	0.424444522118243	0.457	0.363	3.21135667916253e-47	1	B830012L14Rik
Tcf4	2.38854146058526e-51	0.384922439303644	0.583	0.488	7.71140610549952e-47	1	Tcf4
Ftx	2.66104220507019e-51	0.339194346921986	0.576	0.48	8.59117475906912e-47	1	Ftx
Akap13	3.649296911772e-51	0.305505636978887	0.872	0.838	1.17817550796559e-46	1	Akap13
Sec24a	4.89849596709156e-51	0.418475838595078	0.549	0.462	1.58147942297551e-46	1	Sec24a
Zfp280d	6.30582032263843e-51	0.345982117474082	0.607	0.514	2.03583409116382e-46	1	Zfp280d
Aig1	1.37810540962619e-50	0.382753608211958	0.597	0.509	4.44921331497815e-46	1	Aig1
Ppp1r12b	1.55049845246237e-50	0.391075890319973	0.562	0.464	5.00578425377476e-46	1	Ppp1r12b
Focad	1.59037560631089e-50	0.445617897866894	0.392	0.299	5.13452764497471e-46	1	Focad
Tnks	1.72019804277707e-50	0.373335022661565	0.512	0.424	5.55365938110576e-46	1	Tnks
Dyrk1a	1.9357166102838e-50	0.350580102722792	0.564	0.474	6.24946107630123e-46	1	Dyrk1a
Lcorl	3.01962446646448e-50	0.40321669816416	0.683	0.608	9.74885758998058e-46	1	Lcorl
Mrtfb	6.892172246671e-50	0.381764779118831	0.438	0.342	2.22513780983773e-45	1	Mrtfb
Diaph2	7.11368210576894e-50	0.365361113860154	0.647	0.567	2.2966522678475e-45	1	Diaph2
Vwa8	8.14085479083719e-50	0.370882973259073	0.577	0.486	2.62827496922179e-45	1	Vwa8
Kalrn	9.59091191644688e-50	0.400876005255535	0.532	0.44	3.09642591222488e-45	1	Kalrn
Ascc3	1.00840395582928e-49	0.321932490086982	0.793	0.736	3.25563217139483e-45	1	Ascc3
Nf1	1.44484430497073e-49	0.345270847082411	0.602	0.511	4.66467983859801e-45	1	Nf1
Smg6	1.44564149510025e-49	0.373132749605926	0.556	0.461	4.66725356693115e-45	1	Smg6
Cblb	2.53169492959418e-49	0.420191984525513	0.448	0.361	8.17357708019482e-45	1	Cblb
Parp8	4.47019422831109e-49	0.368836962803756	0.598	0.515	1.44320220661024e-44	1	Parp8
Mapkap1	7.09193320894996e-49	0.363050883856008	0.505	0.413	2.28963063650949e-44	1	Mapkap1
Mthfd1l	7.18985594012803e-49	0.367989646153423	0.528	0.429	2.32124499027033e-44	1	Mthfd1l
Utrn	7.51316086297245e-49	0.320328380987933	0.847	0.809	2.42562398461066e-44	1	Utrn
Zfp148	7.81264996644328e-49	0.332470346700668	0.718	0.639	2.52231404166621e-44	1	Zfp148
Epb41	1.049570463612e-48	0.35993135332687	0.562	0.47	3.38853824177134e-44	1	Epb41
Ank2	1.09173410793087e-48	0.393830202629506	0.724	0.658	3.52466356745482e-44	1	Ank2
Tspan5	1.37984355212181e-48	0.332026445507213	0.792	0.726	4.45482490802525e-44	1	Tspan5
Enah	1.39734025060345e-48	0.424803791210214	0.535	0.448	4.51131299907323e-44	1	Enah
Pid1	1.41251241463687e-48	0.407914219763682	0.561	0.47	4.56029633065514e-44	1	Pid1
Carmil1	1.42564064698285e-48	0.37005734434423	0.462	0.367	4.60268082878414e-44	1	Carmil1
Zfp568	1.50136682108049e-48	0.446230983686062	0.502	0.414	4.84716278185835e-44	1	Zfp568
Ralgps1	1.58113386986592e-48	0.377880315302846	0.457	0.364	5.10469069886211e-44	1	Ralgps1
Slc25a36	1.998432516567e-48	0.382587547967166	0.489	0.394	6.45193937973656e-44	1	Slc25a36
Ablim1	3.1984201021226e-48	0.371824101579859	0.568	0.473	1.03260992997028e-43	1	Ablim1
Ppp6r3	3.48000091121365e-48	0.349692360992601	0.569	0.476	1.12351829418533e-43	1	Ppp6r3
Nfia	3.50829398668759e-48	0.454619273624284	0.429	0.338	1.13265271360209e-43	1	Nfia
Deptor	4.69142224947277e-48	0.406994372424789	0.621	0.536	1.51462567324228e-43	1	Deptor
Tom1l2	5.38383518036912e-48	0.38708672649071	0.591	0.503	1.73817118798217e-43	1	Tom1l2
Zfp608	6.41977141578202e-48	0.402599690163618	0.628	0.545	2.07262320158523e-43	1	Zfp608
Apex2	7.25720408169206e-48	0.410556688630367	0.327	0.239	2.34298833777428e-43	1	Apex2
Aff1	7.95887807517386e-48	0.364479869695189	0.608	0.516	2.56952378656988e-43	1	Aff1
Thrb	9.42306006359387e-48	0.431496477926778	0.472	0.378	3.04223494153128e-43	1	Thrb
Filip1	1.11659283427231e-47	0.413006828320984	0.576	0.491	3.60491996544814e-43	1	Filip1
Papss2	1.16841761989468e-47	0.34798883474126	0.811	0.776	3.77223628582996e-43	1	Papss2
Aff2	1.24186108045797e-47	0.466345827505838	0.52	0.438	4.00934849825856e-43	1	Aff2
Wwox	1.29644733873797e-47	0.47776610619729	0.697	0.649	4.18558023311554e-43	1	Wwox
Immp2l	1.49147603347971e-47	0.556541253802198	0.482	0.4	4.81523037408925e-43	1	Immp2l
Ptprm	2.39955003867011e-47	0.393010616079332	0.587	0.5	7.74694729984644e-43	1	Ptprm
Stx8	2.85649975008913e-47	0.404710746037004	0.459	0.37	9.22220944316277e-43	1	Stx8
Arih1	3.09110490186265e-47	0.346676025701207	0.601	0.518	9.97963217566356e-43	1	Arih1
Tbl1x	3.82255936429311e-47	0.388634730408389	0.663	0.585	1.23411329076203e-42	1	Tbl1x
Strn3	3.93019257534097e-47	0.345738035521249	0.589	0.498	1.26886267294883e-42	1	Strn3
Ssh2	4.27407138612279e-47	0.364912590970032	0.535	0.444	1.37988394700974e-42	1	Ssh2
Plcb1	5.39957988346562e-47	0.417887193927647	0.687	0.628	1.74325436537688e-42	1	Plcb1
Tnrc6b	1.32798831274489e-46	0.343172835973526	0.743	0.667	4.28741026769687e-42	1	Tnrc6b
Dennd1b	1.67527079048628e-46	0.353204545140447	0.49	0.4	5.40861174708495e-42	1	Dennd1b
Eri3	1.94477848118155e-46	0.35939216272591	0.48	0.385	6.27871732649464e-42	1	Eri3
Patj	1.98790661527915e-46	0.355319168105682	0.613	0.525	6.41795650742873e-42	1	Patj
Itch	2.40881318395696e-46	0.377194832304701	0.516	0.427	7.77685336440504e-42	1	Itch
Abca1	2.97783971352633e-46	0.471616876358132	0.632	0.557	9.61395551511976e-42	1	Abca1
Mapre2	3.08486439021483e-46	0.362118809055874	0.517	0.425	9.95948468380859e-42	1	Mapre2
Rps6ka2	3.67978483436787e-46	0.372275331303006	0.696	0.622	1.18801853377567e-41	1	Rps6ka2
Mllt10	3.83364963369398e-46	0.342031312773121	0.641	0.563	1.2376937842381e-41	1	Mllt10
Plxna2	4.27052868873721e-46	0.353643858756945	0.48	0.389	1.37874018715881e-41	1	Plxna2
Atxn7l1	5.97517824312682e-46	0.382125766784105	0.46	0.371	1.92908629579349e-41	1	Atxn7l1
Nck2	6.49283152423726e-46	0.393383349790636	0.348	0.259	2.0962106576e-41	1	Nck2
AW554918	1.0059110810924e-45	0.400184674453474	0.567	0.479	3.24758392530683e-41	1	AW554918
Scai	1.22923842214908e-45	0.397046781842243	0.403	0.313	3.9685962459083e-41	1	Scai
Xpr1	1.44562154484593e-45	0.363466978694091	0.468	0.38	4.66718915753508e-41	1	Xpr1
Snx24	1.94945283227437e-45	0.399324195419535	0.436	0.346	6.2938084689978e-41	1	Snx24
Cbfa2t2	2.53484257080593e-45	0.350109209885279	0.463	0.373	8.18373923984696e-41	1	Cbfa2t2
Kansl1	2.80602063945536e-45	0.344823521782816	0.685	0.628	9.05923763448162e-41	1	Kansl1
Klhl7	3.08981291853487e-45	0.359735089537288	0.579	0.493	9.97546100748984e-41	1	Klhl7
Sh3gl2	3.15861221921965e-45	0.380362700441177	0.476	0.388	1.01975795497507e-40	1	Sh3gl2
Stag1	3.46578481466254e-45	0.361535044484877	0.598	0.511	1.1189286274138e-40	1	Stag1
Daam1	4.05474316656043e-45	0.35860985345843	0.624	0.541	1.30907383132403e-40	1	Daam1
Sik3	4.26338455066312e-45	0.353895691086465	0.715	0.638	1.37643370218159e-40	1	Sik3
Jmjd1c	4.35905731034688e-45	0.34232348374501	0.72	0.656	1.40732165264549e-40	1	Jmjd1c
Slc35f1	6.66584696915994e-45	0.496273518143761	0.431	0.342	2.15206869399329e-40	1	Slc35f1
Ccny	8.31749000667364e-45	0.35023403751375	0.527	0.44	2.68530164865459e-40	1	Ccny
Ahcyl2	1.1041655442451e-44	0.379947844804778	0.467	0.38	3.56479845959529e-40	1	Ahcyl2
Fam135a	1.54135533874341e-44	0.326955159319428	0.624	0.544	4.97626571113309e-40	1	Fam135a
Trps1	1.6664592410301e-44	0.443874290918988	0.461	0.378	5.38016365966568e-40	1	Trps1
Pdss2	1.83337761180602e-44	0.362485392508493	0.437	0.344	5.91905961971573e-40	1	Pdss2
Cnot6l	2.18145372248864e-44	0.381809347383564	0.604	0.523	7.04282334305456e-40	1	Cnot6l
Mpp7	2.67038302277763e-44	0.405805415480116	0.574	0.488	8.62133158903758e-40	1	Mpp7
Tacc2	2.78426399092197e-44	0.484488600108158	0.534	0.451	8.98899629469158e-40	1	Tacc2
March4	2.86525763900716e-44	0.39886770747562	0.449	0.362	9.25048428753461e-40	1	March4
Asxl2	2.92984278485766e-44	0.343527837481961	0.579	0.491	9.45899743091294e-40	1	Asxl2
Plppr1	3.58958742566156e-44	0.43549458447506	0.38	0.293	1.15889830037483e-39	1	Plppr1
Arnt	5.08807875619612e-44	0.332017953829302	0.352	0.265	1.64268622643792e-39	1	Arnt
2210408I21Rik	5.13525785437946e-44	0.451924422208515	0.617	0.544	1.65791799828641e-39	1	2210408I21Rik
Otud7a	6.05893139265063e-44	0.386621276156526	0.672	0.597	1.95612600011726e-39	1	Otud7a
Gm37459	6.97083263306851e-44	0.561571184055733	0.433	0.346	2.25053331558617e-39	1	Gm37459
Ubr3	7.24345801663812e-44	0.336705930409646	0.61	0.526	2.33855042067162e-39	1	Ubr3
Wdr33	9.29775290789579e-44	0.337206142014739	0.552	0.458	3.00177952631415e-39	1	Wdr33
Ksr2	1.22459019406409e-43	0.350061674792631	0.693	0.625	3.9535894415359e-39	1	Ksr2
Erc1	1.28730380842735e-43	0.339967289906699	0.512	0.424	4.15606034550771e-39	1	Erc1
Cers6	1.47841060761955e-43	0.378249792762211	0.558	0.475	4.77304864669973e-39	1	Cers6
Hmgcll1	1.5793420907793e-43	0.381730184269904	0.408	0.321	5.09890594008097e-39	1	Hmgcll1
Kcnb2	1.89539014236481e-43	0.421500757755655	0.768	0.736	6.11926707462478e-39	1	Kcnb2
Csmd2	2.04881050228765e-43	0.351191875463294	0.612	0.535	6.61458470663567e-39	1	Csmd2
Tmem229b	2.32382222691334e-43	0.390814157279187	0.513	0.425	7.50246005958973e-39	1	Tmem229b
Lrrc8d	2.61339396902451e-43	0.400009178358763	0.43	0.343	8.43734242899562e-39	1	Lrrc8d
Map2k5	3.2920461367251e-43	0.340406659703463	0.4	0.311	1.0628370952417e-38	1	Map2k5
Slc4a7	3.71929561471241e-43	0.281420883148157	0.855	0.82	1.2007745892099e-38	1	Slc4a7
Psme4	3.98805259978743e-43	0.362087133490825	0.665	0.595	1.28754278184137e-38	1	Psme4
Spock1	4.46372392037119e-43	0.384083568186975	0.701	0.643	1.44111326769184e-38	1	Spock1
Rps6ka5	5.09246896180522e-43	0.369852877752122	0.293	0.209	1.64410360431881e-38	1	Rps6ka5
Stxbp6	5.5729445157171e-43	0.38933241135005	0.406	0.316	1.79922513689927e-38	1	Stxbp6
Susd6	6.13545036387558e-43	0.379701628684574	0.464	0.381	1.98083014997723e-38	1	Susd6
Dnm3	6.27177282225697e-43	0.417586017132432	0.417	0.332	2.02484185566566e-38	1	Dnm3
Slc30a7	6.81801405304943e-43	0.397589449484194	0.367	0.28	2.20119583702701e-38	1	Slc30a7
Nsd3	8.72656124121621e-43	0.343076136161943	0.654	0.577	2.81737029672665e-38	1	Nsd3
Zfp407	1.4718870752293e-42	0.39282620724512	0.5	0.418	4.7519874223778e-38	1	Zfp407
Fam219a	3.89515108228248e-42	0.364190277299805	0.62	0.539	1.2575495269149e-37	1	Fam219a
Micu2	4.4998821068304e-42	0.368707261683103	0.446	0.361	1.45278693819019e-37	1	Micu2
Fryl	5.79374654326338e-42	0.315540799034238	0.624	0.544	1.87051107149258e-37	1	Fryl
Clasp1	6.99731472697173e-42	0.371555710088749	0.4	0.316	2.25908305960282e-37	1	Clasp1
Limch1	8.07354237220673e-42	0.3604463133725	0.676	0.606	2.60654315486694e-37	1	Limch1
Amph	1.20370610596392e-41	0.339421579525798	0.398	0.309	3.88616516310452e-37	1	Amph
Fhod3	1.53648101487434e-41	0.381667203629086	0.521	0.437	4.96052895652182e-37	1	Fhod3
Kat6b	2.21314449548267e-41	0.341371171481801	0.562	0.484	7.14513700366579e-37	1	Kat6b
Iqgap2	3.59081539003121e-41	0.374083736165864	0.596	0.518	1.15929474867158e-36	1	Iqgap2
Dlgap1	5.09496267668509e-41	0.395574750410759	0.825	0.793	1.64490870016778e-36	1	Dlgap1
Unc13b	5.45515357589934e-41	0.356917995694149	0.68	0.607	1.7611963319791e-36	1	Unc13b
Dlg1	7.43334138438486e-41	0.336917383713553	0.49	0.407	2.39985426594865e-36	1	Dlg1
Bckdhb	8.21844040878737e-41	0.38388471318845	0.362	0.281	2.653323485977e-36	1	Bckdhb
Mbnl1	1.05012193900694e-40	0.335566334810739	0.64	0.563	3.39031868008389e-36	1	Mbnl1
Sdccag8	1.31309779646588e-40	0.32419190697923	0.526	0.441	4.23933623589008e-36	1	Sdccag8
Ror1	1.59280345923341e-40	0.391852345243099	0.619	0.547	5.14236596813507e-36	1	Ror1
Arhgef11	1.64785105383761e-40	0.345265955522523	0.472	0.39	5.32008712731471e-36	1	Arhgef11
Rap1gap2	1.76268682399438e-40	0.324091642598442	0.732	0.67	5.69083441126584e-36	1	Rap1gap2
Med27	2.05312271205378e-40	0.32987642892683	0.403	0.318	6.62850667586561e-36	1	Med27
Nup93	3.07522343427864e-40	0.397874626808989	0.464	0.379	9.92835885756858e-36	1	Nup93
Bmpr1a	4.69624985699324e-40	0.364406156614389	0.427	0.346	1.51618426633027e-35	1	Bmpr1a
5033421B08Rik	4.98757762366457e-40	0.382890683617502	0.407	0.322	1.61023943580011e-35	1	5033421B08Rik
Gpatch2	6.84084321928402e-40	0.305116222090329	0.556	0.472	2.20856623334585e-35	1	Gpatch2
Trpm3	7.86039488042516e-40	0.682090139404004	0.553	0.502	2.53772848714526e-35	1	Trpm3
Tbc1d1	8.54214214248988e-40	0.34212425517046	0.527	0.452	2.75783059070286e-35	1	Tbc1d1
Oxr1	1.10994959342227e-39	0.359275810392725	0.518	0.439	3.58347226236379e-35	1	Oxr1
Fam222b	1.15728642814516e-39	0.384554929047691	0.468	0.383	3.73629923326665e-35	1	Fam222b
Ric8b	1.59791576962017e-39	0.354944208858849	0.481	0.403	5.15887106221873e-35	1	Ric8b
Slc10a7	1.60725247024656e-39	0.348708693941913	0.392	0.308	5.18901460019102e-35	1	Slc10a7
Camta1	1.92481421955978e-39	0.348509373108251	0.49	0.403	6.21426270784875e-35	1	Camta1
Fam172a	1.98967701466094e-39	0.321864076083909	0.711	0.647	6.42367224183284e-35	1	Fam172a
Ubn2	3.07066639508035e-39	0.309441538122226	0.777	0.734	9.9136464565169e-35	1	Ubn2
Cntn3	3.11996491963085e-39	0.431952989640914	0.497	0.427	1.00728067430282e-34	1	Cntn3
Pag1	6.72566361325849e-39	0.356959023839377	0.472	0.394	2.1713804975405e-34	1	Pag1
Akap6	6.78245249384013e-39	0.477147387625783	0.314	0.235	2.18971478763628e-34	1	Akap6
A530058N18Rik	7.39272097373954e-39	0.376565951842603	0.479	0.395	2.38673996637181e-34	1	A530058N18Rik
Tent2	7.68267038766538e-39	0.329415110384462	0.298	0.219	2.48035013465777e-34	1	Tent2
Rars2	7.89442543892801e-39	0.338839864292714	0.291	0.214	2.54871525295791e-34	1	Rars2
Pias1	1.13586083314357e-38	0.315104730576611	0.432	0.348	3.66712669980402e-34	1	Pias1
Fnip2	1.50497693990238e-38	0.345396746723496	0.582	0.504	4.85881805047484e-34	1	Fnip2
Prickle1	1.73775178715886e-38	0.402819578426584	0.49	0.413	5.61033164484239e-34	1	Prickle1
Map3k5	1.84221121489471e-38	0.372347436058166	0.436	0.352	5.94757890728757e-34	1	Map3k5
Elovl6	2.00225666714454e-38	0.373466930231513	0.352	0.269	6.46428564987614e-34	1	Elovl6
Mtmr3	2.37303799588312e-38	0.328593117762036	0.535	0.456	7.66135316970867e-34	1	Mtmr3
Lnx1	2.47458250591169e-38	0.364684027686869	0.296	0.219	7.98918962033588e-34	1	Lnx1
Lrch1	2.57866028531348e-38	0.332898799500627	0.47	0.387	8.32520473113458e-34	1	Lrch1
4930402H24Rik	2.95152509600093e-38	0.32841625535084	0.641	0.564	9.52899877243901e-34	1	4930402H24Rik
Pcca	2.99545284376651e-38	0.327399793939749	0.549	0.467	9.67081950610016e-34	1	Pcca
Tcf20	3.99157356246919e-38	0.331300225546305	0.593	0.515	1.28867952464318e-33	1	Tcf20
Col4a3bp	5.40248509078024e-38	0.32309945640579	0.479	0.4	1.7441923115584e-33	1	Col4a3bp
Med12l	1.16942491066741e-37	0.374038139791027	0.516	0.444	3.77548832408973e-33	1	Med12l
Efna5	1.21031289643037e-37	0.455051938143248	0.478	0.404	3.90749518612547e-33	1	Efna5
Phf14	2.08008685886541e-37	0.32323786753819	0.551	0.472	6.71556042384698e-33	1	Phf14
Ikzf2	2.2905265580875e-37	0.358278705626878	0.335	0.257	7.39496499278548e-33	1	Ikzf2
Hdac8	2.52315832449793e-37	0.385988049606062	0.47	0.39	8.14601665064156e-33	1	Hdac8
Larp1b	4.50938843874752e-37	0.396106190952787	0.576	0.505	1.45585605744964e-32	1	Larp1b
Cntn1	4.93404317882304e-37	0.393187874095614	0.593	0.531	1.59295584028302e-32	1	Cntn1
Zfp804b	7.59948455332936e-37	0.415052061013082	0.694	0.647	2.45349358804238e-32	1	Zfp804b
Nr3c2	7.65140047941301e-37	0.379089025505245	0.485	0.406	2.47025464477849e-32	1	Nr3c2
Hmbox1	8.39384130498976e-37	0.305616740195811	0.358	0.278	2.70995166531594e-32	1	Hmbox1
Sdk2	8.54209370335048e-37	0.291268064606872	0.761	0.697	2.7578149521267e-32	1	Sdk2
Ncoa1	8.54780606706929e-37	0.292658957040651	0.694	0.626	2.75965918875332e-32	1	Ncoa1
Tbc1d19	8.80595111503851e-37	0.332185516831772	0.311	0.234	2.84300131749018e-32	1	Tbc1d19
Plekhm3	1.075820664701e-36	0.352724870466095	0.319	0.243	3.47328701598718e-32	1	Plekhm3
Memo1	1.70801887951544e-36	0.372631610835644	0.326	0.251	5.51433895251561e-32	1	Memo1
Trim9	1.7234222167349e-36	0.331068143920071	0.247	0.174	5.56406862672863e-32	1	Trim9
Lrch3	2.08852219135231e-36	0.32214890740638	0.44	0.364	6.74279389478093e-32	1	Lrch3
Tmcc1	2.74206956260038e-36	0.312237000529426	0.668	0.599	8.85277158285533e-32	1	Tmcc1
Ptk2	3.02102049440325e-36	0.312031146774475	0.385	0.304	9.75336466618091e-32	1	Ptk2
Rufy3	4.63521554536447e-36	0.29423035780268	0.651	0.589	1.49647933882092e-31	1	Rufy3
Acaca	4.67348538398425e-36	0.347073889517214	0.435	0.356	1.50883475621932e-31	1	Acaca
Samd12	4.86504686662804e-36	0.461013642303442	0.35	0.272	1.57068038089086e-31	1	Samd12
Relch	5.51364115863782e-36	0.30037002793525	0.45	0.369	1.78007904806622e-31	1	Relch
Tbck	6.01641190531897e-36	0.348985731116305	0.419	0.342	1.94239858363223e-31	1	Tbck
Akap10	6.535524475153e-36	0.344842378967642	0.346	0.269	2.10999407680315e-31	1	Akap10
Ap1s2	7.14255407679822e-36	0.374672837039687	0.651	0.597	2.3059735836943e-31	1	Ap1s2
Rgl1	7.77855246729493e-36	0.3177322102344	0.486	0.406	2.51130566406617e-31	1	Rgl1
Ubtd2	7.84424333056564e-36	0.339181280536021	0.416	0.341	2.53251395927312e-31	1	Ubtd2
Lin52	8.02767624200245e-36	0.421910546222053	0.259	0.189	2.59173527473049e-31	1	Lin52
Zfp516	8.27665018180727e-36	0.319507985462081	0.702	0.636	2.67211651119648e-31	1	Zfp516
Arhgap35	1.76556165383278e-35	0.332643624222166	0.5	0.422	5.70011579939913e-31	1	Arhgap35
Ythdf3	1.99357073015803e-35	0.311318367462284	0.462	0.385	6.43624310231519e-31	1	Ythdf3
Vps13c	2.21515002101335e-35	0.295646672708125	0.631	0.557	7.15161184284159e-31	1	Vps13c
Fgd4	2.53326744973916e-35	0.362639716595369	0.527	0.458	8.17865396148288e-31	1	Fgd4
Reps1	2.6512908599746e-35	0.323383164496579	0.391	0.312	8.55969254142798e-31	1	Reps1
Map4k5	3.79486675953549e-35	0.329225761496996	0.376	0.3	1.22517273331603e-30	1	Map4k5
Rlf	4.01822512043236e-35	0.311797701363621	0.511	0.436	1.29728398013159e-30	1	Rlf
Ror2	4.03270264427783e-35	0.343520852045067	0.496	0.418	1.3019580487051e-30	1	Ror2
Dennd4c	4.09838531551905e-35	0.278079121661583	0.717	0.649	1.32316369911533e-30	1	Dennd4c
Snx29	4.32392095250592e-35	0.313030262361026	0.481	0.4	1.39597787951654e-30	1	Snx29
Dis3l2	5.17443985492331e-35	0.307123164061338	0.492	0.41	1.67056790716199e-30	1	Dis3l2
Atp2b2	9.69225435792363e-35	0.320464497931308	0.544	0.471	3.12914431945564e-30	1	Atp2b2
Best3	1.00564308567509e-34	0.365272070632589	0.306	0.233	3.24671870210203e-30	1	Best3
4632427E13Rik	1.37685515211417e-34	0.327655532222136	0.277	0.203	4.44517685860061e-30	1	4632427E13Rik
Trmt9b	1.68683139146044e-34	0.353940642875354	0.341	0.264	5.44593514733002e-30	1	Trmt9b
Stk32a	1.68979749885523e-34	0.363332043909136	0.617	0.552	5.45551122505412e-30	1	Stk32a
Pias2	1.97524536275965e-34	0.294921548982617	0.422	0.342	6.37707965366954e-30	1	Pias2
Ust	2.57434022792358e-34	0.37437726746458	0.44	0.362	8.31125742585129e-30	1	Ust
Cttnbp2	2.84985480948441e-34	0.299952230102693	0.622	0.555	9.20075625242041e-30	1	Cttnbp2
Ehmt1	3.89074292114816e-34	0.300991171479513	0.48	0.4	1.25612635209268e-29	1	Ehmt1
Mllt3	3.92841051588142e-34	0.356738069336161	0.533	0.464	1.26828733505232e-29	1	Mllt3
Pdia5	4.57504360907165e-34	0.318496792881776	0.499	0.422	1.47705282918878e-29	1	Pdia5
Abi1	5.02025610910778e-34	0.308497940678533	0.39	0.314	1.62078968482545e-29	1	Abi1
Sh3kbp1	5.16044266488425e-34	0.36476805471792	0.383	0.308	1.66604891435788e-29	1	Sh3kbp1
Nova1	6.69965469359553e-34	0.349506744222924	0.328	0.256	2.16298351782732e-29	1	Nova1
Usp32	1.07923457095208e-33	0.323626713474555	0.449	0.373	3.48430881231878e-29	1	Usp32
Airn	1.15678555091547e-33	0.382737141428642	0.728	0.689	3.73468215113059e-29	1	Airn
Hook3	1.39468198367364e-33	0.280107364424508	0.494	0.417	4.50273078429035e-29	1	Hook3
Nr2c2	1.39669448188631e-33	0.338858478010777	0.351	0.279	4.50922813476994e-29	1	Nr2c2
Numb	1.40881157197648e-33	0.321161617296813	0.373	0.297	4.54834816012607e-29	1	Numb
Dapp1	1.49155092040137e-33	0.33135783903761	0.172	0.109	4.81547214651582e-29	1	Dapp1
Chic1	1.70287759672635e-33	0.292213685613868	0.777	0.746	5.49774032103102e-29	1	Chic1
Egfr	1.83654162581224e-33	0.373235979853094	0.358	0.281	5.92927463893481e-29	1	Egfr
Galnt14	2.05667090055896e-33	0.355105537539912	0.619	0.552	6.63996200245462e-29	1	Galnt14
Arhgap32	2.35811198454922e-33	0.2957529083265	0.326	0.249	7.61316454211714e-29	1	Arhgap32
Rbm26	3.49483817386614e-33	0.281199687454298	0.681	0.612	1.12830850443268e-28	1	Rbm26
Slc12a6	3.63437936492426e-33	0.327376626903762	0.4	0.323	1.1733593779658e-28	1	Slc12a6
Mecp2	5.0014154918413e-33	0.333514573548662	0.424	0.347	1.61470699154096e-28	1	Mecp2
Rev3l	5.74292173771572e-33	0.27094198267988	0.727	0.673	1.85410228302152e-28	1	Rev3l
Prlr	6.05811429056281e-33	0.290739601949565	0.837	0.793	1.9558621987082e-28	1	Prlr
Umad1	6.2257290355532e-33	0.336918370337326	0.472	0.398	2.00997661912835e-28	1	Umad1
Erp44	8.54698635204234e-33	0.360651349418884	0.351	0.279	2.75939454375687e-28	1	Erp44
Bmt2	9.63000941575085e-33	0.329771794207864	0.289	0.218	3.10904853987516e-28	1	Bmt2
Sgms1	1.19113394459796e-32	0.31652389684127	0.427	0.35	3.84557594013451e-28	1	Sgms1
Ubr1	1.25165125460112e-32	0.295897679515917	0.434	0.36	4.04095607547973e-28	1	Ubr1
Stxbp5	1.36759769284503e-32	0.290568363492859	0.448	0.375	4.41528915135017e-28	1	Stxbp5
Etv6	1.47122501023849e-32	0.324974786540508	0.407	0.335	4.74984994555497e-28	1	Etv6
Gabbr2	1.57826903313471e-32	0.319336679246929	0.605	0.538	5.0954415734754e-28	1	Gabbr2
Arf4	1.67794928468054e-32	0.359416176380074	0.398	0.322	5.41725926559112e-28	1	Arf4
Ypel2	1.85157065630642e-32	0.417771827366219	0.483	0.411	5.97779586388527e-28	1	Ypel2
Fbxl20	1.93741091407731e-32	0.352009634728792	0.351	0.28	6.25493113609861e-28	1	Fbxl20
Xrn1	1.96045023761891e-32	0.297434054900105	0.548	0.476	6.32931359215265e-28	1	Xrn1
Mitf	1.98467610360354e-32	0.400764990428385	0.315	0.243	6.40752680048402e-28	1	Mitf
Ralgapa2	1.99630891599761e-32	0.342822128859694	0.416	0.343	6.44508333529827e-28	1	Ralgapa2
Ppp2r5e	2.55964581386116e-32	0.2942220198244	0.426	0.353	8.26381651005077e-28	1	Ppp2r5e
Helz	2.82455073201838e-32	0.309081271736265	0.55	0.48	9.11906203832135e-28	1	Helz
Ago3	2.89656006973465e-32	0.302553012450721	0.468	0.391	9.35154418513833e-28	1	Ago3
Cux1	6.15446038624879e-32	0.313834141450793	0.442	0.367	1.98696753570042e-27	1	Cux1
Hipk2	6.49840835138019e-32	0.310964593215185	0.464	0.392	2.0980111362431e-27	1	Hipk2
0610040J01Rik	7.34034379679183e-32	0.32463915407214	0.62	0.556	2.36982999479424e-27	1	0610040J01Rik
Grb14	7.53462766114509e-32	0.341163951279133	0.385	0.313	2.43255454040069e-27	1	Grb14
Atp8a1	9.14592397160126e-32	0.328804893448605	0.393	0.324	2.95276155423147e-27	1	Atp8a1
Pdgfrl	1.04555312554964e-31	0.366271568105314	0.306	0.237	3.375568265837e-27	1	Pdgfrl
Cnot4	1.04682865150851e-31	0.278943394497832	0.599	0.529	3.37968630139523e-27	1	Cnot4
Slc25a12	1.28312295099478e-31	0.293598585185372	0.325	0.251	4.14256244728666e-27	1	Slc25a12
Nedd4l	1.3366714537587e-31	0.305320911638084	0.5	0.429	4.31544378845997e-27	1	Nedd4l
Tmem108	2.81410416041142e-31	0.363720236846758	0.415	0.344	9.08533528188827e-27	1	Tmem108
Slc2a13	3.22819798083964e-31	0.363001768167685	0.471	0.403	1.04222371811408e-26	1	Slc2a13
Sap130	3.55341466454779e-31	0.3374007245489	0.271	0.203	1.14721992444926e-26	1	Sap130
Slc6a6	3.69400816900044e-31	0.293745320596787	0.665	0.599	1.19261053736179e-26	1	Slc6a6
Ap3b1	7.01086554449714e-31	0.274110974842191	0.446	0.373	2.2634579410409e-26	1	Ap3b1
Trpc4	7.38013305347478e-31	0.346699000020599	0.32	0.25	2.38267595631433e-26	1	Trpc4
Rabgap1	8.51025687919936e-31	0.278505766312071	0.526	0.456	2.74753643344951e-26	1	Rabgap1
Klf7	8.91847662660435e-31	0.327919088365053	0.358	0.285	2.87933017889922e-26	1	Klf7
Foxp2	9.53379296048979e-31	0.416220353562871	0.368	0.301	3.07798505729413e-26	1	Foxp2
Ankrd28	9.78127621242146e-31	0.300522090098077	0.297	0.227	3.15788502518027e-26	1	Ankrd28
Dnajc13	9.98425057405621e-31	0.280405146627724	0.603	0.535	3.22341529783405e-26	1	Dnajc13
Pcnx	1.01458856917943e-30	0.273544818229569	0.482	0.408	3.27559919559579e-26	1	Pcnx
Pspc1	1.02247517247478e-30	0.306977768809552	0.345	0.275	3.30106109433483e-26	1	Pspc1
Ube2w	1.11325739556397e-30	0.30552692383757	0.334	0.263	3.59415150157827e-26	1	Ube2w
Zfp346	1.46615898360833e-30	0.35454159758457	0.329	0.257	4.73349427857948e-26	1	Zfp346
Frmd4a	1.71696621848497e-30	0.356417126845455	0.38	0.308	5.54322543637873e-26	1	Frmd4a
Mcph1	1.90138158402775e-30	0.352785311721838	0.348	0.277	6.1386104440336e-26	1	Mcph1
Dnmt3a	2.91664303889067e-30	0.264484521206168	0.813	0.781	9.41638205105854e-26	1	Dnmt3a
Dennd4a	3.21852439028707e-30	0.315831875186468	0.388	0.316	1.03910059940418e-25	1	Dennd4a
Tox	3.55979068225525e-30	0.402558300822524	0.509	0.451	1.14927842176611e-25	1	Tox
Zfp652	4.08928245664058e-30	0.342770761758213	0.467	0.398	1.32022484112641e-25	1	Zfp652
Gpr39	4.62381096620594e-30	0.345840012625222	0.307	0.239	1.49279737043959e-25	1	Gpr39
Rab28	4.88747501368967e-30	0.295229423871344	0.309	0.24	1.57792130816971e-25	1	Rab28
Xpo4	5.17784928305583e-30	0.294359995578522	0.34	0.268	1.67166864103458e-25	1	Xpo4
Spopl	5.80347405024709e-30	0.271607137861564	0.279	0.211	1.87365159712227e-25	1	Spopl
Atf2	5.88136718978003e-30	0.305001876312993	0.427	0.357	1.89879939722048e-25	1	Atf2
Ptbp2	6.20013140429267e-30	0.279261546159527	0.371	0.299	2.00171242387589e-25	1	Ptbp2
Fam49b	6.7211953131184e-30	0.274925532296754	0.345	0.273	2.16993790684028e-25	1	Fam49b
Ctif	8.32050534241947e-30	0.330919417983803	0.379	0.309	2.68627514980013e-25	1	Ctif
Nfkb1	9.70347950658503e-30	0.304019810676315	0.418	0.349	3.13276835870098e-25	1	Nfkb1
Foxo1	1.10593553674753e-29	0.35324027781261	0.479	0.412	3.57051288038941e-25	1	Foxo1
Dcaf6	1.36927977563317e-29	0.297103583676051	0.489	0.419	4.42071975563169e-25	1	Dcaf6
Elmo1	1.51534541012409e-29	0.364475961604609	0.369	0.301	4.89229265658564e-25	1	Elmo1
St7	1.60477699450109e-29	0.325500019075703	0.195	0.134	5.18102252674677e-25	1	St7
Fer	1.65547739098555e-29	0.312378791384738	0.394	0.327	5.34470875679685e-25	1	Fer
Phlpp1	1.75635650483473e-29	0.334625094445478	0.485	0.415	5.67039697585891e-25	1	Phlpp1
Adam22	1.81423501675707e-29	0.280764624296711	0.571	0.5	5.85725775160021e-25	1	Adam22
Pced1b	2.04367929240825e-29	0.332656415269633	0.405	0.332	6.59801859554003e-25	1	Pced1b
Lpin1	2.25488483379228e-29	0.401290521438206	0.406	0.34	7.27989568589836e-25	1	Lpin1
Supt3	3.62014284222126e-29	0.307490420152315	0.277	0.209	1.16876311661113e-24	1	Supt3
Hnf4g	3.64988425675615e-29	0.333829199811326	0.612	0.552	1.17836513229372e-24	1	Hnf4g
Rapgef2	5.71086491219089e-29	0.301800837844566	0.522	0.452	1.84375273690083e-24	1	Rapgef2
Atp7a	6.07406518451187e-29	0.308178266180338	0.457	0.389	1.96101194481966e-24	1	Atp7a
Myrip	6.39789560239482e-29	0.265539274298501	0.162	0.105	2.06556059523317e-24	1	Myrip
Mrps28	6.74106048172406e-29	0.314318757017792	0.345	0.277	2.17635137652461e-24	1	Mrps28
Pax6os1	7.66640543977784e-29	0.400633628188902	0.434	0.368	2.47509899623227e-24	1	Pax6os1
Asb3	8.02564597281663e-29	0.284892338579253	0.45	0.38	2.59107980232385e-24	1	Asb3
Gpd2	1.03423161891177e-28	0.331643228500928	0.482	0.418	3.33901678165664e-24	1	Gpd2
Exoc2	1.08579139503115e-28	0.303630357579828	0.307	0.241	3.50547751885806e-24	1	Exoc2
Cryl1	1.15447351358521e-28	0.404422828823981	0.42	0.352	3.72721773860985e-24	1	Cryl1
Dpp10	1.34855216736831e-28	0.497397855512309	0.453	0.395	4.3538006723486e-24	1	Dpp10
Srbd1	1.54189321633218e-28	0.332833778657702	0.258	0.194	4.97800224892844e-24	1	Srbd1
Tbc1d30	1.78912146286885e-28	0.32192900114797	0.376	0.308	5.77617864287208e-24	1	Tbc1d30
Gpatch8	1.81291712584168e-28	0.270091861403786	0.627	0.567	5.85300294077986e-24	1	Gpatch8
Man1a	1.88247796003286e-28	0.402935991633286	0.23	0.167	6.07758009396609e-24	1	Man1a
Hibadh	1.94130056175041e-28	0.30165556482119	0.293	0.227	6.2674888636112e-24	1	Hibadh
Foxn3	2.32203876095765e-28	0.272028742734209	0.622	0.558	7.49670213975177e-24	1	Foxn3
Ctnnbl1	3.37693613186764e-28	0.276904209539287	0.338	0.27	1.09024383017347e-23	1	Ctnnbl1
Rngtt	3.47374986098774e-28	0.278126699338008	0.284	0.217	1.12150014261989e-23	1	Rngtt
Ncoa7	3.96498457529678e-28	0.29278652450938	0.668	0.611	1.28009527013456e-23	1	Ncoa7
Tmem164	4.22427197698401e-28	0.307464537713832	0.409	0.341	1.36380620776929e-23	1	Tmem164
Eif2ak3	4.62347717354121e-28	0.306797536385847	0.336	0.269	1.49268960547778e-23	1	Eif2ak3
Slc9a9	4.83364328391001e-28	0.353214508884969	0.377	0.309	1.56054173421035e-23	1	Slc9a9
Exph5	4.9338206973276e-28	0.340629485060608	0.462	0.4	1.59288401213221e-23	1	Exph5
Atxn7	5.44940625568079e-28	0.325480668237761	0.458	0.396	1.75934080964654e-23	1	Atxn7
Tmem135	5.51708761735774e-28	0.254129375741414	0.435	0.362	1.78119173726395e-23	1	Tmem135
Cpq	7.21910608328871e-28	0.255004808103676	0.769	0.72	2.33068839898976e-23	1	Cpq
Cpeb4	9.42936489438987e-28	0.303656501362807	0.555	0.492	3.04427045615377e-23	1	Cpeb4
Trpm7	9.88237741300852e-28	0.251729710592895	0.565	0.5	3.1905255477898e-23	1	Trpm7
Tbc1d22a	1.05852201092043e-27	0.286325846180875	0.366	0.297	3.41743831225662e-23	1	Tbc1d22a
Cdc42bpa	1.19605979337616e-27	0.252196516955201	0.683	0.625	3.86147904291494e-23	1	Cdc42bpa
Pkib	1.28513822577028e-27	0.270783811911654	0.142	0.09	4.14906876189936e-23	1	Pkib
Shb	1.41348847084283e-27	0.2894246718758	0.379	0.309	4.56344752811608e-23	1	Shb
Eya1	1.70268194481382e-27	0.336863271876293	0.25	0.189	5.49710865883142e-23	1	Eya1
Sybu	1.74028378669195e-27	0.308910833418532	0.194	0.135	5.61850620533497e-23	1	Sybu
Crebrf	1.9300120093697e-27	0.278744218968277	0.499	0.432	6.23104377225007e-23	1	Crebrf
Mrtfa	2.0688578754569e-27	0.307404422995076	0.436	0.365	6.67930765091261e-23	1	Mrtfa
Wac	2.15837067497215e-27	0.266966026314131	0.416	0.346	6.96829972414759e-23	1	Wac
Dnajc24	2.44399176574665e-27	0.290013707501453	0.437	0.373	7.89042741571306e-23	1	Dnajc24
Mbtd1	2.63177628188023e-27	0.285484734945338	0.442	0.371	8.49668972605032e-23	1	Mbtd1
Ndufs4	2.66877090702158e-27	0.271966011166895	0.317	0.251	8.61612687331917e-23	1	Ndufs4
Lcor	3.12334840589349e-27	0.274640519711385	0.532	0.468	1.00837303284271e-22	1	Lcor
R3hdm1	3.1902736848199e-27	0.274651196882221	0.511	0.446	1.0299798591441e-22	1	R3hdm1
Ankhd1	3.2306260633655e-27	0.256503983565898	0.684	0.628	1.04300762455755e-22	1	Ankhd1
Susd1	3.54614113821288e-27	0.328283953002706	0.239	0.177	1.14487166647203e-22	1	Susd1
Ddx31	3.59111085593039e-27	0.31023061088717	0.322	0.257	1.15939013983713e-22	1	Ddx31
Sgms2	3.59783265292299e-27	0.297907255122927	0.379	0.313	1.16156027199619e-22	1	Sgms2
Scml4	3.65320438477918e-27	0.379251698974062	0.406	0.342	1.17943703562596e-22	1	Scml4
C2cd5	3.83730430800356e-27	0.305480084833527	0.445	0.376	1.23887369583895e-22	1	C2cd5
Fchsd2	4.07611512869038e-27	0.304703774030666	0.323	0.256	1.31597376929769e-22	1	Fchsd2
Ube2h	4.40037778793437e-27	0.29287275543362	0.519	0.454	1.42066196883461e-22	1	Ube2h
Enox1	5.16414492953054e-27	0.328098336257286	0.431	0.362	1.66724419049894e-22	1	Enox1
Fry	5.37631340318235e-27	0.2924868280071	0.547	0.482	1.73574278221742e-22	1	Fry
Sdk1	5.60642750124076e-27	0.372827701323171	0.466	0.404	1.81003511877558e-22	1	Sdk1
Map3k3	5.78553826805202e-27	0.289375267728621	0.392	0.322	1.86786102984059e-22	1	Map3k3
Zfp207	5.79897250360411e-27	0.293471630221737	0.372	0.309	1.87219827278859e-22	1	Zfp207
Tmem39a	6.44611449478251e-27	0.269536390656627	0.452	0.382	2.08112806464053e-22	1	Tmem39a
Rictor	6.72481980396419e-27	0.27732148229497	0.431	0.365	2.17110807370984e-22	1	Rictor
Fip1l1	8.28973657448726e-27	0.259648213242539	0.382	0.315	2.67634145307321e-22	1	Fip1l1
Agfg1	1.00369853642866e-26	0.281116653664033	0.445	0.377	3.24044072485993e-22	1	Agfg1
Wdr49	1.12861055144019e-26	0.348666420678849	0.569	0.511	3.64371916532466e-22	1	Wdr49
Tsc22d2	1.25628186794068e-26	0.311164173715671	0.28	0.22	4.0559060106465e-22	1	Tsc22d2
Rnf150	1.50597013186672e-26	0.373927321863089	0.283	0.22	4.86202457073171e-22	1	Rnf150
Dleu2	1.59824301468884e-26	0.330563511160329	0.352	0.286	5.15992757292291e-22	1	Dleu2
Sacm1l	1.81579968080374e-26	0.269958072941674	0.379	0.312	5.86230926947487e-22	1	Sacm1l
Armh3	1.87128135607968e-26	0.279310785422534	0.377	0.312	6.04143185810326e-22	1	Armh3
Ift80	1.9196130697167e-26	0.294311605981331	0.219	0.161	6.19747079558038e-22	1	Ift80
Med13l	2.16771298844347e-26	0.252989683116115	0.551	0.487	6.99846138318975e-22	1	Med13l
March8	2.25253158698311e-26	0.30635033054983	0.356	0.293	7.27229822857497e-22	1	March8
Ankrd17	2.59775864654045e-26	0.279673035564707	0.675	0.623	8.38686379035584e-22	1	Ankrd17
Acvr1	2.64966961830454e-26	0.267253926385466	0.288	0.225	8.5544583626962e-22	1	Acvr1
Ankfy1	3.09978005121704e-26	0.261844670490245	0.315	0.25	1.00076398953542e-21	1	Ankfy1
Trerf1	3.47818185677064e-26	0.287883416104783	0.535	0.467	1.1229310124584e-21	1	Trerf1
Pou2f1	3.65404172691079e-26	0.329180903212899	0.293	0.231	1.17970737153315e-21	1	Pou2f1
Spop	4.41150071289109e-26	0.285802749213188	0.582	0.515	1.42425300515689e-21	1	Spop
Dock11	4.63212318229358e-26	0.28782727283728	0.318	0.252	1.49548096940348e-21	1	Dock11
Esyt2	4.95885841252133e-26	0.289515217242457	0.452	0.388	1.60096743848251e-21	1	Esyt2
Pde4dip	5.06857728318657e-26	0.273763125561382	0.637	0.577	1.63639017587678e-21	1	Pde4dip
Qrich1	5.5884856918068e-26	0.286767242629909	0.44	0.373	1.80424260559983e-21	1	Qrich1
Tet2	6.01380751418841e-26	0.289128071840613	0.499	0.434	1.94155775595573e-21	1	Tet2
Rhbdd1	6.01419923469966e-26	0.296319967824402	0.227	0.168	1.94168422292278e-21	1	Rhbdd1
Spag9	6.02237703877429e-26	0.264257053773891	0.712	0.662	1.94432442696828e-21	1	Spag9
Slx4ip	6.43834103114259e-26	0.292219619661737	0.323	0.259	2.07861840190439e-21	1	Slx4ip
Stim2	6.74318928241004e-26	0.324105701151888	0.382	0.319	2.17703865982608e-21	1	Stim2
Iqsec1	6.93665188853246e-26	0.320365162453244	0.379	0.313	2.23949806221271e-21	1	Iqsec1
Sipa1l1	7.29156971573641e-26	0.289617218537147	0.401	0.336	2.3540832827255e-21	1	Sipa1l1
Mpdz	8.84459364024241e-26	0.292958220439746	0.363	0.302	2.85547705675226e-21	1	Mpdz
Clock	1.02310974983478e-25	0.302832129433225	0.476	0.419	3.30310982734159e-21	1	Clock
Schip1	1.21544528287768e-25	0.312146477841568	0.199	0.143	3.92406509577058e-21	1	Schip1
Immp1l	1.25051232523268e-25	0.293271930584088	0.34	0.277	4.03727904201372e-21	1	Immp1l
Gm45330	1.26850531628476e-25	0.29617948806119	0.185	0.131	4.09536941362535e-21	1	Gm45330
Papola	1.2978225153028e-25	0.274559507435236	0.631	0.573	4.1900199906551e-21	1	Papola
Rbpms	1.40445770883703e-25	0.281670182353705	0.581	0.522	4.53429171298035e-21	1	Rbpms
Acadsb	1.4285777518923e-25	0.280204608731605	0.346	0.282	4.61216327198431e-21	1	Acadsb
Tmem65	1.70589906440924e-25	0.330373876506596	0.58	0.518	5.50749512944524e-21	1	Tmem65
Fam20a	1.73890612224536e-25	0.333400979191147	0.384	0.32	5.61405841566914e-21	1	Fam20a
Itpkb	1.90041794455472e-25	0.347502664600095	0.653	0.618	6.13549933399491e-21	1	Itpkb
Nfyc	1.90199771080703e-25	0.315945411385979	0.443	0.382	6.14059960934051e-21	1	Nfyc
Sfmbt1	1.91221013121391e-25	0.279348951027941	0.527	0.464	6.17357040862412e-21	1	Sfmbt1
Strn	2.09370781273259e-25	0.269317049271634	0.258	0.196	6.75953567340715e-21	1	Strn
Ankrd33b	2.25170107498165e-25	0.313336641029603	0.435	0.372	7.26961692057825e-21	1	Ankrd33b
Stox2	2.52592925633001e-25	0.324152745368721	0.557	0.501	8.15496260406144e-21	1	Stox2
Nufip2	2.84446924078834e-25	0.269146320580873	0.43	0.363	9.18336894388515e-21	1	Nufip2
Tmtc3	3.17373227248204e-25	0.305697380849207	0.353	0.29	1.02463946417083e-20	1	Tmtc3
Hace1	3.31143759739959e-25	0.274915571069914	0.256	0.197	1.06909762832046e-20	1	Hace1
Gls	3.31879183543196e-25	0.285906724615972	0.347	0.281	1.07147194406921e-20	1	Gls
Cacul1	3.46645847867371e-25	0.262321339382639	0.26	0.2	1.11914611983981e-20	1	Cacul1
Nxn	3.77376268353857e-25	0.339855707487716	0.293	0.232	1.21835928238043e-20	1	Nxn
Errfi1	5.07378717298555e-25	0.485938534354511	0.464	0.406	1.63807218879838e-20	1	Errfi1
Zfp609	5.69183466204812e-25	0.288309349546971	0.461	0.4	1.83760882064224e-20	1	Zfp609
Snx13	6.94354280986645e-25	0.280304416091841	0.37	0.309	2.24172279616538e-20	1	Snx13
Atp6v1h	7.60674512169685e-25	0.277049428931473	0.318	0.256	2.45583766253983e-20	1	Atp6v1h
Igf1r	8.18793570517572e-25	0.273194729299846	0.683	0.62	2.64347504241598e-20	1	Igf1r
Nup98	8.49400379014739e-25	0.274621202523669	0.396	0.335	2.74228912364909e-20	1	Nup98
Ssbp2	8.81806536717418e-25	0.295762399150408	0.472	0.411	2.84691240379219e-20	1	Ssbp2
Foxo3	8.848082981277e-25	0.298062293552948	0.413	0.349	2.85660359050528e-20	1	Foxo3
Mta3	1.00862898650456e-24	0.269113269572878	0.296	0.233	3.25635868292998e-20	1	Mta3
Ranbp9	1.3039490340483e-24	0.269435940347326	0.336	0.273	4.20979945642494e-20	1	Ranbp9
Mtus1	1.32570042848102e-24	0.278000884092666	0.44	0.378	4.28002383335098e-20	1	Mtus1
Bbs9	1.33414449934602e-24	0.263096058389307	0.435	0.367	4.30728551613862e-20	1	Bbs9
Tpk1	1.41178470956356e-24	0.322557439859894	0.322	0.261	4.55794693482595e-20	1	Tpk1
Znrf3	1.44944249480272e-24	0.273173358578074	0.328	0.263	4.67952509447059e-20	1	Znrf3
Scfd1	1.56540243706337e-24	0.25167694387286	0.677	0.623	5.0539017680591e-20	1	Scfd1
Rapgef6	1.62446812990948e-24	0.281334417205766	0.383	0.319	5.24459535741277e-20	1	Rapgef6
Scmh1	1.70310330280107e-24	0.266346135720285	0.407	0.344	5.49846901309324e-20	1	Scmh1
Ttll5	1.76332831936189e-24	0.305443806955588	0.361	0.3	5.69290547905987e-20	1	Ttll5
Pex7	1.80447748566548e-24	0.263516729623584	0.249	0.191	5.82575556247099e-20	1	Pex7
Rps6ka3	1.89175081673093e-24	0.279546845028341	0.337	0.273	6.1075175118158e-20	1	Rps6ka3
Lmbr1	1.95683814867174e-24	0.301870028651905	0.37	0.307	6.31765196298673e-20	1	Lmbr1
Cdc14b	2.13855089276086e-24	0.257358793668584	0.525	0.462	6.90431155727844e-20	1	Cdc14b
Ptpn4	2.14137828676381e-24	0.283428860418887	0.535	0.475	6.91343979881698e-20	1	Ptpn4
Rab27a	2.14351687520394e-24	0.31147723138804	0.629	0.575	6.92034423159591e-20	1	Rab27a
Sorbs1	2.23170113498898e-24	0.356444609075316	0.287	0.224	7.20504711431191e-20	1	Sorbs1
Fam214a	2.48017656076183e-24	0.299088067153693	0.422	0.359	8.00725002641957e-20	1	Fam214a
Tead1	2.88865839763009e-24	0.280334636621153	0.582	0.523	9.32603363674873e-20	1	Tead1
Qk	3.22578875070214e-24	0.273121997759298	0.292	0.231	1.04144589816418e-19	1	Qk
Fam120c	3.74892416242546e-24	0.315039810904858	0.449	0.385	1.21034016583906e-19	1	Fam120c
Creb3l2	3.83027894102483e-24	0.278355138885356	0.527	0.461	1.23660555610987e-19	1	Creb3l2
Gm572	3.95848410930249e-24	0.261128624103528	0.307	0.244	1.27799659468831e-19	1	Gm572
Mical2	3.96958134253437e-24	0.277685613931355	0.394	0.33	1.28157933643722e-19	1	Mical2
Mapk1	4.00730731799227e-24	0.278334939755769	0.452	0.389	1.29375916761381e-19	1	Mapk1
Fgd6	4.55564890682135e-24	0.279866237988011	0.358	0.297	1.47079124956727e-19	1	Fgd6
Vat1l	5.28096140926747e-24	0.339739244174962	0.312	0.252	1.704958390982e-19	1	Vat1l
Tbc1d16	5.29504222391761e-24	0.280958131732603	0.453	0.387	1.7095043819918e-19	1	Tbc1d16
Tusc3	5.84691892419339e-24	0.275334583666364	0.303	0.244	1.88767777467584e-19	1	Tusc3
Cwc27	6.73122139692543e-24	0.304688157330328	0.432	0.369	2.17317482799738e-19	1	Cwc27
Ppp1cb	6.81902676646544e-24	0.261406324882911	0.484	0.42	2.20152279155337e-19	1	Ppp1cb
Slc4a4	6.87327034891346e-24	0.257309203021983	0.24	0.18	2.21903533214671e-19	1	Slc4a4
Shprh	7.72969149069892e-24	0.28830633699156	0.393	0.334	2.49553089777214e-19	1	Shprh
Gm34759	8.32034270358407e-24	0.271232686305562	0.312	0.25	2.68622264185212e-19	1	Gm34759
Med15	8.63918315401451e-24	0.281980201217586	0.289	0.23	2.78916028127358e-19	1	Med15
Rbm4	9.17611991814339e-24	0.25191902392212	0.262	0.203	2.96251031557259e-19	1	Rbm4
Olfr1322	9.22875188169604e-24	0.289580020717372	0.226	0.17	2.97950254500557e-19	1	Olfr1322
Map4k3	9.64238840276274e-24	0.266146339663031	0.465	0.4	3.11304509583195e-19	1	Map4k3
Ubr5	1.01145218525542e-23	0.262056848501065	0.655	0.605	3.26547338009711e-19	1	Ubr5
Ulk2	1.06433501914139e-23	0.263509461328818	0.485	0.422	3.43620560929797e-19	1	Ulk2
Parn	1.24228824567711e-23	0.275803772273291	0.384	0.322	4.01072760116855e-19	1	Parn
Stam2	1.24877372285546e-23	0.285790882897114	0.278	0.22	4.03166596423886e-19	1	Stam2
Gck	1.24957157620354e-23	0.268583352478542	0.788	0.76	4.03424183377312e-19	1	Gck
Fggy	1.44064969415465e-23	0.302366155986167	0.25	0.193	4.6511375375783e-19	1	Fggy
Acap2	1.49984257575313e-23	0.309074552487717	0.393	0.337	4.84224175581899e-19	1	Acap2
Pik3ca	1.76670457729932e-23	0.265133248958034	0.397	0.334	5.70380572781086e-19	1	Pik3ca
Mbd2	1.7871243941022e-23	0.283098358762386	0.441	0.382	5.76973110635894e-19	1	Mbd2
2210408F21Rik	2.28384374395593e-23	0.303121877506313	0.248	0.191	7.37338952736171e-19	1	2210408F21Rik
Pibf1	3.0305409965675e-23	0.265442980487207	0.376	0.313	9.78410160741818e-19	1	Pibf1
Nek7	3.13888206315054e-23	0.296294942696767	0.288	0.23	1.01338807408815e-18	1	Nek7
Tfdp2	3.87682622950782e-23	0.30270040978028	0.26	0.203	1.2516333481966e-18	1	Tfdp2
Gsk3b	4.00783984795668e-23	0.255652830107545	0.589	0.531	1.29393109491281e-18	1	Gsk3b
Eya3	4.23918154652537e-23	0.261376752338214	0.293	0.234	1.36861976229571e-18	1	Eya3
Rnf38	4.70473381702104e-23	0.267690393214215	0.249	0.192	1.51892331282524e-18	1	Rnf38
Plch1	4.93758512159625e-23	0.321179863350152	0.353	0.299	1.59409935650735e-18	1	Plch1
Tox3	4.95508476800774e-23	0.294165272332858	0.639	0.597	1.5997491173513e-18	1	Tox3
Stag2	5.04315952002139e-23	0.286790237734496	0.47	0.413	1.6281840510389e-18	1	Stag2
Micu1	5.65474233695813e-23	0.294766778878781	0.329	0.272	1.82563356348693e-18	1	Micu1
Nmnat2	6.18411996862338e-23	0.300396098954613	0.216	0.161	1.99654313187006e-18	1	Nmnat2
Slc38a6	6.61159022275319e-23	0.264548168044129	0.283	0.223	2.13455190341587e-18	1	Slc38a6
E230016M11Rik	6.75230446205375e-23	0.267161430584302	0.161	0.111	2.17998149557405e-18	1	E230016M11Rik
Mrpl1	6.8561583849418e-23	0.287967781270525	0.291	0.233	2.21351073457846e-18	1	Mrpl1
Zfp644	6.92379272393396e-23	0.263089918783978	0.406	0.348	2.23534648092208e-18	1	Zfp644
Osbpl8	7.81590989228719e-23	0.290385318708288	0.356	0.298	2.52336650872492e-18	1	Osbpl8
Lgr4	8.41869466287343e-23	0.284398247904944	0.229	0.175	2.71797557190869e-18	1	Lgr4
Epc1	8.73560126949436e-23	0.256850087562547	0.383	0.322	2.82028886985625e-18	1	Epc1
Shroom2	9.37145531275574e-23	0.284053226080838	0.28	0.22	3.02557434772319e-18	1	Shroom2
Pkia	9.95693431902859e-23	0.281854816091219	0.244	0.188	3.21459624489838e-18	1	Pkia
Megf9	1.06357910977265e-22	0.27242598677777	0.385	0.323	3.433765155901e-18	1	Megf9
Rbm14	1.10834664795148e-22	0.26127790202122	0.33	0.269	3.57829715291136e-18	1	Rbm14
Zswim5	1.24663815185776e-22	0.314507914735355	0.341	0.283	4.02477127327278e-18	1	Zswim5
Ano6	1.31892051360857e-22	0.267086678837303	0.583	0.53	4.25813487818526e-18	1	Ano6
Kat2b	1.37851963795015e-22	0.260306183426979	0.442	0.38	4.45055065112205e-18	1	Kat2b
Auh	1.50778289801486e-22	0.284298449607849	0.298	0.24	4.86787708624098e-18	1	Auh
Runx1t1	1.80316029293933e-22	0.35573690592069	0.331	0.274	5.82150300575464e-18	1	Runx1t1
Pcdh15	1.8229175019556e-22	0.332388636668944	0.484	0.432	5.88528915506367e-18	1	Pcdh15
Ube3c	1.94895276040899e-22	0.25648777257713	0.606	0.552	6.29219398698042e-18	1	Ube3c
Pik3r1	2.09519366309146e-22	0.318594319664728	0.482	0.424	6.76433274129077e-18	1	Pik3r1
Kif13b	2.1120930614318e-22	0.257979407207321	0.553	0.494	6.81889244883257e-18	1	Kif13b
Dcaf5	2.14077774924365e-22	0.263292330490448	0.382	0.321	6.91150096343312e-18	1	Dcaf5
Uhrf2	2.14186262521621e-22	0.260192585389452	0.318	0.259	6.91500348551052e-18	1	Uhrf2
Ctdspl	2.17629728987918e-22	0.294032547408376	0.68	0.64	7.02617580037492e-18	1	Ctdspl
Fbxo11	2.23595296853747e-22	0.267143218512654	0.457	0.397	7.21877415892322e-18	1	Fbxo11
Uhrf1bp1l	2.49654414935982e-22	0.25981128618125	0.42	0.361	8.06009278620818e-18	1	Uhrf1bp1l
Fbxw7	4.11331836620993e-22	0.269111625058445	0.414	0.355	1.32798483453088e-17	1	Fbxw7
Usp45	4.74603984217525e-22	0.269197760389769	0.342	0.285	1.53225896304628e-17	1	Usp45
Tmcc3	4.84611687625142e-22	0.315812018583423	0.405	0.346	1.56456883349777e-17	1	Tmcc3
Zfyve9	5.14330212620365e-22	0.277122583634292	0.372	0.314	1.66051509144485e-17	1	Zfyve9
Ptges	5.27479737591177e-22	0.362313037406841	0.406	0.343	1.70296833281312e-17	1	Ptges
Mgat5	5.32943122159773e-22	0.31103301376188	0.32	0.265	1.72060686989283e-17	1	Mgat5
Syn2	6.24008019097199e-22	0.303850616286005	0.265	0.209	2.01460988965531e-17	1	Syn2
Dpf3	6.39419673031911e-22	0.296911240240103	0.408	0.354	2.06436641438352e-17	1	Dpf3
Plcxd3	6.40959892575447e-22	0.32068342670499	0.47	0.41	2.06933901317983e-17	1	Plcxd3
Rnf169	6.75088895804095e-22	0.256761582742535	0.342	0.282	2.17952450010352e-17	1	Rnf169
Cstf3	7.09227228875178e-22	0.26135744706329	0.362	0.302	2.28974010842351e-17	1	Cstf3
Mid2	7.14069785834135e-22	0.271030462617907	0.33	0.271	2.3053743035655e-17	1	Mid2
Kcnn3	7.53973214269172e-22	0.297301101310215	0.469	0.411	2.43420252226802e-17	1	Kcnn3
Wdr20	8.45807547966349e-22	0.252119338414679	0.329	0.269	2.73068966860936e-17	1	Wdr20
Zfp827	1.01425991823829e-21	0.276234459228795	0.389	0.333	3.27453814603233e-17	1	Zfp827
Slc22a23	1.16855914413081e-21	0.271029820775947	0.56	0.507	3.77269319682634e-17	1	Slc22a23
Chka	1.24387666343318e-21	0.276637621403268	0.51	0.457	4.01585580789402e-17	1	Chka
Slc44a1	1.47695780608158e-21	0.277717743499343	0.464	0.406	4.76835827693438e-17	1	Slc44a1
Hsd17b12	1.88994655624423e-21	0.291070434300735	0.344	0.288	6.1016924568345e-17	1	Hsd17b12
8030462N17Rik	2.36588585980905e-21	0.269848960682379	0.23	0.178	7.63826249839353e-17	1	8030462N17Rik
Zdhhc20	2.63600631677734e-21	0.255165583244984	0.357	0.299	8.51034639371564e-17	1	Zdhhc20
Tafa1	2.6431131848715e-21	0.492928518597048	0.357	0.299	8.53329091735763e-17	1	Tafa1
Ttc7b	2.69904135059517e-21	0.252140278320976	0.305	0.249	8.7138550003965e-17	1	Ttc7b
Atxn10	2.90824710718493e-21	0.258345283820847	0.4	0.343	9.38927578554655e-17	1	Atxn10
Atp8b1	3.26075014154287e-21	0.260664158099039	0.749	0.706	1.05273318319712e-16	1	Atp8b1
Invs	4.09769943715719e-21	0.278135420798204	0.4	0.34	1.3229422632862e-16	1	Invs
Rit2	4.29863818596228e-21	0.332709080123358	0.24	0.185	1.38781533833792e-16	1	Rit2
Dnajc6	4.3656781576169e-21	0.278701908693865	0.355	0.298	1.40945919318662e-16	1	Dnajc6
Kcnh8	5.30100843059553e-21	0.262950046769374	0.224	0.169	1.71143057181777e-16	1	Kcnh8
Plcl2	5.37212382262422e-21	0.267350892365436	0.456	0.402	1.73439017613423e-16	1	Plcl2
Tpd52	5.38131561798252e-21	0.255030419995497	0.496	0.44	1.73735774726566e-16	1	Tpd52
BC052040	5.43636878598231e-21	0.258946165375349	0.301	0.243	1.75513166255439e-16	1	BC052040
Arfgap3	6.83229801083456e-21	0.274732431817636	0.489	0.428	2.20580741279794e-16	1	Arfgap3
Reps2	7.65035312791876e-21	0.281631480795689	0.304	0.248	2.46991650734857e-16	1	Reps2
Gm7967	9.74438537346089e-21	0.337964995582162	0.211	0.159	3.14597481782185e-16	1	Gm7967
Ppp3ca	1.02087890775677e-20	0.271872579827976	0.382	0.326	3.29590755369275e-16	1	Ppp3ca
Arhgap44	1.10190943014082e-20	0.263202529154636	0.337	0.281	3.55751459520965e-16	1	Arhgap44
Gch1	1.11401373644908e-20	0.34612462018871	0.393	0.338	3.59659334812584e-16	1	Gch1
Nckap5	1.18957519540163e-20	0.375866712689453	0.212	0.162	3.84054351835417e-16	1	Nckap5
Prkdc	1.45546659139169e-20	0.252697111786384	0.382	0.323	4.69897389030806e-16	1	Prkdc
Kif16b	1.69631687678869e-20	0.263783423085076	0.36	0.304	5.47655903671228e-16	1	Kif16b
Spata13	1.80444524837268e-20	0.279171124724308	0.16	0.113	5.82565148437119e-16	1	Spata13
Snapc3	1.98577331866224e-20	0.271196105019301	0.296	0.241	6.41106915930103e-16	1	Snapc3
Bicra	1.98994536708216e-20	0.264741157059077	0.288	0.233	6.42453861762475e-16	1	Bicra
Nsf	2.53484544779848e-20	0.277875685593049	0.383	0.331	8.1837485282174e-16	1	Nsf
Pex14	2.60554064251642e-20	0.263806680504292	0.297	0.242	8.41198796436425e-16	1	Pex14
Hpcal1	4.3932065439893e-20	0.260918557503914	0.29	0.235	1.41834673272694e-15	1	Hpcal1
Crb1	4.5582323454046e-20	0.276579469798504	0.164	0.118	1.47162531271388e-15	1	Crb1
Xpo7	4.66361403648935e-20	0.252866284235999	0.433	0.377	1.50564779168059e-15	1	Xpo7
Uri1	5.45424475421588e-20	0.267091277298327	0.412	0.357	1.7609029188986e-15	1	Uri1
Hira	7.40759242887611e-20	0.279315722371529	0.271	0.219	2.39154121566265e-15	1	Hira
Hdac9	7.41017252897703e-20	0.313369011675458	0.256	0.204	2.39237420098023e-15	1	Hdac9
Mier1	8.59371959232163e-20	0.261422646554433	0.418	0.363	2.77448237038104e-15	1	Mier1
Kansl1l	9.47496111407812e-20	0.285881719241608	0.378	0.327	3.05899119568012e-15	1	Kansl1l
Sh3rf1	1.05075544092242e-19	0.265887352681372	0.276	0.223	3.39236394101803e-15	1	Sh3rf1
Rab2a	1.09775373498365e-19	0.255183037725994	0.561	0.51	3.5440979333947e-15	1	Rab2a
Nt5dc1	1.16500639002435e-19	0.283036664413688	0.256	0.204	3.76122313019361e-15	1	Nt5dc1
Ube2e2	1.16583676942711e-19	0.272397487881357	0.523	0.472	3.76390401009542e-15	1	Ube2e2
Gm34237	1.23969313729222e-19	0.282607607862379	0.176	0.129	4.00234929374793e-15	1	Gm34237
Klhl24	1.99010011447184e-19	0.27075302679135	0.256	0.206	6.42503821957233e-15	1	Klhl24
Nipal2	2.59470735638092e-19	0.275055483051367	0.549	0.499	8.37701270007582e-15	1	Nipal2
Serpini1	2.81642762901156e-19	0.266133313622002	0.295	0.241	9.09283660026381e-15	1	Serpini1
Mcu	3.14563754349909e-19	0.278699878798098	0.292	0.241	1.01556908091868e-14	1	Mcu
Zfp462	3.21302931611701e-19	0.271258628565314	0.485	0.434	1.03732651470838e-14	1	Zfp462
Vcl	3.24586835734311e-19	0.270177664272311	0.191	0.144	1.04792859916822e-14	1	Vcl
Lmbrd1	3.76156116191996e-19	0.268191820186977	0.349	0.298	1.21442002112586e-14	1	Lmbrd1
Enox2	4.38861040736925e-19	0.282522188442223	0.291	0.236	1.41686287001916e-14	1	Enox2
Casr	7.30100241435227e-19	0.264002216734426	0.292	0.239	2.35712862947363e-14	1	Casr
Hivep2	7.37089344208641e-19	0.252504012446749	0.612	0.563	2.3796929477776e-14	1	Hivep2
Apba1	7.76370929019657e-19	0.289747221154206	0.45	0.402	2.50651354433996e-14	1	Apba1
Ptprr	9.30182954282364e-19	0.367857047311327	0.596	0.561	3.00309566790061e-14	1	Ptprr
Rasgef1b	1.03507871509097e-18	0.282012429076324	0.209	0.159	3.34175163167119e-14	1	Rasgef1b
Stox1	1.10753390627235e-18	0.262877939009129	0.307	0.252	3.5756732164003e-14	1	Stox1
Dcaf8	1.18202241576936e-18	0.266976955049489	0.484	0.433	3.81615936931137e-14	1	Dcaf8
Slc16a12	1.35882043024743e-18	0.313855146881862	0.482	0.432	4.38695175905382e-14	1	Slc16a12
Tmtc1	1.50365602456603e-18	0.258407508737591	0.256	0.204	4.85455347531143e-14	1	Tmtc1
Slc38a4	1.61106095890169e-18	0.262237475922005	0.522	0.472	5.20131030581412e-14	1	Slc38a4
Myo9a	1.77317857884886e-18	0.251448815658943	0.569	0.52	5.72470704181354e-14	1	Myo9a
Crtc3	2.25534350738941e-18	0.254532004959064	0.359	0.307	7.28137651360671e-14	1	Crtc3
Cab39l	2.35263168096675e-18	0.286084670945721	0.245	0.197	7.59547138200116e-14	1	Cab39l
Nfatc2	2.36884168239487e-18	0.264356289852873	0.327	0.272	7.64780537161184e-14	1	Nfatc2
Dapk1	2.64567129605409e-18	0.270883519250051	0.406	0.35	8.54154977931062e-14	1	Dapk1
Cnn3	2.65257984700385e-18	0.276535214041229	0.293	0.243	8.56385403605195e-14	1	Cnn3
Rsrc1	3.25370827573293e-18	0.255326419102721	0.487	0.438	1.05045971682038e-13	1	Rsrc1
Frk	4.04599414879237e-18	0.26819005695463	0.266	0.217	1.30624921093762e-13	1	Frk
Bace2	4.08105395107306e-18	0.304034504912754	0.587	0.548	1.31756826810394e-13	1	Bace2
Arhgef3	4.64816740477101e-18	0.313917058897339	0.196	0.15	1.50066084663032e-13	1	Arhgef3
Zc3h12b	6.70954761558744e-18	0.283025046696167	0.44	0.386	2.16617744769241e-13	1	Zc3h12b
Gpc4	6.78709397834967e-18	0.375653918207472	0.355	0.308	2.19121329091019e-13	1	Gpc4
Abr	6.85397355141405e-18	0.25156784480448	0.388	0.331	2.21280536107403e-13	1	Abr
Clec16a	1.05268492951838e-17	0.250827210627925	0.342	0.291	3.3985932949501e-13	1	Clec16a
Otud7b	1.24101021809296e-17	0.276135242148408	0.34	0.289	4.00660148911312e-13	1	Otud7b
Eefsec	1.37746876560844e-17	0.25832433739714	0.255	0.206	4.44715790976684e-13	1	Eefsec
Dcx	1.71034952787148e-17	0.318169836908436	0.182	0.14	5.52186345073307e-13	1	Dcx
Gm49272	2.4265891353879e-17	0.259334859078267	0.244	0.198	7.83424302359984e-13	1	Gm49272
Fkbp5	3.11051634947191e-17	0.280460311738805	0.461	0.416	1.00423020342701e-12	1	Fkbp5
Ptpn13	4.05004224874627e-17	0.256327587096935	0.322	0.273	1.30755614000773e-12	1	Ptpn13
Traf3	4.69798403359076e-17	0.265145308428414	0.366	0.318	1.51674414524478e-12	1	Traf3
Wdpcp	6.39104272696201e-17	0.270816955032384	0.538	0.489	2.06334814439969e-12	1	Wdpcp
Xrcc4	6.90907399900051e-17	0.267791630398525	0.348	0.297	2.23059454057731e-12	1	Xrcc4
Mical3	8.66391803796666e-17	0.2614364835884	0.615	0.575	2.79714593855754e-12	1	Mical3
Dtd1	9.83736833462341e-17	0.28563025501577	0.293	0.246	3.17599436683317e-12	1	Dtd1
Osbpl10	1.53686052158834e-16	0.267743900338721	0.27	0.224	4.96175419394797e-12	1	Osbpl10
5730522E02Rik	2.24282088130343e-16	0.334768190824368	0.269	0.221	7.24094721528811e-12	1	5730522E02Rik
Msra	2.75010660156097e-16	0.26661390229602	0.189	0.145	8.87871916313958e-12	1	Msra
Mpped2	2.88802717133938e-16	0.25637184770688	0.243	0.197	9.32399572266918e-12	1	Mpped2
Zc3h12c	3.50016548953856e-16	0.260487572696728	0.371	0.324	1.13002842829752e-11	1	Zc3h12c
Tmem132b	3.89095532322342e-16	0.269292618299956	0.315	0.265	1.25619492610268e-11	1	Tmem132b
Dgkg	4.56488467514228e-16	0.268239564814526	0.434	0.386	1.47377301736968e-11	1	Dgkg
St6galnac5	5.05470969941083e-16	0.268283381868642	0.322	0.271	1.63191302645479e-11	1	St6galnac5
Hlcs	5.06755698142857e-16	0.269166581104372	0.394	0.346	1.63606077145421e-11	1	Hlcs
Dph6	6.02101786920383e-16	0.267261686030597	0.228	0.184	1.94388561907246e-11	1	Dph6
Igsf11	8.63667401558661e-16	0.270485851206553	0.2	0.158	2.78835020593214e-11	1	Igsf11
Lrmda	8.79844943810142e-16	0.486876213227851	0.428	0.39	2.84057940109104e-11	1	Lrmda
Stat3	1.72758184907886e-15	0.26989863215753	0.439	0.394	5.5774979997511e-11	1	Stat3
Mir670hg	2.20500492096576e-15	0.262658570879948	0.322	0.275	7.11885838733795e-11	1	Mir670hg
Klf9	2.39726857288689e-15	0.251297804491658	0.488	0.438	7.73958158756532e-11	1	Klf9
Svil	3.34761785971977e-15	0.275488993291747	0.308	0.263	1.08077842601053e-10	1	Svil
Kcnh1	6.73160322251127e-15	0.25587975326936	0.337	0.293	2.17329810038776e-10	1	Kcnh1
Usp29	7.33616715747323e-15	0.284257090344734	0.447	0.404	2.36848156679023e-10	1	Usp29
Lclat1	8.69640142871467e-15	0.262157219826817	0.241	0.199	2.80763320126053e-10	1	Lclat1
Abl2	2.04533352544088e-14	0.259519188000455	0.323	0.281	6.60335928688587e-10	1	Abl2
Edil3	6.40423127680243e-14	0.358911457628729	0.135	0.099	2.06760606771566e-09	1	Edil3
Tln2	9.83316451502037e-14	0.252818153737755	0.261	0.22	3.17463716367433e-09	1	Tln2
Tspan7	1.63541375451073e-13	0.250866374600456	0.388	0.347	5.27993330643788e-09	1	Tspan7
Gm20275	2.32636843574143e-13	0.296468005273809	0.349	0.305	7.51068049479121e-09	1	Gm20275
Cdh4	2.58068286688356e-13	0.309688559102469	0.34	0.299	8.33173463573358e-09	1	Cdh4
Ddhd2	2.7023339706018e-13	0.253758409276866	0.288	0.246	8.72448522408792e-09	1	Ddhd2
Nrcam	5.86346249112886e-13	0.250520322558201	0.341	0.301	1.89301886526095e-08	1	Nrcam
Inpp4b	2.04623681864712e-12	0.339033359802478	0.396	0.361	6.60627556900222e-08	1	Inpp4b
Pde7b	2.56482264181552e-12	0.252542965515396	0.266	0.222	8.28052989910139e-08	1	Pde7b
Tshz2	3.72706949726032e-12	0.273609298468471	0.562	0.544	1.20328438719049e-07	1	Tshz2
5330417C22Rik	4.53905133429425e-12	0.252343540059165	0.453	0.415	1.4654327232769e-07	1	5330417C22Rik
Tm4sf4	6.56524970631371e-12	0.364516847684997	0.499	0.472	2.11959086768338e-07	1	Tm4sf4
Synpr	5.17885380483058e-11	0.339303727612302	0.171	0.137	1.67199295088955e-06	1	Synpr
Dach2	1.02410552902822e-10	0.406102811114666	0.467	0.439	3.30632470046761e-06	1	Dach2
Lrp11	6.28476090130639e-10	0.257636008186274	0.309	0.278	2.02903505698677e-05	1	Lrp11
Magi2	6.43193367097866e-10	0.420363749223968	0.426	0.402	2.07654978567546e-05	1	Magi2
Ptprt	1.03215907223671e-09	0.260839798021341	0.295	0.26	3.33232556471621e-05	1	Ptprt
Irs2	3.41542327558669e-09	0.294297310321075	0.397	0.37	0.000110266940452316	1	Irs2
Dusp5	1.49224812704576e-08	0.279650562019057	0.259	0.227	0.000481772307816723	1	Dusp5
Pak3	9.28570757885344e-08	0.352928447133534	0.318	0.293	0.00299789069183283	1	Pak3
Slc35f4	0.000285531271345075	0.256560800254617	0.168	0.151	1	1	Slc35f4
Tenm4	0.000510282424950162	0.332639957935767	0.192	0.177	1	1	Tenm4
Pde4d	0.00974195379848716	0.259006450342109	0.436	0.45	1	1	Pde4d
Ins2	0	2.55350392411869	0.99	0.597	0	2	Ins2
Ins1	0	2.27793765625364	0.998	0.662	0	2	Ins1
Rpsa	0	1.40649746675803	0.952	0.442	0	2	Rpsa
Rplp1	0	1.38536303565615	0.776	0.183	0	2	Rplp1
Rpl41	0	1.3442733810705	0.856	0.279	0	2	Rpl41
Pcsk1n	0	1.32622103364714	0.774	0.179	0	2	Pcsk1n
Rpl13	0	1.31201896642836	0.84	0.282	0	2	Rpl13
Rps8	0	1.28977518319563	0.826	0.264	0	2	Rps8
Rpl13a	0	1.26326944661454	0.842	0.272	0	2	Rpl13a
Eef1a1	0	1.26276186960949	0.903	0.388	0	2	Eef1a1
Scg2	0	1.23192136340554	0.965	0.585	0	2	Scg2
Tpt1	0	1.22006240443554	0.778	0.246	0	2	Tpt1
Chgb	0	1.17656895208802	0.892	0.407	0	2	Chgb
Rpl8	0	1.16534257416041	0.712	0.168	0	2	Rpl8
Iapp	0	1.15724450779603	0.988	0.734	0	2	Iapp
Ftl1	0	1.1488462270473	0.692	0.175	0	2	Ftl1
Rps21	0	1.13929199416068	0.695	0.141	0	2	Rps21
Fau	0	1.1081614685256	0.694	0.17	0	2	Fau
Rpl19	0	1.10745972277802	0.698	0.183	0	2	Rpl19
Rpl27a	0	1.04415532825158	0.623	0.132	0	2	Rpl27a
Mafa	0	1.01233587257981	0.766	0.279	0	2	Mafa
Ccnd2	0	1.0104033521041	0.978	0.655	0	2	Ccnd2
mt-Co21	0	1.008193401051	0.937	0.501	0	2	mt-Co2
mt-Co11	0	0.989343891289487	0.971	0.55	0	2	mt-Co1
mt-Co31	0	0.98451952452423	0.921	0.483	0	2	mt-Co3
Rps12	0	0.971352026744413	0.644	0.161	0	2	Rps12
Rps15	0	0.957425518184287	0.66	0.157	0	2	Rps15
Rpl37a	0	0.95448514541766	0.654	0.151	0	2	Rpl37a
mt-Atp61	0	0.951664321855529	0.907	0.475	0	2	mt-Atp6
Chga	0	0.949495348954884	0.993	0.747	0	2	Chga
Hsp90ab1	0	0.947213962105165	0.864	0.393	0	2	Hsp90ab1
Rpl18a	0	0.943440012240434	0.59	0.117	0	2	Rpl18a
Rps9	0	0.941895328003073	0.652	0.171	0	2	Rps9
mt-Nd21	0	0.93557245603668	0.928	0.507	0	2	mt-Nd2
Rps24	0	0.931972301865208	0.743	0.255	0	2	Rps24
mt-Nd41	0	0.925281163845174	0.952	0.544	0	2	mt-Nd4
Eef2	0	0.917671974408463	0.693	0.212	0	2	Eef2
Rpl28	0	0.905706764767154	0.609	0.135	0	2	Rpl28
Rps23	0	0.899442965613098	0.589	0.143	0	2	Rps23
Rpl5	0	0.896923661927379	0.61	0.146	0	2	Rpl5
Rps19	0	0.890551456607218	0.616	0.149	0	2	Rps19
Rps4x	0	0.878765349971397	0.555	0.114	0	2	Rps4x
Rps20	0	0.873770494154206	0.572	0.116	0	2	Rps20
Rps14	0	0.872653639390889	0.582	0.15	0	2	Rps14
mt-Nd31	0	0.863073023112597	0.828	0.368	0	2	mt-Nd3
mt-Cytb1	0	0.855120605588509	0.934	0.514	0	2	mt-Cytb
Rpl11	0	0.847862468669927	0.572	0.133	0	2	Rpl11
Rpl4	0	0.84658170823385	0.67	0.203	0	2	Rpl4
Rps27a	0	0.837558689256646	0.558	0.138	0	2	Rps27a
Rpl17	0	0.836830443142941	0.653	0.2	0	2	Rpl17
Rplp2	0	0.830021431661421	0.558	0.123	0	2	Rplp2
Rps3a1	0	0.828985453986333	0.582	0.147	0	2	Rps3a1
Rplp0	0	0.82861409809882	0.542	0.125	0	2	Rplp0
Rpl12	0	0.812903936448931	0.542	0.128	0	2	Rpl12
Rpl14	0	0.812544069537507	0.533	0.11	0	2	Rpl14
Rpl21	0	0.811530949082472	0.588	0.156	0	2	Rpl21
Calr	0	0.810771655210388	0.71	0.266	0	2	Calr
mt-Nd51	0	0.807035264210566	0.967	0.59	0	2	mt-Nd5
Ndufs2	0	0.80564791426392	0.604	0.196	0	2	Ndufs2
Rps6	0	0.793749086257293	0.553	0.13	0	2	Rps6
Rps29	0	0.780299879434584	0.523	0.103	0	2	Rps29
Tgoln1	0	0.778298314364299	0.533	0.129	0	2	Tgoln1
Rpl37	0	0.777405205709436	0.519	0.098	0	2	Rpl37
Rps16	0	0.775560513130796	0.509	0.099	0	2	Rps16
Rpl34	0	0.773759176711575	0.538	0.121	0	2	Rpl34
Resp18	0	0.7686803577095	0.576	0.155	0	2	Resp18
Rpl36	0	0.763921989595005	0.594	0.137	0	2	Rpl36
Rpl18	0	0.756358617935056	0.483	0.097	0	2	Rpl18
Rpl30	0	0.755832609767232	0.526	0.114	0	2	Rpl30
Rps25	0	0.752547032322286	0.507	0.112	0	2	Rps25
Prss53	0	0.750372494803434	0.64	0.22	0	2	Prss53
Cd63	0	0.74360859900443	0.508	0.118	0	2	Cd63
mt-Nd11	0	0.742751049018783	0.93	0.53	0	2	mt-Nd1
Rpl23	0	0.739571648222035	0.5	0.115	0	2	Rpl23
Rps2	0	0.736106559317468	0.507	0.121	0	2	Rps2
Rps10	0	0.735748311573247	0.474	0.084	0	2	Rps10
Rpl31	0	0.73278239398757	0.477	0.084	0	2	Rpl31
Rpl10	0	0.728552611705538	0.617	0.199	0	2	Rpl10
Calm1	0	0.720521048692258	0.725	0.283	0	2	Calm1
Rpl38	0	0.719120260305261	0.6	0.158	0	2	Rpl38
Rps27	0	0.710248711599992	0.501	0.085	0	2	Rps27
Rps7	0	0.699963244014163	0.478	0.099	0	2	Rps7
Rpl7	0	0.692994367396345	0.426	0.068	0	2	Rpl7
Rpl6	0	0.685184561052097	0.624	0.215	0	2	Rpl6
Vcp	0	0.682540736936542	0.796	0.362	0	2	Vcp
Psap	0	0.66874351268113	0.651	0.23	0	2	Psap
Gm10076	0	0.659042295562686	0.461	0.083	0	2	Gm10076
Pdia3	0	0.652222443942938	0.753	0.336	0	2	Pdia3
Pabpc1	0	0.647980111140269	0.714	0.297	0	2	Pabpc1
Fkbp2	0	0.645006066784969	0.509	0.134	0	2	Fkbp2
Hspa8	0	0.638512709318626	0.644	0.229	0	2	Hspa8
Rpl26	0	0.637527593664306	0.468	0.105	0	2	Rpl26
Rpl24	0	0.63642621298184	0.472	0.107	0	2	Rpl24
Cpe	0	0.6352590822267	0.984	0.702	0	2	Cpe
Rpl9	0	0.62469127747476	0.436	0.088	0	2	Rpl9
Cox4i1	0	0.621396967869759	0.39	0.058	0	2	Cox4i1
P4hb	0	0.617893701028968	0.662	0.255	0	2	P4hb
Tmed3	0	0.613367023896359	0.432	0.095	0	2	Tmed3
Ucn3	0	0.611699686025573	0.473	0.125	0	2	Ucn3
Ppp1r1a	0	0.600725498455426	0.699	0.288	0	2	Ppp1r1a
Rpl32	0	0.600353161273979	0.431	0.079	0	2	Rpl32
mt-Atp81	0	0.599543598194388	0.723	0.302	0	2	mt-Atp8
Cox7a2l	0	0.598126288308263	0.492	0.138	0	2	Cox7a2l
Rps11	0	0.594640440567163	0.434	0.083	0	2	Rps11
Hsp90aa1	0	0.592708221254052	0.843	0.425	0	2	Hsp90aa1
Nme2	0	0.584060174087332	0.413	0.088	0	2	Nme2
Mrfap1	0	0.580705098443123	0.483	0.134	0	2	Mrfap1
Pebp1	0	0.573033063891604	0.369	0.062	0	2	Pebp1
Tle5	0	0.571509359057083	0.441	0.108	0	2	Tle5
Mlec	0	0.565320338492702	0.564	0.19	0	2	Mlec
Hsp90b1	0	0.559659772276949	0.925	0.573	0	2	Hsp90b1
Rpl3	0	0.557667881044036	0.45	0.117	0	2	Rpl3
Cst3	0	0.55284954584679	0.406	0.072	0	2	Cst3
Rps5	0	0.550814602200456	0.363	0.061	0	2	Rps5
Rpl36al	0	0.545264023036045	0.426	0.105	0	2	Rpl36al
Rps13	0	0.544862577120943	0.397	0.081	0	2	Rps13
Atp5e	0	0.543740831859307	0.416	0.076	0	2	Atp5e
Rack1	0	0.540998735096594	0.408	0.097	0	2	Rack1
Rps26	0	0.534408172768154	0.399	0.087	0	2	Rps26
Canx	0	0.534195344138592	0.706	0.308	0	2	Canx
Ddost	0	0.533861547275771	0.382	0.084	0	2	Ddost
Rpl35a	0	0.532661621665639	0.395	0.081	0	2	Rpl35a
Rps15a	0	0.526054917446025	0.415	0.096	0	2	Rps15a
Ffar1	0	0.521015976591772	0.462	0.136	0	2	Ffar1
Camk2n1	0	0.514842730300545	0.704	0.313	0	2	Camk2n1
Pdia6	0	0.514140396720646	0.531	0.191	0	2	Pdia6
Eef1g	0	0.50536409580347	0.447	0.125	0	2	Eef1g
Copb2	0	0.50401638797899	0.56	0.21	0	2	Copb2
Rps3	0	0.500930993117893	0.326	0.049	0	2	Rps3
mt-Nd4l1	0	0.493374306817256	0.83	0.405	0	2	mt-Nd4l
Rps28	0	0.487548962607136	0.35	0.056	0	2	Rps28
Rpn2	0	0.48339182987674	0.574	0.225	0	2	Rpn2
Rpl10a	0	0.480997473279265	0.41	0.108	0	2	Rpl10a
Rpl27	0	0.480888401220746	0.331	0.051	0	2	Rpl27
Prnp	0	0.478659610719174	0.548	0.205	0	2	Prnp
Creg1	0	0.47137727127721	0.379	0.098	0	2	Creg1
Pfdn5	0	0.470714914139996	0.366	0.084	0	2	Pfdn5
Eif1	0	0.470043504186877	0.574	0.223	0	2	Eif1
Myl6	0	0.46698405450565	0.421	0.116	0	2	Myl6
Fam151a	0	0.465592201168787	0.543	0.203	0	2	Fam151a
Fth1	0	0.463954315293624	0.352	0.072	0	2	Fth1
Lamp1	0	0.463677356490019	0.429	0.119	0	2	Lamp1
Sec61g	0	0.454945364275169	0.384	0.094	0	2	Sec61g
Ssr4	0	0.45457431360648	0.382	0.099	0	2	Ssr4
Rab3d	0	0.450879810103999	0.379	0.108	0	2	Rab3d
Chchd2	0	0.450071040284769	0.308	0.056	0	2	Chchd2
Rpn1	0	0.447080611765159	0.443	0.138	0	2	Rpn1
Dynll2	0	0.441165811965102	0.398	0.112	0	2	Dynll2
Rpl15	0	0.438005386271258	0.315	0.057	0	2	Rpl15
Rps17	0	0.436334343511695	0.332	0.063	0	2	Rps17
Enho	0	0.430626939094045	0.285	0.046	0	2	Enho
Serf2	0	0.42968264132547	0.41	0.119	0	2	Serf2
Rpl36a	0	0.426991094702681	0.298	0.044	0	2	Rpl36a
Uqcrq	0	0.424780174820212	0.333	0.076	0	2	Uqcrq
Uqcc2	0	0.41618320399913	0.317	0.062	0	2	Uqcc2
Sec61b	0	0.407409671196748	0.364	0.095	0	2	Sec61b
H2afj	0	0.406538887172095	0.316	0.064	0	2	H2afj
Gabarap	0	0.397500083215754	0.336	0.084	0	2	Gabarap
Ndufa2	0	0.39240845890284	0.28	0.05	0	2	Ndufa2
Cox8a	0	0.389231227314069	0.283	0.061	0	2	Cox8a
Ppia	0	0.384917731027353	0.287	0.064	0	2	Ppia
Rpl35	0	0.380930946251693	0.307	0.073	0	2	Rpl35
Rpl23a	0	0.379775127114777	0.322	0.071	0	2	Rpl23a
Selenom	0	0.3759240219552	0.294	0.063	0	2	Selenom
Scand1	0	0.371248624495189	0.279	0.054	0	2	Scand1
Bex2	0	0.369505041599177	0.342	0.09	0	2	Bex2
Ctsd	0	0.359521178014161	0.267	0.054	0	2	Ctsd
Psmb4	0	0.347899185725074	0.232	0.036	0	2	Psmb4
Rpl39	0	0.347114239393331	0.284	0.058	0	2	Rpl39
Ndufa13	0	0.341465575923204	0.222	0.029	0	2	Ndufa13
Atp5g1	0	0.320001127351016	0.225	0.032	0	2	Atp5g1
Uqcr11	0	0.308534794757665	0.222	0.033	0	2	Uqcr11
Aplp1	6.41784787077569e-308	0.371344687070827	0.324	0.082	2.07200218507993e-303	2	Aplp1
2900097C17Rik	3.79882672916616e-306	0.387404802114135	0.344	0.092	1.22645120951129e-301	2	2900097C17Rik
Eif3c	5.45875612486462e-305	0.431994522774998	0.48	0.162	1.76235941491254e-300	2	Eif3c
Tceal9	1.07863431836086e-303	0.425215861761231	0.432	0.138	3.48237089682805e-299	2	Tceal9
Scg5	2.71787546571803e-299	0.52965165925276	0.825	0.433	8.77466094107066e-295	2	Scg5
Atp5h	4.39710313234836e-290	0.331013782202159	0.26	0.055	1.41960474627867e-285	2	Atp5h
Sez6l2	4.33471223964564e-289	0.399735520692983	0.495	0.178	1.39946184656959e-284	2	Sez6l2
Ttr	4.55708166934428e-289	0.573389753160715	0.735	0.363	1.4712538169478e-284	2	Ttr
Rpl7a	2.12300456827483e-288	0.314957891373977	0.257	0.054	6.8541202486753e-284	2	Rpl7a
Zbtb7a	1.50080397887721e-287	0.412476708387501	0.41	0.13	4.84534564580508e-283	2	Zbtb7a
Lgals3bp	9.03082443695161e-287	0.30243023512382	0.255	0.054	2.91560166946983e-282	2	Lgals3bp
Cox6c	6.3117360011111e-285	0.303234711851821	0.238	0.047	2.03774396795872e-280	2	Cox6c
Sec61a1	1.54682210689019e-282	0.448250485398686	0.574	0.23	4.99391517209498e-278	2	Sec61a1
Elob	1.05916260713794e-281	0.309454157402993	0.226	0.042	3.41950647714483e-277	2	Elob
Wnt4	1.30712831421327e-281	0.504224733547687	0.682	0.309	4.22006376243755e-277	2	Wnt4
Rps18	3.55825849788682e-279	0.32827750810293	0.26	0.058	1.14878375604276e-274	2	Rps18
Spcs2	9.06190892756214e-275	0.405208857155835	0.5	0.185	2.92563729726344e-270	2	Spcs2
Eif3f	3.07416740200726e-274	0.318636142448099	0.253	0.055	9.92494945738043e-270	2	Eif3f
Tmem30a	1.95639569193384e-272	0.385583798523132	0.393	0.125	6.3162234914084e-268	2	Tmem30a
Bsg	1.69288514128295e-271	0.307551882418188	0.305	0.082	5.465479678632e-267	2	Bsg
Sod1	4.29153157361909e-268	0.339151373795588	0.322	0.091	1.38552096854292e-263	2	Sod1
Glp1r	5.41068515257788e-267	0.518869999486324	0.927	0.593	1.74683970150977e-262	2	Glp1r
Scd2	1.01100929707181e-266	0.383706178101142	0.388	0.124	3.26404351559633e-262	2	Scd2
Rabac1	2.01708442974228e-266	0.340557803890861	0.285	0.072	6.51215708142295e-262	2	Rabac1
Gnas	5.87693587678381e-265	0.478915481299271	0.866	0.491	1.89736874781965e-260	2	Gnas
Stard10	9.57511273235384e-265	0.367228038897454	0.366	0.114	3.09132514564044e-260	2	Stard10
Lman2	1.37686146757966e-263	0.358499598250507	0.361	0.11	4.44519724808094e-259	2	Lman2
Itm2c	1.93962572585191e-262	0.308802021169835	0.239	0.051	6.2620816559129e-258	2	Itm2c
Lman1	2.31660179137344e-262	0.439437132649313	0.769	0.399	7.47914888344915e-258	2	Lman1
Gapdh	5.21172441016399e-261	0.301771663095952	0.256	0.06	1.68260522582144e-256	2	Gapdh
Syt4	2.85257791243315e-259	0.381874782093706	0.426	0.147	9.20954779029041e-255	2	Syt4
Ptma	6.25522804171784e-259	0.422394770472886	0.666	0.304	2.0195003732686e-254	2	Ptma
Scg3	1.07447527515885e-258	0.479948530309576	0.982	0.759	3.46894342585035e-254	2	Scg3
Manf	2.08446455356398e-258	0.342609291940677	0.361	0.113	6.7296938111813e-254	2	Manf
Itm2b	3.64260788674116e-258	0.401757569264477	0.535	0.217	1.17601595623438e-253	2	Itm2b
Sar1a	6.67593941032205e-258	0.352078199867734	0.426	0.147	2.15532703862247e-253	2	Sar1a
Ubqln2	1.54774542299705e-257	0.328347943274919	0.278	0.069	4.99689609814598e-253	2	Ubqln2
Fkbp11	7.69036407748724e-257	0.349236831387001	0.288	0.077	2.48283404241676e-252	2	Fkbp11
Uqcrh	5.0991690542885e-255	0.30061648595222	0.225	0.047	1.64626672917704e-250	2	Uqcrh
Eef1b2	2.83974263077205e-254	0.332259458782432	0.298	0.081	9.16810908344756e-250	2	Eef1b2
Atp5a1	4.28948929146097e-254	0.349390372735646	0.441	0.158	1.38486161774817e-249	2	Atp5a1
Eid1	4.52028533661985e-254	0.376254504900502	0.425	0.149	1.45937412092772e-249	2	Eid1
Krtcap2	2.35076706718929e-253	0.255321768870491	0.212	0.041	7.58945147642061e-249	2	Krtcap2
Ckb	7.10800630236364e-252	0.321188926233987	0.34	0.104	2.2948198347181e-247	2	Ckb
Rpl22	4.28816005399206e-250	0.302155343496965	0.25	0.059	1.38443247343134e-245	2	Rpl22
Ccpg1	5.43077977992647e-250	0.401470916236103	0.585	0.25	1.75332725194926e-245	2	Ccpg1
Tapbp	7.5433231352141e-250	0.32207172294821	0.311	0.088	2.43536187420387e-245	2	Tapbp
Tmed9	1.89425905138991e-249	0.354365190849924	0.379	0.124	6.11561534741232e-245	2	Tmed9
Dnajc3	4.18745836403547e-249	0.436261507199108	0.671	0.315	1.35192093282885e-244	2	Dnajc3
Pgrmc2	9.52038431097113e-249	0.342747835747359	0.319	0.092	3.07365607479703e-244	2	Pgrmc2
Slc25a4	2.04769291041228e-247	0.3251282774169	0.294	0.08	6.61097656126605e-243	2	Slc25a4
Atp5b	4.23930001866617e-247	0.309348714604061	0.279	0.074	1.36865801102637e-242	2	Atp5b
Eif4g2	6.54971435755978e-247	0.395937409431225	0.669	0.305	2.11457528033818e-242	2	Eif4g2
Park7	5.80578685715782e-246	0.309423866718266	0.286	0.078	1.8743982868334e-241	2	Park7
Hyou1	1.08445155801864e-245	0.428150060469698	0.693	0.338	3.50115185506318e-241	2	Hyou1
Tmem215	3.40479288161822e-245	0.338851808236321	0.393	0.134	1.09923738183044e-240	2	Tmem215
Gnai2	1.14492709907215e-244	0.381652793263983	0.577	0.242	3.69639713935443e-240	2	Gnai2
Gna11	3.09025447814513e-242	0.330198072837058	0.356	0.113	9.97688658269156e-238	2	Gna11
Tmed2	2.53303418040876e-241	0.334886724900506	0.362	0.118	8.17790085144967e-237	2	Tmed2
Ndufa11	1.0325979971222e-237	0.251980204912475	0.185	0.033	3.33374263370902e-233	2	Ndufa11
Arhgdia	1.11606813968073e-237	0.294201427200843	0.243	0.058	3.60322598895923e-233	2	Arhgdia
Ift20	2.29885876801717e-237	0.342000925484172	0.398	0.139	7.42186553254342e-233	2	Ift20
Ptms	4.20310262345035e-237	0.275810711869919	0.319	0.095	1.35697168198095e-232	2	Ptms
Saraf	1.38571826063333e-236	0.362066582904754	0.46	0.176	4.47379140445471e-232	2	Saraf
Spcs3	1.86557762088847e-236	0.340687967652718	0.371	0.124	6.02301734903843e-232	2	Spcs3
Nkx6-1	2.1922416468884e-236	0.461997067187296	0.795	0.422	7.07765215697919e-232	2	Nkx6-1
Hspa5	1.91152238403382e-235	0.408675201519998	0.97	0.702	6.1713500168532e-231	2	Hspa5
Timm13	6.39627388189347e-235	0.258970030323713	0.197	0.038	2.06503702276931e-230	2	Timm13
Tmbim6	6.43265534454284e-235	0.3308303271826	0.367	0.122	2.07678277798566e-230	2	Tmbim6
Tent5a	7.93530555425236e-235	0.398310641113791	0.402	0.143	2.56191339819037e-230	2	Tent5a
Surf4	1.81618909341833e-233	0.286363495961117	0.339	0.107	5.86356648810107e-229	2	Surf4
Bag1	2.12112923818999e-233	0.272532808952218	0.234	0.055	6.84806574549638e-229	2	Bag1
Mtch1	9.66961860621749e-233	0.322175343558917	0.407	0.145	3.12183636701732e-228	2	Mtch1
Oaz1	7.07851373698759e-230	0.256366938137839	0.265	0.071	2.28529815998644e-225	2	Oaz1
Pgls	3.84010856241663e-229	0.258057137251058	0.206	0.043	1.23977904937621e-224	2	Pgls
Npc2	6.24615079482742e-227	0.300069182411922	0.267	0.073	2.01656978411003e-222	2	Npc2
Cct7	7.86505782801347e-226	0.267495656374764	0.233	0.056	2.53923391977415e-221	2	Cct7
Prkar1a	1.01749906632699e-225	0.342044379673721	0.54	0.227	3.2849957356367e-221	2	Prkar1a
Sv2a	2.22168641200141e-225	0.317037783690314	0.352	0.117	7.17271458114656e-221	2	Sv2a
Selenop	9.85115489153603e-225	0.3151417300564	0.357	0.12	3.18044535673241e-220	2	Selenop
Yipf2	7.38583425000407e-223	0.285204506044786	0.288	0.083	2.38451658761381e-218	2	Yipf2
Bex3	1.094504579142e-222	0.271490627782702	0.267	0.074	3.53360803375996e-218	2	Bex3
Cyb5r3	3.67399579440358e-222	0.275608414471	0.276	0.078	1.1861495422232e-217	2	Cyb5r3
Selenos	4.69561524041775e-222	0.32804876859829	0.405	0.149	1.51597938036887e-217	2	Selenos
Gpx4	3.16482134073721e-221	0.257160835962856	0.215	0.049	1.02176256985701e-216	2	Gpx4
Cfl1	6.55982555338152e-221	0.258385112110792	0.282	0.081	2.11783967990922e-216	2	Cfl1
Trp53inp2	2.72056655378097e-220	0.35641350179331	0.406	0.15	8.78334911888185e-216	2	Trp53inp2
Rrbp1	1.58071749587094e-219	0.45448837042421	0.912	0.576	5.10334643541934e-215	2	Rrbp1
Etfb	2.25358140676956e-219	0.25883775657774	0.207	0.046	7.27568757175553e-215	2	Etfb
Mydgf	3.71227005423342e-219	0.266054447556497	0.23	0.055	1.19850638700926e-214	2	Mydgf
Tmed10	1.46928440940402e-218	0.35412119682026	0.555	0.239	4.74358471576088e-214	2	Tmed10
Sdf4	1.39968256407883e-216	0.288888689547914	0.303	0.093	4.51887515812851e-212	2	Sdf4
Hspd1	2.80474340516488e-216	0.267672046485117	0.288	0.085	9.05511408357481e-212	2	Hspd1
Naca	3.37894393922223e-216	0.276054235207333	0.276	0.079	1.0908920507779e-211	2	Naca
Actb	3.56750440398326e-216	0.368281172725476	0.863	0.489	1.151768796826e-211	2	Actb
Atp1b1	6.94596866231784e-216	0.324130561771175	0.363	0.126	2.24250598262932e-211	2	Atp1b1
Pdia4	1.56941553650644e-215	0.323624727126897	0.357	0.123	5.06685805961105e-211	2	Pdia4
Cited2	1.84740402282092e-215	0.366217899622285	0.54	0.237	5.96434388767733e-211	2	Cited2
Selenof	7.79893922378766e-213	0.311027626293194	0.342	0.116	2.51788752839985e-208	2	Selenof
Atf4	1.20036975925812e-212	0.276554200604445	0.34	0.114	3.87539376776484e-208	2	Atf4
Atp5l	4.39355276460791e-212	0.296518107242809	0.462	0.185	1.41845851005366e-207	2	Atp5l
Ostc	1.22617003678111e-211	0.290627341639796	0.302	0.094	3.9586899637478e-207	2	Ostc
Atf5	1.1511793349289e-210	0.311839221145884	0.268	0.077	3.71658248281795e-206	2	Atf5
Ctsb	1.07142022582639e-208	0.261032972865318	0.235	0.061	3.45908019908049e-204	2	Ctsb
Hexa	1.05324632372976e-206	0.276094493201695	0.307	0.098	3.40040575616154e-202	2	Hexa
Glul	3.1554006755492e-206	0.363018605649002	0.536	0.235	1.01872110810106e-201	2	Glul
Fkbp9	3.24721219832036e-205	0.315695392266427	0.467	0.191	1.04836245822773e-200	2	Fkbp9
Twsg1	6.44123446283207e-205	0.297497697758598	0.389	0.145	2.07955254632533e-200	2	Twsg1
Ptprn	1.1069361834795e-204	0.335450424622958	0.654	0.318	3.57374346836356e-200	2	Ptprn
Ywhae	1.55084542560396e-204	0.3306589109908	0.494	0.208	5.00690445656239e-200	2	Ywhae
Fkbp4	1.59393280155782e-204	0.26000443493875	0.226	0.058	5.14601204982941e-200	2	Fkbp4
Sf3b2	5.22088335920825e-204	0.300053463565496	0.491	0.203	1.68556219252038e-199	2	Sf3b2
Ccni	1.93468566250538e-203	0.287717851646182	0.28	0.085	6.24613266139863e-199	2	Ccni
Epcam	1.77812586565e-201	0.271254563072834	0.238	0.064	5.74067935725103e-197	2	Epcam
Cope	9.22520201161692e-201	0.260357154421713	0.362	0.13	2.97835646945052e-196	2	Cope
Mdh1	3.14966805308315e-200	0.27449568080061	0.351	0.124	1.0168703309379e-195	2	Mdh1
Hspa9	4.51378955489349e-199	0.28000406458801	0.429	0.168	1.45727695779736e-194	2	Hspa9
Marcks	9.1783962061212e-198	0.28555587079739	0.384	0.145	2.96324521514623e-193	2	Marcks
Fam174b	5.2188635008281e-197	0.290526779673918	0.373	0.139	1.68491008124235e-192	2	Fam174b
Pkm	7.19872701608722e-197	0.31828544143082	0.521	0.23	2.32410901714376e-192	2	Pkm
Gns	6.73098089203871e-196	0.312121293087998	0.512	0.221	2.1730971809947e-191	2	Gns
Castor2	8.08259406929343e-195	0.314141741501632	0.486	0.205	2.60946549527138e-190	2	Castor2
Abhd15	6.05363923751996e-194	0.312592788741583	0.446	0.185	1.95441742783332e-189	2	Abhd15
Ptp4a2	1.23261622503133e-192	0.272369898584216	0.343	0.122	3.97950148251366e-188	2	Ptp4a2
Serbp1	1.56778954877689e-192	0.280611975816484	0.448	0.183	5.0616085582262e-188	2	Serbp1
Serp1	1.09752513385031e-191	0.269094542940274	0.341	0.121	3.54335989463573e-187	2	Serp1
Maged1	5.34134782790001e-191	0.309562221136809	0.741	0.39	1.72445414623752e-186	2	Maged1
Ddx3x	1.51238832968871e-190	0.331869100264796	0.545	0.247	4.8827457224e-186	2	Ddx3x
App	3.10510690595108e-190	0.296081484847764	0.367	0.138	1.00248376458631e-185	2	App
Clta	4.3775591867289e-190	0.250561934762024	0.283	0.09	1.41329498343543e-185	2	Clta
Hsph1	4.0513813708916e-189	0.253614064242426	0.523	0.23	1.30798847559235e-184	2	Hsph1
Ssr1	3.50131696443412e-188	0.285405539273323	0.398	0.156	1.13040018196756e-183	2	Ssr1
Myh9	2.32213067995464e-187	0.258150667282381	0.329	0.115	7.49699890023355e-183	2	Myh9
Atp2a3	7.20918651265872e-187	0.359664204603338	0.822	0.471	2.32748586561187e-182	2	Atp2a3
Slc38a10	1.9035404579341e-186	0.316016074868307	0.603	0.284	6.14558036844025e-182	2	Slc38a10
Map2k2	1.16955760006988e-185	0.294995062494777	0.475	0.203	3.77591671182562e-181	2	Map2k2
Ptges3	3.64991005128989e-185	0.258355518603796	0.328	0.115	1.17837346005894e-180	2	Ptges3
Vapb	3.160532277707e-184	0.27617807849782	0.464	0.195	1.0203778458577e-179	2	Vapb
Itgb1	3.82208560732936e-184	0.256290550916142	0.314	0.108	1.23396033832628e-179	2	Itgb1
Mt1	4.71418259949783e-184	0.334216346907391	0.401	0.165	1.52197385224787e-179	2	Mt1
Ssr3	3.55363169568877e-182	0.267411168260972	0.297	0.101	1.14728999295312e-177	2	Ssr3
Arl1	3.77729658838978e-182	0.253497987972378	0.323	0.115	1.21950020356164e-177	2	Arl1
Cd164	8.21009912008527e-182	0.266681002455439	0.388	0.153	2.65063050091953e-177	2	Cd164
Srpr	3.43498064919478e-181	0.298713914501053	0.699	0.37	1.10898350259253e-176	2	Srpr
Npy	1.85542563431284e-178	0.294410729993818	0.155	0.032	5.99024166037901e-174	2	Npy
Lpl	5.46759042317713e-178	0.250633210809353	0.226	0.065	1.76521156812274e-173	2	Lpl
Alkbh5	3.13151614234678e-176	0.252799111944196	0.285	0.096	1.01100998655666e-171	2	Alkbh5
Hdlbp	2.93070147429388e-175	0.360233858487087	0.832	0.48	9.46176970975778e-171	2	Hdlbp
Tspan13	1.35138366940139e-174	0.262157660262174	0.428	0.178	4.36294217666238e-170	2	Tspan13
Rab14	2.66830277627222e-174	0.263072175859428	0.428	0.179	8.61461551319487e-170	2	Rab14
Mxd4	9.9490290073581e-174	0.260967442189917	0.541	0.249	3.21204401502556e-169	2	Mxd4
Serinc1	2.55814187339773e-173	0.256692964589977	0.36	0.139	8.25896103826458e-169	2	Serinc1
Tram1	2.60214588652412e-170	0.300791634287074	0.645	0.328	8.40102799464311e-166	2	Tram1
H13	8.52739371479696e-169	0.297717192334702	0.648	0.325	2.7530690608222e-164	2	H13
Sel1l	1.68268955966757e-168	0.291459679844236	0.541	0.254	5.43256324338674e-164	2	Sel1l
Emb	1.31167640500346e-167	0.35898023345224	0.787	0.442	4.23474727355368e-163	2	Emb
Adh1	3.34670911922975e-167	0.266206992910758	0.464	0.205	1.08048503914333e-162	2	Adh1
Anapc5	1.70030019785349e-166	0.253523747601614	0.618	0.3	5.48941918876999e-162	2	Anapc5
H3f3a	3.67920220964263e-166	0.253181876677581	0.343	0.133	1.18783043338312e-161	2	H3f3a
G6pc2	2.91803126416384e-162	0.392141637988082	0.956	0.672	9.42086393635296e-158	2	G6pc2
Prrc1	2.8564764867216e-160	0.269389079346626	0.542	0.259	9.2221343373807e-156	2	Prrc1
Cltc	4.29070697630472e-158	0.294755301248986	0.691	0.359	1.38525474729998e-153	2	Cltc
Etnk1	4.71741568862825e-158	0.254766806008956	0.519	0.243	1.52301765507363e-153	2	Etnk1
Syt13	4.89800866442745e-158	0.353532194863169	0.86	0.52	1.5813220973104e-153	2	Syt13
Irf2bp2	1.56466947148225e-156	0.257276271981411	0.531	0.25	5.05153538868043e-152	2	Irf2bp2
Mia3	1.57171432359087e-155	0.313048996117718	0.848	0.517	5.07427969371313e-151	2	Mia3
Acly	2.59903462575649e-145	0.296663178838517	0.93	0.605	8.39098328925483e-141	2	Acly
Ddx6	1.36913966003191e-143	0.262447194782245	0.698	0.38	4.42026739241303e-139	2	Ddx6
Ubl3	1.26865354675775e-142	0.264220630767971	0.542	0.267	4.09584797570739e-138	2	Ubl3
Cdh1	1.9829740513091e-140	0.250240297777645	0.574	0.289	6.40203172465142e-136	2	Cdh1
Pam	2.01437934951222e-139	0.322314284002382	0.871	0.55	6.5034237299002e-135	2	Pam
Gfpt1	6.93466549501763e-138	0.255176446278243	0.674	0.363	2.23885675506644e-133	2	Gfpt1
Tm4sf41	3.64691307669189e-123	0.256002924104046	0.695	0.404	1.17740588680998e-118	2	Tm4sf4
