# Supplementary material for: Calorie restriction increases insulin sensitivity to promote beta cell homeostasis and longevity in mice
Source: Nat Commun. 2024 Oct 21;15:9063. doi: 10.1038/s41467-024-53127-2 (PMC11493975; doi:10.1038/s41467-024-53127-2)
Supplement: Supplementary file 14 — Supplementary Data 9 [file 41467_2024_53127_MOESM14_ESM.csv]

query_mass	compound_id	compound_name	formula	monoisotopic_mass	adduct	adduct_type	adduct_m/z	delta(ppm),	ccs_value
391.22486	HMDB0031977	Methyl (9Z)-6'-oxo-6,5'-diapo-6-carotenoate	C26H32O3	392.2351449	M-H	-	391.227869	8	202.977
391.22486	HMDB0007003	CPA(16:0/0:0)	C19H37O6P	392.2327754	M-H	-	391.225499	2	190.6903333
304.03402	HMDB0250240	Cifostodine	C9H12N3O7P	305.0412867	M-H	-	304.034011	0	160.6
304.03402	HMDB0011691	Cytidine 2',3'-cyclic phosphate	C9H12N3O7P	305.0412863	M-H	-	304.03401	0	161.569
293.21213	HMDB0112099	5-Hexyl-2-furanoctanoic acid	C18H30O3	294.2194948	M-H	-	293.212219	0	177.7623333
293.21213	HMDB0112093	5-Heptyl-2-furanheptanoic acid	C18H30O3	294.2194948	M-H	-	293.212219	0	178.855
293.21213	HMDB0112102	5-pentyl-2-furannonanoic acid	C18H30O3	294.2194948	M-H	-	293.212219	0	177.279
293.21213	HMDB0112103	5-Butyl-3-methyl-2-furannonanoic acid	C18H30O3	294.2194948	M-H	-	293.212219	0	177.536
293.21213	HMDB0062288	12(13)-epoxy-6Z,9Z-octadecadienoic acid	C18H30O3	294.2194948	M-H	-	293.212219	0	178.4503333
293.21213	HMDB0247705	9(S)-HOTrE	C18H30O3	294.2194948	M-H	-	293.212219	0	172.8485
293.21213	HMDB0245640	2-{2-[4-(1,1,3,3-Tetramethylbutyl)phenoxy]ethoxy}ethanol	C18H30O3	294.2194948	M-H	-	293.212219	0	177.816
293.21213	HMDB0061644	3,4-Dimethyl-5-propyl-2-furannonanoic acid	C18H30O3	294.2194948	M-H	-	293.212219	0	177.2156667
293.21213	HMDB0246143	13-Oxo-9,11-octadecadienoic acid	C18H30O3	294.2194948	M-H	-	293.212219	0	177.202
293.21213	HMDB0244523	(9Z,11E,13S,15Z)-13-Hydroxyoctadeca-9,11,15-trienoic acid	C18H30O3	294.2194948	M-H	-	293.212219	0	174.2355
293.21213	HMDB0039603	3,4-Dimethyl-5-pentyl-2-furanheptanoic acid	C18H30O3	294.2194948	M-H	-	293.212219	0	178.4983333
293.21213	HMDB0030995	(2'E,4'Z,8E)-Colneleic acid	C18H30O3	294.2194948	M-H	-	293.212219	0	177.814
293.21213	HMDB0031934	(9S,10E,12Z,15Z)-9-Hydroxy-10,12,15-octadecatrienoic acid	C18H30O3	294.2194948	M-H	-	293.212219	0	176.8906667
293.21213	HMDB0301805	3-Oxo-2-(2-entenyl)cyclopentaneoctanoic acid	C18H30O3	294.2194948	M-H	-	293.212219	0	179.9245
293.21213	HMDB0034586	(9Z,12Z,14E)-16-Hydroxy-9,12,14-octadecatrienoic acid	C18H30O3	294.2194948	M-H	-	293.212219	0	177.25
293.21213	HMDB0031088	12,13-Epoxy-9,15-octadecadienoic acid	C18H30O3	294.2194948	M-H	-	293.212219	0	176.3956667
293.21213	HMDB0029969	Squamostanal A	C18H30O3	294.2194948	M-H	-	293.212219	0	176.1383333
293.21213	HMDB0031103	2-Hydroxylinolenic acid	C18H30O3	294.2194948	M-H	-	293.212219	0	176.6393333
293.21213	HMDB0036832	Sterebin D	C18H30O3	294.2194948	M-H	-	293.212219	0	178.5
293.21213	HMDB0030950	15,16-Epoxy-9,12-octadecadienoic acid	C18H30O3	294.2194948	M-H	-	293.212219	0	175.8873333
293.21213	HMDB0029786	10-Oxo-11-octadecen-13-olide	C18H30O3	294.2194948	M-H	-	293.212219	0	181.546
293.21213	HMDB0011108	17-Hydroxylinolenic acid	C18H30O3	294.2194948	M-H	-	293.212219	0	176.243
293.21213	HMDB0010224	9-HOTE	C18H30O3	294.2194948	M-H	-	293.212219	0	177.06
293.21213	HMDB0010220	9(10)-EpODE	C18H30O3	294.2194948	M-H	-	293.212219	0	175.6293333
293.21213	HMDB0010206	15(16)-EpODE	C18H30O3	294.2194948	M-H	-	293.212219	0	176.844
293.21213	HMDB0010203	13-HOTE	C18H30O3	294.2194948	M-H	-	293.212219	0	177.6846667
293.21213	HMDB0010200	A-12(13)-EpODE	C18H30O3	294.2194948	M-H	-	293.212219	0	177.225
293.21213	HMDB0004668	13-OxoODE	C18H30O3	294.2194948	M-H	-	293.212219	0	179.806
293.21213	HMDB0004669	9-OxoODE	C18H30O3	294.2194948	M-H	-	293.212219	0	180.2393333
417.24056	HMDB0302785	MFA	C28H34O3	418.250795	M-H	-	417.243519	7	206.546
417.24056	HMDB0007006	CPA(18:1(9Z)/0:0)	C21H39O6P	418.2484255	M-H	-	417.241149	1	201.0366667
417.24056	HMDB0007005	CPA(18:1(11Z)/0:0)	C21H39O6P	418.2484255	M-H	-	417.241149	1	200.6306667
861.54755	HMDB0341216	1,2-Di-(9Z-octadecenoyl)-sn-glycero-3-phospho-(1'-myo-inositol)	C45H83O13P	862.5571297	M-H	-	861.549854	3
861.54755	HMDB0272028	PG(5-iso PGF2VI/i-21:0)	C45H83O13P	862.5571297	M-H	-	861.549854	3	287.0405
861.54755	HMDB0272027	PG(i-21:0/5-iso PGF2VI)	C45H83O13P	862.5571297	M-H	-	861.549854	3	292.49
861.54755	HMDB0271871	PG(PGD1/i-19:0)	C45H83O13P	862.5571297	M-H	-	861.549854	3	302.967
861.54755	HMDB0271870	PG(i-19:0/PGD1)	C45H83O13P	862.5571297	M-H	-	861.549854	3	296.5055
861.54755	HMDB0271869	PG(PGE1/i-19:0)	C45H83O13P	862.5571297	M-H	-	861.549854	3	288.2745
861.54755	HMDB0271868	PG(i-19:0/PGE1)	C45H83O13P	862.5571297	M-H	-	861.549854	3	287.4105
861.54755	HMDB0271807	PG(PGF2alpha/i-19:0)	C45H83O13P	862.5571297	M-H	-	861.549854	3	285.592
861.54755	HMDB0271806	PG(i-19:0/PGF2alpha)	C45H83O13P	862.5571297	M-H	-	861.549854	3	293.0985
861.54755	HMDB0270886	PG(5-iso PGF2VI/a-21:0)	C45H83O13P	862.5571297	M-H	-	861.549854	3	286.977
861.54755	HMDB0270885	PG(a-21:0/5-iso PGF2VI)	C45H83O13P	862.5571297	M-H	-	861.549854	3	292.3385
861.54755	HMDB0009875	PI(20:2(11Z,14Z)/16:0)	C45H83O13P	862.5571293	M-H	-	861.549853	3	288.222
861.54755	HMDB0009847	PI(18:2(9Z,12Z)/18:0)	C45H83O13P	862.5571293	M-H	-	861.549853	3	277.581
861.54755	HMDB0009837	PI(18:1(9Z)/18:1(9Z))	C45H83O13P	862.5571293	M-H	-	861.549853	3	286.661
861.54755	HMDB0009836	PI(18:1(9Z)/18:1(11Z))	C45H83O13P	862.5571293	M-H	-	861.549853	3	287.336
861.54755	HMDB0009825	PI(18:1(11Z)/18:1(9Z))	C45H83O13P	862.5571293	M-H	-	861.549853	3	285.4965
861.54755	HMDB0009824	PI(18:1(11Z)/18:1(11Z))	C45H83O13P	862.5571293	M-H	-	861.549853	3	286.1715
861.54755	HMDB0009809	PI(18:0/18:2(9Z,12Z))	C45H83O13P	862.5571293	M-H	-	861.549853	3	289.4235
861.54755	HMDB0009786	PI(16:0/20:2(11Z,14Z))	C45H83O13P	862.5571293	M-H	-	861.549853	3	292.217
392.22854	HMDB0259553	Estradiol 17-dihydrotrigonelline	C25H31NO3	393.2303939	M-H	-	392.223118	14	197
392.22854	HMDB0038618	Acidissiminol	C25H31NO3	393.2303939	M-H	-	392.223118	14	197.397
384.98399	HMDB0254244	N-(5-(2,3-Dihydrobenzofuryl)sulfonyl)-N'-(3,4-dichlorophenyl)urea	C15H12Cl2N2O4S	385.9894834	M-H	-	384.982207	5	179.191
279.23294	HMDB0255894	Octadeca-2,4-dienoic acid	C18H32O2	280.2402303	M-H	-	279.232954	0	173.3045
279.23294	HMDB0247706	9Z,12E-Octadecadienoic acid	C18H32O2	280.2402303	M-H	-	279.232954	0	174.9875
279.23294	HMDB0247620	Octadeca-9,11-dienoic acid	C18H32O2	280.2402303	M-H	-	279.232954	0	175.603
279.23294	HMDB0247466	8,12-Octadecadienoic acid	C18H32O2	280.2402303	M-H	-	279.232954	0	170.788
279.23294	HMDB0247278	7-Octadecynoic acid	C18H32O2	280.2402303	M-H	-	279.232954	0	174.0455
279.23294	HMDB0244776	17-Octadecynoic acid	C18H32O2	280.2402303	M-H	-	279.232954	0	170.952
279.23294	HMDB0061864	Dihomolinoleic acid	C18H32O2	280.2402303	M-H	-	279.232954	0	174.988
279.23294	HMDB0304773	trans-11,cis-15-Octadecadienoic acid	C18H32O2	280.2402303	M-H	-	279.232954	0	178.665
279.23294	HMDB0062238	6Z,9Z-octadecadienoic acid	C18H32O2	280.2402303	M-H	-	279.232954	0	176.24
279.23294	HMDB0302650	Octadeca-2,9-dienoic acid	C18H32O2	280.2402303	M-H	-	279.232954	0	174.873
279.23294	HMDB0062784	Octadecadienoate	C18H32O2	280.2402303	M-H	-	279.232954	0	183.7285
279.23294	HMDB0302286	Malvalic acid	C18H32O2	280.2402303	M-H	-	279.232954	0	179.2235
279.23294	HMDB0030430	Linalyl caprylate	C18H32O2	280.2402303	M-H	-	279.232954	0	173.4156667
279.23294	HMDB0029800	Mangiferic acid	C18H32O2	280.2402303	M-H	-	279.232954	0	174.502
279.23294	HMDB0031097	5-Octadecynoic acid	C18H32O2	280.2402303	M-H	-	279.232954	0	173.483
279.23294	HMDB0031051	Ethyl 2E,4Z-hexadecadienoate	C18H32O2	280.2402303	M-H	-	279.232954	0	176.993
279.23294	HMDB0006270	Linoelaidic acid	C18H32O2	280.2402303	M-H	-	279.232954	0	175.782
279.23294	HMDB0005047	(9E,11E)-Octadecadienoic acid	C18H32O2	280.2402303	M-H	-	279.232954	0	176.217
279.23294	HMDB0003797	Bovinic acid	C18H32O2	280.2402303	M-H	-	279.232954	0	176.9906667
279.23294	HMDB0000673	Linoleic acid	C18H32O2	280.2402303	M-H	-	279.232954	0	176.1436667
279.23294	HMDB0005048	(10E,12Z)-Octadecadienoic acid	C18H32O2	280.2402303	M-H	-	279.232954	0	175.4945
409.23593	HMDB0252944	Vesatolimod	C22H30N6O2	410.2430242	M-H	-	409.235748	0	199.5535
409.23593	HMDB0007849	LysoPA(0:0/16:0)	C19H39O7P	410.2433401	M-H	-	409.236064	0	196.7395
409.23593	HMDB0007853	LysoPA(16:0/0:0)	C19H39O7P	410.2433401	M-H	-	409.236064	0	194.3955
295.22789	HMDB0253281	hydroxyoctadecadienoic acid	C18H32O3	296.2351449	M-H	-	295.227869	0	171.822
295.22789	HMDB0244510	13-Hydroxyoctadeca-9,12-dienoic acid	C18H32O3	296.2351449	M-H	-	295.227869	0	176.9545
295.22789	HMDB0340920	(8E,12Z)-10-hydroxyoctadeca-8,12-dienoic acid	C18H32O3	296.2351449	M-H	-	295.227869	0
295.22789	HMDB0340919	(11E,13E)-9-hydroxyoctadeca-11,13-dienoic acid	C18H32O3	296.2351449	M-H	-	295.227869	0
295.22789	HMDB0340918	(12Z,15Z)-10-hydroxyoctadeca-12,15-dienoic acid	C18H32O3	296.2351449	M-H	-	295.227869	0
295.22789	HMDB0340917	(11E,13Z)-10-hydroxyoctadeca-11,13-dienoic acid	C18H32O3	296.2351449	M-H	-	295.227869	0
295.22789	HMDB0340916	(9Z,12Z)-6-hydroxyoctadeca-9,12-dienoic acid	C18H32O3	296.2351449	M-H	-	295.227869	0
295.22789	HMDB0062652	(10E,12Z)-9-HODE	C18H32O3	296.2351449	M-H	-	295.227869	0	184.1103333
295.22789	HMDB0247599	9-Hydroxylinoleic acid	C18H32O3	296.2351449	M-H	-	295.227869	0	176.7845
295.22789	HMDB0247613	11-(3-Pentyloxiran-2-yl)undec-9-enoic acid	C18H32O3	296.2351449	M-H	-	295.227869	0	178.847
295.22789	HMDB0029796	(Z)-13-Oxo-9-octadecenoic acid	C18H32O3	296.2351449	M-H	-	295.227869	0	179.1083333
295.22789	HMDB0029998	12-Hydroxy-8,10-octadecadienoic acid	C18H32O3	296.2351449	M-H	-	295.227869	0	179.004
295.22789	HMDB0029978	Avenoleic acid	C18H32O3	296.2351449	M-H	-	295.227869	0	179.214
295.22789	HMDB0004702	12,13-EpOME	C18H32O3	296.2351449	M-H	-	295.227869	0	178.6426667
295.22789	HMDB0004701	9,10-Epoxyoctadecenoic acid	C18H32O3	296.2351449	M-H	-	295.227869	0	176.882
295.22789	HMDB0004670	alpha-Dimorphecolic acid	C18H32O3	296.2351449	M-H	-	295.227869	0	180.9126667
295.22789	HMDB0004667	13-HODE	C18H32O3	296.2351449	M-H	-	295.227869	0	181.5534
255.23297	HMDB0340340	4-methylpentadecanoic acid	C16H32O2	256.2402303	M-H	-	255.232954	0
255.23297	HMDB0340338	7-methylpentadecanoic acid	C16H32O2	256.2402303	M-H	-	255.232954	0
255.23297	HMDB0340337	8-methylpentadecanoic acid	C16H32O2	256.2402303	M-H	-	255.232954	0
255.23297	HMDB0340336	3-methylpentadecanoic acid	C16H32O2	256.2402303	M-H	-	255.232954	0
255.23297	HMDB0340335	11-methylpentadecanoic acid	C16H32O2	256.2402303	M-H	-	255.232954	0
255.23297	HMDB0341053	10-methylpentadecanoic acid	C16H32O2	256.2402303	M-H	-	255.232954	0
255.23297	HMDB0340334	6-methylpentadecanoic acid	C16H32O2	256.2402303	M-H	-	255.232954	0
255.23297	HMDB0340333	5-methylpentadecanoic acid	C16H32O2	256.2402303	M-H	-	255.232954	0
255.23297	HMDB0340332	9-methylpentadecanoic acid	C16H32O2	256.2402303	M-H	-	255.232954	0
255.23297	HMDB0340331	12-methylpentadecanoic acid	C16H32O2	256.2402303	M-H	-	255.232954	0
255.23297	HMDB0340339	13-methylpentadecanoic acid	C16H32O2	256.2402303	M-H	-	255.232954	0
255.23297	HMDB0032324	Hexyl decanoate	C16H32O2	256.2402303	M-H	-	255.232954	0	167.7843333
255.23297	HMDB0032249	Dodecyl butyrate	C16H32O2	256.2402303	M-H	-	255.232954	0	166.8793333
255.23297	HMDB0033166	Octyl octanoate	C16H32O2	256.2402303	M-H	-	255.232954	0	167.6403333
255.23297	HMDB0032065	Butyl dodecanoate	C16H32O2	256.2402303	M-H	-	255.232954	0	167.5593333
255.23297	HMDB0036210	Dodecyl 2-methylpropanoate	C16H32O2	256.2402303	M-H	-	255.232954	0	167.7983333
255.23297	HMDB0034153	Ethyl tetradecanoate	C16H32O2	256.2402303	M-H	-	255.232954	0	167.973
255.23297	HMDB0031068	Isopalmitic acid	C16H32O2	256.2402303	M-H	-	255.232954	0	166.182
255.23297	HMDB0002396	Trimethyltridecanoic acid	C16H32O2	256.2402303	M-H	-	255.232954	0	165.591
255.23297	HMDB0000220	Palmitic acid	C16H32O2	256.2402303	M-H	-	255.232954	0	167.9753333
280.23625	HMDB0304458	petroselinate	C18H33O2	281.2480553	M-H	-	280.240779	16	176.9645
742.53624	HMDB0285333	PE(18:1(9Z)-O(12,13)/P-18:0)	C41H78NO8P	743.5465055	M-H	-	742.539229	4	274.01
742.53624	HMDB0285332	PE(P-18:0/18:1(9Z)-O(12,13))	C41H78NO8P	743.5465055	M-H	-	742.539229	4	268.8795
742.53624	HMDB0285331	PE(18:1(12Z)-O(9S,10R)/P-18:0)	C41H78NO8P	743.5465055	M-H	-	742.539229	4	274.932
742.53624	HMDB0285330	PE(P-18:0/18:1(12Z)-O(9S,10R))	C41H78NO8P	743.5465055	M-H	-	742.539229	4	269.111
742.53624	HMDB0114239	PE-NMe2(20:2(11Z,14Z)/14:0)	C41H78NO8P	743.5465055	M-H	-	742.539229	4	279.5716667
742.53624	HMDB0113884	PE-NMe2(14:0/20:2(11Z,14Z))	C41H78NO8P	743.5465055	M-H	-	742.539229	4	263.2123333
742.53624	HMDB0113339	PE-NMe(20:2(11Z,14Z)/15:0)	C41H78NO8P	743.5465055	M-H	-	742.539229	4	278.735
742.53624	HMDB0113025	PE-NMe(15:0/20:2(11Z,14Z))	C41H78NO8P	743.5465055	M-H	-	742.539229	4	269.8586667
742.53624	HMDB0114211	PE-NMe2(20:1(11Z)/14:1(9Z))	C41H78NO8P	743.5465055	M-H	-	742.539229	4	274.4836667
742.53624	HMDB0114068	PE-NMe2(18:2(9Z,12Z)/16:0)	C41H78NO8P	743.5465055	M-H	-	742.539229	4	276.691
742.53624	HMDB0114042	PE-NMe2(18:1(9Z)/16:1(9Z))	C41H78NO8P	743.5465055	M-H	-	742.539229	4	272.2306667
742.53624	HMDB0114015	PE-NMe2(18:1(11Z)/16:1(9Z))	C41H78NO8P	743.5465055	M-H	-	742.539229	4	272.3803333
742.53624	HMDB0113943	PE-NMe2(16:0/18:2(9Z,12Z))	C41H78NO8P	743.5465055	M-H	-	742.539229	4	267.075
742.53624	HMDB0113858	PE-NMe2(16:1(9Z)/18:1(11Z))	C41H78NO8P	743.5465055	M-H	-	742.539229	4	274.254
742.53624	HMDB0113856	PE-NMe2(14:1(9Z)/20:1(11Z))	C41H78NO8P	743.5465055	M-H	-	742.539229	4	272.729
742.53624	HMDB0113857	PE-NMe2(16:1(9Z)/18:1(9Z))	C41H78NO8P	743.5465055	M-H	-	742.539229	4	274.5236667
742.53624	HMDB0009547	PE(22:2(13Z,16Z)/14:0)	C41H78NO8P	743.546505	M-H	-	742.539229	4	274.3993333
742.53624	HMDB0009515	PE(22:1(13Z)/14:1(9Z))	C41H78NO8P	743.546505	M-H	-	742.539229	4	278.7803333
742.53624	HMDB0009286	PE(20:2(11Z,14Z)/16:0)	C41H78NO8P	743.546505	M-H	-	742.539229	4	275.1766667
742.53624	HMDB0009254	PE(20:1(11Z)/16:1(9Z))	C41H78NO8P	743.546505	M-H	-	742.539229	4	280.705
742.53624	HMDB0009090	PE(18:2(9Z,12Z)/18:0)	C41H78NO8P	743.546505	M-H	-	742.539229	4	278.097
742.53624	HMDB0009059	PE(18:1(9Z)/18:1(9Z))	C41H78NO8P	743.5465055	M-H	-	742.539229	4	273.64025
742.53624	HMDB0009058	PE(18:1(9Z)/18:1(11Z))	C41H78NO8P	743.546505	M-H	-	742.539229	4	272.7193333
742.53624	HMDB0009026	PE(18:1(11Z)/18:1(9Z))	C41H78NO8P	743.546505	M-H	-	742.539229	4	274.1833333
742.53624	HMDB0009025	PE(18:1(11Z)/18:1(11Z))	C41H78NO8P	743.5465055	M-H	-	742.539229	4	272.7876667
742.53624	HMDB0008994	PE(18:0/18:2(9Z,12Z))	C41H78NO8P	743.546505	M-H	-	742.539229	4	273.7163333
742.53624	HMDB0008966	PE(16:1(9Z)/20:1(11Z))	C41H78NO8P	743.546505	M-H	-	742.539229	4	273.0953333
742.53624	HMDB0008934	PE(16:0/20:2(11Z,14Z))	C41H78NO8P	743.546505	M-H	-	742.539229	4	276.1716667
742.53624	HMDB0008875	PE(14:1(9Z)/22:1(13Z))	C41H78NO8P	743.546505	M-H	-	742.539229	4	275.1546667
742.53624	HMDB0008843	PE(14:0/22:2(13Z,16Z))	C41H78NO8P	743.546505	M-H	-	742.539229	4	274.1376667
742.53624	HMDB0008132	PC(18:2(9Z,12Z)/15:0)	C41H78NO8P	743.546505	M-H	-	742.539229	4	278.5045
742.53624	HMDB0007940	PC(15:0/18:2(9Z,12Z))	C41H78NO8P	743.546505	M-H	-	742.539229	4	271.4885
540.05334	HMDB0249529	Cyclic ADP-ribose	C15H21N5O13P2	541.0611098	M-H	-	540.053834	1	189.2825
305.01785	HMDB0302763	(-)-Mintlactone	C14H10O6S	306.0198087	M-H	-	305.012533	17	167.04
305.01785	HMDB0011640	Uridine 2',3'-cyclic phosphate	C9H11N2O8P	306.0253019	M-H	-	305.018026	1	159.976
697.47983	HMDB0266790	PA(20:3(6,8,11)-OH(5)/P-16:0)	C39H71O8P	698.4886562	M-H	-	697.48138	2	267.9505
697.47983	HMDB0266789	PA(P-16:0/20:3(6,8,11)-OH(5))	C39H71O8P	698.4886562	M-H	-	697.48138	2	263.5165
697.47983	HMDB0115564	PA(20:3(8Z,11Z,14Z)/16:0)	C39H71O8P	698.4886562	M-H	-	697.48138	2	268.9286667
697.47983	HMDB0115536	PA(20:2(11Z,14Z)/16:1(9Z))	C39H71O8P	698.4886562	M-H	-	697.48138	2	266.9813333
697.47983	HMDB0115511	PA(16:0/20:3(8Z,11Z,14Z))	C39H71O8P	698.4886562	M-H	-	697.48138	2	265.2656667
697.47983	HMDB0115512	PA(16:1(9Z)/20:2(11Z,14Z))	C39H71O8P	698.4886562	M-H	-	697.48138	2	262.8436667
697.47983	HMDB0115297	PA(22:2(13Z,16Z)/14:1(9Z))	C39H71O8P	698.4886562	M-H	-	697.48138	2	268.6413333
697.47983	HMDB0115121	PA(20:3(5Z,8Z,11Z)/16:0)	C39H71O8P	698.4886562	M-H	-	697.48138	2	266.964
697.47983	HMDB0115005	PA(18:3(9Z,12Z,15Z)/18:0)	C39H71O8P	698.4886562	M-H	-	697.48138	2	265.962
697.47983	HMDB0114978	PA(18:3(6Z,9Z,12Z)/18:0)	C39H71O8P	698.4886562	M-H	-	697.48138	2	265.6693333
697.47983	HMDB0114953	PA(18:2(9Z,12Z)/18:1(9Z))	C39H71O8P	698.4886562	M-H	-	697.48138	2	265.833
697.47983	HMDB0114952	PA(18:2(9Z,12Z)/18:1(11Z))	C39H71O8P	698.4886562	M-H	-	697.48138	2	266.0196667
697.47983	HMDB0114927	PA(18:1(9Z)/18:2(9Z,12Z))	C39H71O8P	698.4886562	M-H	-	697.48138	2	262.253
697.47983	HMDB0114902	PA(18:1(11Z)/18:2(9Z,12Z))	C39H71O8P	698.4886562	M-H	-	697.48138	2	262.331
697.47983	HMDB0114879	PA(18:0/18:3(9Z,12Z,15Z))	C39H71O8P	698.4886562	M-H	-	697.48138	2	263.146
697.47983	HMDB0114878	PA(18:0/18:3(6Z,9Z,12Z))	C39H71O8P	698.4886562	M-H	-	697.48138	2	263.4303333
697.47983	HMDB0114840	PA(16:0/20:3(5Z,8Z,11Z))	C39H71O8P	698.4886562	M-H	-	697.48138	2	266.2913333
697.47983	HMDB0114805	PA(14:1(9Z)/22:2(13Z,16Z))	C39H71O8P	698.4886562	M-H	-	697.48138	2	264.1293333
862.55079	HMDB0256089	Palmitoyl rhizoxin	C51H77NO10	863.5547477	M-H	-	862.547472	4
322.04438	HMDB0250819	Dabsyl chloride	C14H14ClN3O2S	323.0495256	M-H	-	322.04225	7	172.073
322.04438	HMDB0249435	BULAN	C16H15Cl2NO2	323.0479841	M-H	-	322.040708	11	165.1695
322.04438	HMDB0240312	Cytidine 3'-monophosphate	C9H14N3O8P	323.051851	M-H	-	322.044575	1	163.4133333
322.04438	HMDB0256601	Pirinixic acid	C14H14ClN3O2S	323.0495251	M-H	-	322.042249	7	169.063
322.04438	HMDB0243501	Cytosine arabinose-5'-phosphate	C9H14N3O8P	323.051851	M-H	-	322.044575	1	164.6
322.04438	HMDB0011692	Cytidine 2'-phosphate	C9H14N3O8P	323.051851	M-H	-	322.044575	1	164.6783333
322.04438	HMDB0000095	Cytidine monophosphate	C9H14N3O8P	323.051851	M-H	-	322.044575	1	162.3541667
671.46404	HMDB0266750	PA(18:1(9Z)-O(12,13)/P-16:0)	C37H69O8P	672.4730062	M-H	-	671.46573	3	256.6015
671.46404	HMDB0266749	PA(P-16:0/18:1(9Z)-O(12,13))	C37H69O8P	672.4730062	M-H	-	671.46573	3	252.5025
671.46404	HMDB0266748	PA(18:1(12Z)-O(9S,10R)/P-16:0)	C37H69O8P	672.4730062	M-H	-	671.46573	3	256.581
671.46404	HMDB0266747	PA(P-16:0/18:1(12Z)-O(9S,10R))	C37H69O8P	672.4730062	M-H	-	671.46573	3	252.9645
671.46404	HMDB0115532	PA(20:2(11Z,14Z)/14:0)	C37H69O8P	672.4730062	M-H	-	671.46573	3	261.5673333
671.46404	HMDB0115504	PA(14:0/20:2(11Z,14Z))	C37H69O8P	672.4730062	M-H	-	671.46573	3	257.886
671.46404	HMDB0115092	PA(20:1(11Z)/14:1(9Z))	C37H69O8P	672.4730062	M-H	-	671.46573	3	260.9863333
671.46404	HMDB0114949	PA(18:2(9Z,12Z)/16:0)	C37H69O8P	672.4730062	M-H	-	671.46573	3	258.8263333
671.46404	HMDB0114925	PA(18:1(9Z)/16:1(9Z))	C37H69O8P	672.4730062	M-H	-	671.46573	3	256.3773333
671.46404	HMDB0114900	PA(18:1(11Z)/16:1(9Z))	C37H69O8P	672.4730062	M-H	-	671.46573	3	256.8883333
671.46404	HMDB0007860	PA(16:0/18:2(9Z,12Z))	C37H69O8P	672.4730057	M-H	-	671.46573	3	257.309
328.04528	HMDB0245930	5-(2-Chlorophenyl)-3-methyl-7-nitro-1,3-dihydro-1,4-benzodiazepin-2-one	C16H12ClN3O3	329.056719	M-H	-	328.049443	13	170.1875
328.04528	HMDB0246957	5-(2-Chlorophenyl)-1,3-dihydro-1-methyl-7-nitro-2H-1,4-benzodiazepin-2-one	C16H12ClN3O3	329.056719	M-H	-	328.049443	13	170.4305
328.04528	HMDB0031800	Mecarbam	C10H20NO5PS2	329.0520506	M-H	-	328.044775	2	164.2153333
328.04528	HMDB0011616	Adenosine 2',3'-cyclic phosphate	C10H12N5O6P	329.0525197	M-H	-	328.045244	0	169.431
328.04528	HMDB0000058	Cyclic AMP	C10H12N5O6P	329.0525197	M-H	-	328.045244	0	168.404
328.04528	HMDB0014492	Nitisinone	C14H10F3NO5	329.0511071	M-H	-	328.043831	4	167.4065
402.99467	HMDB0000295	Uridine 5'-diphosphate	C9H14N2O12P2	404.0021969	M-H	-	402.994921	1	173.6618
299.05385	HMDB0253392	N-(3-Methyl-2-pyridyl)-3-(4-chlorophenyl)succinimide	C16H13ClN2O2	300.0665554	M-H	-	299.059279	18	170.339
299.05385	HMDB0253076	Hematein	C16H12O6	300.0633881	M-H	-	299.056112	8
299.05385	HMDB0250025	5,3',4'-Trihydroxy-7-methoxy-4-phenylcoumarin	C16H12O6	300.0633881	M-H	-	299.056112	8	169.801
299.05385	HMDB0134007	Khrinone A	C16H12O6	300.0633881	M-H	-	299.056112	8	168.9213333
299.05385	HMDB0303924	Isotectorigenin	C16H12O6	300.0633881	M-H	-	299.056112	8	168.5165
299.05385	HMDB0042024	Tectorigenin	C16H12O6	300.0633881	M-H	-	299.056112	8	166.7285
299.05385	HMDB0301989	Tinctormine	C9H12N6O4S	300.0640736	M-H	-	299.056798	10	160.1215
299.05385	HMDB0257193	Rhamnocitrin	C16H12O6	300.0633881	M-H	-	299.056112	8	169.3985
299.05385	HMDB0302564	3-O-Methylkaempferol	C16H12O6	300.0633881	M-H	-	299.056112	8	169.534
299.05385	HMDB0037441	Kaempferide	C16H12O6	300.0633881	M-H	-	299.056112	8	169.0965
299.05385	HMDB0037339	Luteolin 7-methyl ether	C16H12O6	300.0633881	M-H	-	299.056112	8	169.2
299.05385	HMDB0032696	Cajanin	C16H12O6	300.0633881	M-H	-	299.056112	8	170.612
299.05385	HMDB0030667	Chrysoeriol	C16H12O6	300.0633881	M-H	-	299.056112	8	168.522
299.05385	HMDB0029676	Diosmetin	C16H12O6	300.0633881	M-H	-	299.056112	8	169.395
299.05385	HMDB0030617	Pratensein	C16H12O6	300.0633881	M-H	-	299.056112	8	168.371
299.05385	HMDB0034443	Questinol	C16H12O6	300.0633881	M-H	-	299.056112	8	169.2343333
299.05385	HMDB0030659	Takakin	C16H12O6	300.0633881	M-H	-	299.056112	8	170.0313333
299.05385	HMDB0301810	(3R)-Sophorol	C16H12O6	300.0633881	M-H	-	299.056112	8	170.118
299.05385	HMDB0033760	Santal	C16H12O6	300.0633881	M-H	-	299.056112	8	170.1405
299.05385	HMDB0033321	3,5-Dihydroxy-6,7-methylenedioxyflavanone	C16H12O6	300.0633881	M-H	-	299.056112	8	166.4426667
299.05385	HMDB0032695	Barpisoflavone A	C16H12O6	300.0633881	M-H	-	299.056112	8	171.154
299.05385	HMDB0033720	6alpha-Hydroxymaackiain	C16H12O6	300.0633881	M-H	-	299.056112	8	169.698
299.05385	HMDB0029492	3,3',7-Trihydroxy-4'-methoxyflavone	C16H12O6	300.0633881	M-H	-	299.056112	8	169.213
299.05385	HMDB0014493	Clobazam	C16H13ClN2O2	300.0665554	M-H	-	299.059279	18	165.83
299.05385	HMDB0014376	Temazepam	C16H13ClN2O2	300.0665554	M-H	-	299.059279	18	167.357
311.22281	HMDB0242602	9-Hpode	C18H32O4	312.2300595	M-H	-	311.222784	0	180.028
311.22281	HMDB0340915	(7E)-octadec-7-enedioic acid	C18H32O4	312.2300595	M-H	-	311.222784	0
311.22281	HMDB0340914	(9E)-octadec-9-enedioic acid	C18H32O4	312.2300595	M-H	-	311.222784	0
311.22281	HMDB0062281	11-HpODE	C18H32O4	312.2300595	M-H	-	311.222784	0	185.0333333
311.22281	HMDB0304442	octadecenedioate	C18H32O4	312.2300595	M-H	-	311.222784	0	182.457
311.22281	HMDB0062434	(10E,12Z)-(9S)-9-Hydroperoxyoctadeca-10,12-dienoic acid	C18H32O4	312.2300595	M-H	-	311.222784	0	182.886
311.22281	HMDB0302976	Octadecendioic acid	C18H32O4	312.2311567	M-H	-	311.223881	3	171.8175
311.22281	HMDB0062637	13-HPODE(1-)	C18H32O4	312.2300595	M-H	-	311.222784	0	179.4435
311.22281	HMDB0040900	(±)-(E)-13-Hydroxy-10-oxo-11-octadecenoic acid	C18H32O4	312.2300595	M-H	-	311.222784	0	183.0575
311.22281	HMDB0010221	9,10-DiHODE	C18H32O4	312.2300595	M-H	-	311.222784	0	179.4216667
311.22281	HMDB0010208	15,16-DiHODE	C18H32O4	312.2300595	M-H	-	311.222784	0	179.6986667
311.22281	HMDB0010201	12,13-DiHODE	C18H32O4	312.2300595	M-H	-	311.222784	0	180.1713333
311.22281	HMDB0006940	9(S)-HPODE	C18H32O4	312.2300595	M-H	-	311.222784	0	182.664
311.22281	HMDB0004706	8(R)-Hydroperoxylinoleic acid	C18H32O4	312.2300595	M-H	-	311.222784	0	183.5443333
311.22281	HMDB0003871	13-L-Hydroperoxylinoleic acid	C18H32O4	312.2300595	M-H	-	311.222784	0	182.8493333
606.07323	HMDB0013112	UDP-N-acetyl-D-mannosamine	C17H27N3O17P2	607.0815695	M-H	-	606.074293	2	203.8055
606.07323	HMDB0000304	Uridine diphosphate-N-acetylgalactosamine	C17H27N3O17P2	607.0815695	M-H	-	606.074293	2	215.1648333
606.07323	HMDB0000290	Uridine diphosphate-N-acetylglucosamine	C17H27N3O17P2	607.0815695	M-H	-	606.074293	2	219.13425
606.07323	HMDB0060522	UDP-N-acetyl-alpha-D-galactosamine	C17H27N3O17P2	607.0815695	M-H	-	606.074293	2	215.9085
835.53186	HMDB0271665	PG(PGF1alpha/i-17:0)	C43H81O13P	836.5414797	M-H	-	835.534204	3	285.0465
835.53186	HMDB0271664	PG(i-17:0/PGF1alpha)	C43H81O13P	836.5414797	M-H	-	835.534204	3	283.5725
835.53186	HMDB0270834	PG(PGF1alpha/a-17:0)	C43H81O13P	836.5414797	M-H	-	835.534204	3	284.8835
835.53186	HMDB0270833	PG(a-17:0/PGF1alpha)	C43H81O13P	836.5414797	M-H	-	835.534204	3	283.4945
835.53186	HMDB0009834	PI(18:1(9Z)/16:0)	C43H81O13P	836.5414792	M-H	-	835.534203	3	281.1063333
835.53186	HMDB0009822	PI(18:1(11Z)/16:0)	C43H81O13P	836.5414792	M-H	-	835.534203	3	280.1333333
835.53186	HMDB0009806	PI(18:0/16:1(9Z))	C43H81O13P	836.5414792	M-H	-	835.534203	3	285.2226667
835.53186	HMDB0009799	PI(16:1(9Z)/18:0)	C43H81O13P	836.5414792	M-H	-	835.534203	3	283.591
835.53186	HMDB0009782	PI(16:0/18:1(11Z))	C43H81O13P	836.5414792	M-H	-	835.534203	3	288.1033333
835.53186	HMDB0009783	PI(16:0/18:1(9Z))	C43H81O13P	836.5414792	M-H	-	835.534203	3	287.363
297.03823	HMDB0240558	Sulforaphane-cysteine	C9H18N2O3S3	298.047956	M-H	-	297.04068	8	160.786
297.03823	HMDB0303340	Irisone B	C16H10O6	298.0477381	M-H	-	297.040462	8	165.2
297.03823	HMDB0034139	Trifoliol	C16H10O6	298.0477381	M-H	-	297.040462	8	169.8616667
297.03823	HMDB0030830	3,8-Dihydroxy-1-methylanthraquinone-2-carboxylic acid	C16H10O6	298.0477381	M-H	-	297.040462	8	169.5426667
297.03823	HMDB0033820	Irilone	C16H10O6	298.0477381	M-H	-	297.040462	8	166.485
297.03823	HMDB0033722	Sativol	C16H10O6	298.0477381	M-H	-	297.040462	8	170.5486667
297.03823	HMDB0035914	Aflatoxin P1	C16H10O6	298.0477381	M-H	-	297.040462	8	168.3606667
297.03823	HMDB0030562	3,8-Dihydroxy-9-methoxycoumestan	C16H10O6	298.0477381	M-H	-	297.040462	8	169.905
297.03823	HMDB0033859	Glyzaglabrin	C16H10O6	298.0477381	M-H	-	297.040462	8	168.5926667
297.03823	HMDB0036305	Isotrifoliol	C16H10O6	298.0477381	M-H	-	297.040462	8	171.231
315.04847	HMDB0256564	Pinoquercetin	C16H12O7	316.0583027	M-H	-	315.051027	8	173.1085
315.04847	HMDB0129335	Khrinone B	C16H12O7	316.0583027	M-H	-	315.051027	8	170.6
315.04847	HMDB0249594	Capillarisin	C16H12O7	316.0583027	M-H	-	315.051027	8	172.5025
315.04847	HMDB0030804	2-(3,4-Dihydroxyphenyl)-5,6-dihydroxy-7-methoxy-4H-1-benzopyran-4-one	C16H12O7	316.0583027	M-H	-	315.051027	8	173.9153333
315.04847	HMDB0030547	3,4',5,7-Tetrahydroxy-6-methoxyflavone	C16H12O7	316.0583027	M-H	-	315.051027	8	169.9695
315.04847	HMDB0003173	Petunidin	C16H13O7	317.0661278	M-H	-	315.051576	10	168.572
315.04847	HMDB0038572	Pollenitin	C16H12O7	316.0583027	M-H	-	315.051027	8	172.6256667
315.04847	HMDB0039210	1,3,5,8-Tetrahydroxy-6-methoxy-2-methylanthraquinone	C16H12O7	316.0583027	M-H	-	315.051027	8	171.9986667
315.04847	HMDB0002655	Isorhamnetin	C16H12O7	316.0583027	M-H	-	315.051027	8	173.029
357.05897	HMDB0251143	Succinyldisalicylic acid	C18H14O8	358.0688674	M-H	-	357.061591	7	175.4185
357.05897	HMDB0249561	Calmagite	C17H14N2O5S	358.0623427	M-H	-	357.055067	11	175.6
357.05897	HMDB0248221	alpha-Hydroxyetizolam	C17H15ClN4OS	358.06551	M-H	-	357.058234	2	167.362
357.05897	HMDB0029272	5,4'-Dihydroxy-3,3'-dimethoxy-6:7-methylenedioxyflavone	C18H14O8	358.0688674	M-H	-	357.061591	7	181.548
442.01631	HMDB0059648	8-oxo-dGDP	C10H15N5O11P2	443.0243294	M-H	-	442.017053	2	178.3866667
442.01631	HMDB0001201	Guanosine diphosphate	C10H15N5O11P2	443.0243294	M-H	-	442.017053	2	181.3036
418.24403	HMDB0251999	Ethamoxytriphetol	C27H33NO3	419.2460439	M-H	-	418.238768	13	203.057
418.24403	HMDB0038587	Hericerin	C27H33NO3	419.2460439	M-H	-	418.238768	13	202.2243333
418.24403	HMDB0037531	Dehydroxypaxilline	C27H33NO3	419.2460439	M-H	-	418.238768	13	202.2375
375.23026	HMDB0248612	Ethyl-p-((E)-2-(5,6,7,8-tetrahydro-5,5,8,8-tetramethyl-2-naphthyl)-1-propenyl)benzoate	C26H32O2	376.2402303	M-H	-	375.232954	7	198.186
581.30955	HMDB0244421	Val-Pro-Asp-Pro-Arg	C25H42N8O8	582.3125603	M-H	-	581.305284	7	224.4195
435.25152	HMDB0007851	LysoPA(0:0/18:1(9Z))	C21H41O7P	436.2589907	M-H	-	435.251715	0	206.47
435.25152	HMDB0007855	LysoPA(18:1(9Z)/0:0)	C21H41O7P	436.2589907	M-H	-	435.251715	0	204.98
435.25152	HMDB0242470	(2-Hydroxy-3-phosphonooxypropyl) octadec-9-enoate	C21H41O7P	436.2589902	M-H	-	435.251714	0	202.771
435.25152	HMDB0011133	DHAP(18:0)	C21H41O7P	436.2589902	M-H	-	435.251714	0	203.4163333
452.27791	HMDB0256030	[3-[2-Aminoethoxy(hydroxy)phosphoryl]oxy-2-hydroxypropyl] hexadecanoate	C21H44NO7P	453.2855393	M-H	-	452.278263	1	203.188
452.27791	HMDB0041085	Sambutoxin	C28H39NO4	453.2879087	M-H	-	452.280633	6	217.0536667
452.27791	HMDB0011503	LysoPE(16:0/0:0)	C21H44NO7P	453.2855393	M-H	-	452.278263	1	202.5503333
452.27791	HMDB0011473	LysoPE(0:0/16:0)	C21H44NO7P	453.2855393	M-H	-	452.278263	1	195.1256667
433.23605	HMDB0254071	Lexibulin	C24H30N6O2	434.2430242	M-H	-	433.235748	1	202.653
433.23605	HMDB0007852	LysoPA(0:0/18:2(9Z,12Z))	C21H39O7P	434.2433406	M-H	-	433.236065	0	205.1715
433.23605	HMDB0007856	LysoPA(18:2(9Z,12Z)/0:0)	C21H39O7P	434.2433406	M-H	-	433.236065	0	203.955
599.31945	HMDB0061704	LysoPI(0:0/18:0)	C27H53O12P	600.3274637	M-H	-	599.320188	1	220.7636667
599.31945	HMDB0240261	LysoPI(18:0/0:0)	C27H53O12P	600.3274637	M-H	-	599.320188	1	210.3845
323.02823	HMDB0251637	Dulofibrate	C16H14Cl2O3	324.0319997	M-H	-	323.024724	11	169.33
323.02823	HMDB0246250	1-(4-Chlorophenyl)-3-((4-methylphenyl)sulfonyl)urea	C14H13ClN2O3S	324.0335412	M-H	-	323.026265	6	169.2815
323.02823	HMDB0060282	Uridine 3'-monophosphate	C9H13N2O9P	324.0358665	M-H	-	323.028591	1	163.137
323.02823	HMDB0038283	6-Chlorocatechin	C15H13ClO6	324.0400659	M-H	-	323.03279	14	167.8435
323.02823	HMDB0011641	Uridine 2'-phosphate	C9H13N2O9P	324.0358665	M-H	-	323.028591	1	163.307
323.02823	HMDB0001271	Pseudouridine 5'-phosphate	C9H13N2O9P	324.0358665	M-H	-	323.028591	1	165.39375
323.02823	HMDB0000288	Uridine 5'-monophosphate	C9H13N2O9P	324.0358665	M-H	-	323.028591	1	163.9795
371.07468	HMDB0060620	Sulindac sulfone	C20H17FO4S	372.0831579	M-H	-	371.075882	3	185.128
259.02236	HMDB0257695	Fructose-6-Phosphate (closed form)	C6H13O9P	260.029719	M-H	-	259.022443	0	147.8475
259.02236	HMDB0252488	Fructose 3-phosphate	C6H13O9P	260.029719	M-H	-	259.022443	0	143.8525
259.02236	HMDB0243977	beta-D-Fructopyranose 1-phosphate	C6H13O9P	260.029719	M-H	-	259.022443	0	145.405
259.02236	HMDB0000213	myo-Inositol 1-phosphate	C6H13O9P	260.029719	M-H	-	259.022443	0	147.594
259.02236	HMDB0251055	1,3,5,8-Tetrahydroxyxanthone	C13H8O6	260.032088	M-H	-	259.024812	9	158.541
259.02236	HMDB0242558	(2R,3R,4S,5R)-2,3,4,5-Tetrahydroxy-6-oxohexyl dihydrogen phosphate	C6H13O9P	260.029719	M-H	-	259.022443	0	144.522
259.02236	HMDB0246045	3,4,5,6-Tetrahydroxyxanthone	C13H8O6	260.032088	M-H	-	259.024812	9	153.1685
259.02236	HMDB0029219	Urolithin D	C13H8O6	260.032088	M-H	-	259.024812	9	154.7533333
259.02236	HMDB0255722	Norathyriol	C13H8O6	260.032088	M-H	-	259.024812	9	158.0425
259.02236	HMDB0304312	D-mannose 6-phosphate	C6H13O9P	260.0297185	M-H	-	259.022443	0	144.828
259.02236	HMDB0006330	D-Mannose 1-phosphate	C6H13O9P	260.0297185	M-H	-	259.022443	0	143.56575
259.02236	HMDB0060467	D-fructose 1-phosphate	C6H13O9P	260.0297185	M-H	-	259.022443	0	148.57575
259.02236	HMDB0243608	(3S,4R)-Ketose 1-phosphate	C6H13O9P	260.0297185	M-H	-	259.022443	0	142.199
259.02236	HMDB0249121	beta-D-Glucose 1-phosphate	C6H13O9P	260.0297185	M-H	-	259.022443	0	144.1035
259.02236	HMDB0246205	[(2R,3R,4S,5S)-3,4,5,6-Tetrahydroxyoxan-2-yl]methyl dihydrogen phosphate	C6H13O9P	260.0297185	M-H	-	259.022443	0	147.0655
259.02236	HMDB0006873	D-Tagatose 6-phosphate	C6H13O9P	260.0297185	M-H	-	259.022443	0	148.906
259.02236	HMDB0006800	Beta-D-Fructose 2-phosphate	C6H13O9P	260.0297185	M-H	-	259.022443	0	144.0588
259.02236	HMDB0006797	Sorbose 1-phosphate	C6H13O9P	260.0297185	M-H	-	259.022443	0	148.4116667
259.02236	HMDB0006328	D-Tagatose 1-phosphate	C6H13O9P	260.0297185	M-H	-	259.022443	0	147.981
259.02236	HMDB0003971	Beta-D-Fructose 6-phosphate	C6H13O9P	260.0297185	M-H	-	259.022443	0	145.0956
259.02236	HMDB0003498	beta-D-Glucose 6-phosphate	C6H13O9P	260.0297185	M-H	-	259.022443	0	145.637
259.02236	HMDB0002985	myo-Inositol 6-phosphate	C6H13O9P	260.0297185	M-H	-	259.022443	0	148.5093333
259.02236	HMDB0001401	Glucose 6-phosphate	C6H13O9P	260.0297185	M-H	-	259.022443	0	146.4731667
259.02236	HMDB0001313	D-myo-Inositol 4-phosphate	C6H13O9P	260.0297185	M-H	-	259.022443	0	147.62475
259.02236	HMDB0001078	Mannose 6-phosphate	C6H13O9P	260.0297185	M-H	-	259.022443	0	145.766
259.02236	HMDB0001076	Fructose 1-phosphate	C6H13O9P	260.0297185	M-H	-	259.022443	0	144.8888333
259.02236	HMDB0000994	Dolichyl phosphate D-mannose	C6H13O9P	260.0297185	M-H	-	259.022443	0	145.27425
259.02236	HMDB0006814	D-myo-Inositol 3-phosphate	C6H13O9P	260.0297185	M-H	-	259.022443	0	148.7923333
259.02236	HMDB0000124	Fructose 6-phosphate	C6H13O9P	260.0297185	M-H	-	259.022443	0	146.1155
259.02236	HMDB0001586	Glucose 1-phosphate	C6H13O9P	260.0297185	M-H	-	259.022443	0	145.053
259.02236	HMDB0000645	Galactose 1-phosphate	C6H13O9P	260.0297185	M-H	-	259.022443	0	146.318
259.02236	HMDB0015312	Ifosfamide	C7H15Cl2N2O2P	260.0248197	M-H	-	259.017544	19	146.2625
259.02236	HMDB0014672	Cyclophosphamide	C7H15Cl2N2O2P	260.0248197	M-H	-	259.017544	19	150.815
415.22559	HMDB0259979	Zabicipril	C23H32N2O5	416.2311221	M-H	-	415.223846	4	195.88
415.22559	HMDB0007007	CPA(18:2(9Z,12Z)/0:0)	C21H37O6P	416.2327754	M-H	-	415.225499	0	200.3893333
415.22559	HMDB0014324	Ramipril	C23H32N2O5	416.2311221	M-H	-	415.223846	4	194.4205
401.24594	HMDB0030407	Merodesmosine	C18H34N4O6	402.2478348	M-H	-	401.240559	13	195.7986667
863.56446	HMDB0271873	PG(PGF1alpha/i-19:0)	C45H85O13P	864.5727798	M-H	-	863.565504	1	291.606
863.56446	HMDB0271872	PG(i-19:0/PGF1alpha)	C45H85O13P	864.5727798	M-H	-	863.565504	1	290.783
863.56446	HMDB0240667	PI(18:0/18:1(9Z))	C45H85O13P	864.5727793	M-H	-	863.565503	1	285.258
740.52162	HMDB0285537	PE(18:1(9Z)-O(12,13)/P-18:1(9Z))	C41H76NO8P	741.5308554	M-H	-	740.523579	3	275.4385
740.52162	HMDB0285536	PE(P-18:1(9Z)/18:1(9Z)-O(12,13))	C41H76NO8P	741.5308554	M-H	-	740.523579	3	267.448
740.52162	HMDB0285535	PE(18:1(12Z)-O(9S,10R)/P-18:1(9Z))	C41H76NO8P	741.5308554	M-H	-	740.523579	3	276.181
740.52162	HMDB0285437	PE(18:1(9Z)-O(12,13)/P-18:1(11Z))	C41H76NO8P	741.5308554	M-H	-	740.523579	3	276.07
740.52162	HMDB0285436	PE(P-18:1(11Z)/18:1(9Z)-O(12,13))	C41H76NO8P	741.5308554	M-H	-	740.523579	3	267.2515
740.52162	HMDB0285435	PE(18:1(12Z)-O(9S,10R)/P-18:1(11Z))	C41H76NO8P	741.5308554	M-H	-	740.523579	3	276.8125
740.52162	HMDB0285434	PE(P-18:1(11Z)/18:1(12Z)-O(9S,10R))	C41H76NO8P	741.5308554	M-H	-	740.523579	3	268.104
740.52162	HMDB0285365	PE(18:3(9,11,15)-OH(13)/P-18:0)	C41H76NO8P	741.5308554	M-H	-	740.523579	3	270.5515
740.52162	HMDB0285364	PE(P-18:0/18:3(9,11,15)-OH(13))	C41H76NO8P	741.5308554	M-H	-	740.523579	3	271.3515
740.52162	HMDB0285363	PE(18:3(10,12,15)-OH(9)/P-18:0)	C41H76NO8P	741.5308554	M-H	-	740.523579	3	271.7585
740.52162	HMDB0285362	PE(P-18:0/18:3(10,12,15)-OH(9))	C41H76NO8P	741.5308554	M-H	-	740.523579	3	271.216
740.52162	HMDB0285327	PE(18:2(9Z,11E)+=O(13)/P-18:0)	C41H76NO8P	741.5308554	M-H	-	740.523579	3	273.4315
740.52162	HMDB0285326	PE(P-18:0/18:2(9Z,11E)+=O(13))	C41H76NO8P	741.5308554	M-H	-	740.523579	3	274.3475
740.52162	HMDB0285325	PE(18:2(10E,12Z)+=O(9)/P-18:0)	C41H76NO8P	741.5308554	M-H	-	740.523579	3	274.2975
740.52162	HMDB0285324	PE(P-18:0/18:2(10E,12Z)+=O(9))	C41H76NO8P	741.5308554	M-H	-	740.523579	3	273.151
740.52162	HMDB0285269	PE(20:3(6,8,11)-OH(5)/P-16:0)	C41H76NO8P	741.5308554	M-H	-	740.523579	3	272.017
740.52162	HMDB0285268	PE(P-16:0/20:3(6,8,11)-OH(5))	C41H76NO8P	741.5308554	M-H	-	740.523579	3	266.2465
740.52162	HMDB0114240	PE-NMe2(20:2(11Z,14Z)/14:1(9Z))	C41H76NO8P	741.5308554	M-H	-	740.523579	3	277.705
740.52162	HMDB0113904	PE-NMe2(14:1(9Z)/20:2(11Z,14Z))	C41H76NO8P	741.5308554	M-H	-	740.523579	3	264.6
740.52162	HMDB0114296	PE-NMe2(20:3(8Z,11Z,14Z)/14:0)	C41H76NO8P	741.5308554	M-H	-	740.523579	3	275.4976667
740.52162	HMDB0114268	PE-NMe2(20:3(5Z,8Z,11Z)/14:0)	C41H76NO8P	741.5308554	M-H	-	740.523579	3	273.2403333
740.52162	HMDB0114126	PE-NMe2(18:3(9Z,12Z,15Z)/16:0)	C41H76NO8P	741.5308554	M-H	-	740.523579	3	279.114
740.52162	HMDB0114097	PE-NMe2(18:3(6Z,9Z,12Z)/16:0)	C41H76NO8P	741.5308554	M-H	-	740.523579	3	278.2893333
740.52162	HMDB0114069	PE-NMe2(18:2(9Z,12Z)/16:1(9Z))	C41H76NO8P	741.5308554	M-H	-	740.523579	3	273.2616667
740.52162	HMDB0113966	PE-NMe2(16:1(9Z)/18:2(9Z,12Z))	C41H76NO8P	741.5308554	M-H	-	740.523579	3	273.5756667
740.52162	HMDB0113945	PE-NMe2(16:0/18:3(9Z,12Z,15Z))	C41H76NO8P	741.5308554	M-H	-	740.523579	3	261.1386667
740.52162	HMDB0113944	PE-NMe2(16:0/18:3(6Z,9Z,12Z))	C41H76NO8P	741.5308554	M-H	-	740.523579	3	262.3653333
740.52162	HMDB0113885	PE-NMe2(14:0/20:3(5Z,8Z,11Z))	C41H76NO8P	741.5308554	M-H	-	740.523579	3	264.0213333
740.52162	HMDB0113886	PE-NMe2(14:0/20:3(8Z,11Z,14Z))	C41H76NO8P	741.5308554	M-H	-	740.523579	3	264.405
740.52162	HMDB0113396	PE-NMe(20:3(8Z,11Z,14Z)/15:0)	C41H76NO8P	741.5308554	M-H	-	740.523579	3	275.3736667
740.52162	HMDB0113368	PE-NMe(20:3(5Z,8Z,11Z)/15:0)	C41H76NO8P	741.5308554	M-H	-	740.523579	3	273.6443333
740.52162	HMDB0113026	PE-NMe(15:0/20:3(5Z,8Z,11Z))	C41H76NO8P	741.5308554	M-H	-	740.523579	3	266.508
740.52162	HMDB0113027	PE-NMe(15:0/20:3(8Z,11Z,14Z))	C41H76NO8P	741.5308554	M-H	-	740.523579	3	265.891
740.52162	HMDB0009548	PE(22:2(13Z,16Z)/14:1(9Z))	C41H76NO8P	741.5308549	M-H	-	740.523579	3	274.4043333
740.52162	HMDB0009352	PE(20:3(8Z,11Z,14Z)/16:0)	C41H76NO8P	741.5308549	M-H	-	740.523579	3	273.6533333
740.52162	HMDB0009319	PE(20:3(5Z,8Z,11Z)/16:0)	C41H76NO8P	741.5308549	M-H	-	740.523579	3	272.2523333
740.52162	HMDB0009287	PE(20:2(11Z,14Z)/16:1(9Z))	C41H76NO8P	741.5308549	M-H	-	740.523579	3	277.12
740.52162	HMDB0009156	PE(18:3(9Z,12Z,15Z)/18:0)	C41H76NO8P	741.5308549	M-H	-	740.523579	3	274.0003333
740.52162	HMDB0009123	PE(18:3(6Z,9Z,12Z)/18:0)	C41H76NO8P	741.5308549	M-H	-	740.523579	3	272.7446667
740.52162	HMDB0009092	PE(18:2(9Z,12Z)/18:1(9Z))	C41H76NO8P	741.5308549	M-H	-	740.523579	3	277.109
740.52162	HMDB0009091	PE(18:2(9Z,12Z)/18:1(11Z))	C41H76NO8P	741.5308549	M-H	-	740.523579	3	277.8786667
740.52162	HMDB0009060	PE(18:1(9Z)/18:2(9Z,12Z))	C41H76NO8P	741.5308549	M-H	-	740.523579	3	270.7406667
740.52162	HMDB0009027	PE(18:1(11Z)/18:2(9Z,12Z))	C41H76NO8P	741.5308549	M-H	-	740.523579	3	270.6443333
740.52162	HMDB0008995	PE(18:0/18:3(6Z,9Z,12Z))	C41H76NO8P	741.5308549	M-H	-	740.523579	3	272.712
740.52162	HMDB0008996	PE(18:0/18:3(9Z,12Z,15Z))	C41H76NO8P	741.5308549	M-H	-	740.523579	3	272.2536667
740.52162	HMDB0008967	PE(16:1(9Z)/20:2(11Z,14Z))	C41H76NO8P	741.5308549	M-H	-	740.523579	3	271.5306667
740.52162	HMDB0008935	PE(16:0/20:3(5Z,8Z,11Z))	C41H76NO8P	741.5308549	M-H	-	740.523579	3	275.75
740.52162	HMDB0008936	PE(16:0/20:3(8Z,11Z,14Z))	C41H76NO8P	741.5308549	M-H	-	740.523579	3	275.2653333
740.52162	HMDB0008876	PE(14:1(9Z)/22:2(13Z,16Z))	C41H76NO8P	741.5308549	M-H	-	740.523579	3	274.2003333
740.52162	HMDB0008198	PC(18:3(9Z,12Z,15Z)/15:0)	C41H76NO8P	741.5308549	M-H	-	740.523579	3	273.1285
740.52162	HMDB0008165	PC(18:3(6Z,9Z,12Z)/15:0)	C41H76NO8P	741.5308549	M-H	-	740.523579	3	271.02
740.52162	HMDB0007941	PC(15:0/18:3(6Z,9Z,12Z))	C41H76NO8P	741.5308549	M-H	-	740.523579	3	262.4725
740.52162	HMDB0007942	PC(15:0/18:3(9Z,12Z,15Z))	C41H76NO8P	741.5308549	M-H	-	740.523579	3	260.82
478.29377	HMDB0011505	LysoPE(18:1(11Z)/0:0)	C23H46NO7P	479.3011893	M-H	-	478.293913	0	212.3783333
478.29377	HMDB0011506	LysoPE(18:1(9Z)/0:0)	C23H46NO7P	479.3011893	M-H	-	478.293913	0	212.4946667
478.29377	HMDB0011475	LysoPE(0:0/18:1(11Z))	C23H46NO7P	479.3011893	M-H	-	478.293913	0	207.7466667
478.29377	HMDB0011476	LysoPE(0:0/18:1(9Z))	C23H46NO7P	479.3011893	M-H	-	478.293913	0	207.2093333
416.22876	HMDB0252958	(Z)-4-(1-{4-[2-(Dimethylamino)ethoxy]phenyl}-5-hydroxy-2-phenylpent-1-enyl)phenol	C27H31NO3	417.2303939	M-H	-	416.223118	14	202.79
462.29866	HMDB0240599	LysoPE(P-18:1(9Z)/0:0)	C23H46NO6P	463.3062752	M-H	-	462.298999	1	210.496
462.29866	HMDB0254707	Micronomicin	C20H41N5O7	463.3005987	M-H	-	462.293323	12	210.9525
339.19986	HMDB0255731	Norethindrone acetate	C22H28O3	340.2038448	M-H	-	339.196569	10	190.3
339.19986	HMDB0258427	Phanurane	C22H28O3	340.2038448	M-H	-	339.196569	10	192.6
339.19986	HMDB0040635	Piperochromenoic acid	C22H28O3	340.2038448	M-H	-	339.196569	10	184.2023333
339.19986	HMDB0003033	Canrenone	C22H28O3	340.2038448	M-H	-	339.196569	10	184.285
272.95702	HMDB0012285	Ribose-1-arsenate	C5H11AsO8	273.9669887	M-H	-	272.959713	10	148.1
309.20702	HMDB0242188	Octadeca-2,4-dienedioic acid	C18H30O4	310.2144094	M-H	-	309.207133	0	174.019
309.20702	HMDB0013623	12(13)Ep-9-KODE	C18H30O4	310.2144094	M-H	-	309.207133	0	182.327
309.20702	HMDB0301803	13(S)-Hydroperoxylinolenic acid	C18H30O4	310.2144094	M-H	-	309.207133	0	179.6915
309.20702	HMDB0303099	6-Methylgingediol	C18H30O4	310.2144094	M-H	-	309.207133	0	180.644
309.20702	HMDB0302824	(11R,12S,13S)-Epoxy-hydroxyoctadeca-cis-9-cis-15-dien-1-oic acid	C18H30O4	310.2144094	M-H	-	309.207133	0	180.586
309.20702	HMDB0302825	(11S,12S,13S)-Epoxy-hydroxyoctadeca-cis-9-cis-15-dien-1-oic acid	C18H30O4	310.2144094	M-H	-	309.207133	0	180.5555
309.20702	HMDB0038484	Auxin b	C18H30O4	310.2144094	M-H	-	309.207133	0	178.0303333
309.20702	HMDB0033505	(9Z,11R,12S,13S,15Z)-12,13-Epoxy-11-hydroxy-9,15-octadecadienoic acid	C18H30O4	310.2144094	M-H	-	309.207133	0	178.8003333
309.20702	HMDB0035337	Sterebin A	C18H30O4	310.2144094	M-H	-	309.207133	0	180.9
307.09525	HMDB0255324	(2S)-2-[Acetamido(benzoyl)amino]pentanedioic acid	C14H16N2O6	308.1008362	M-H	-	307.09356	6	162.244
307.09525	HMDB0255006	N-(4-Acetamidobenzoyl)-L-glutamic acid	C14H16N2O6	308.1008362	M-H	-	307.09356	6	168.737
307.09525	HMDB0246963	N-Succinimidyl 6-Maleimidohexanoate	C14H16N2O6	308.1008362	M-H	-	307.09356	6	168.243
307.09525	HMDB0304729	Quercetin 3-O-sophoroside	C14H16N2O6	308.1008362	M-H	-	307.09356	6	163.96
307.09525	HMDB0041303	Glyinflanin H	C19H16O4	308.104859	M-H	-	307.097583	8	175.228
307.09525	HMDB0029789	Kanzonol U	C19H16O4	308.104859	M-H	-	307.097583	8	172.3346667
307.09525	HMDB0029386	Indicaxanthin	C14H16N2O6	308.1008363	M-H	-	307.09356	6	167.2585
307.09525	HMDB0033314	Moracin G	C19H16O4	308.104859	M-H	-	307.097583	8	173.5783333
307.09525	HMDB0033313	Moracin E	C19H16O4	308.104859	M-H	-	307.097583	8	175.2066667
307.09525	HMDB0033312	Moracin D	C19H16O4	308.104859	M-H	-	307.097583	8	174.175
307.09525	HMDB0037109	(1S,2R,3S)-2,3-Dihydro-4-(4-hydroxyphenyl)-1H-phenalene-1,2,3-triol	C19H16O4	308.104859	M-H	-	307.097583	8	174.1586667
307.09525	HMDB0002114	Bisdemethoxycurcumin	C19H16O4	308.104859	M-H	-	307.097583	8	174.614
307.09525	HMDB0001935	Warfarin	C19H16O4	308.104859	M-H	-	307.097583	8	173.677
837.54766	HMDB0009781	PI(16:0/18:0)	C43H83O13P	838.5571297	M-H	-	837.549854	3	269.936
837.54766	HMDB0009805	PI(18:0/16:0)	C43H83O13P	838.5571293	M-H	-	837.549853	3	280.5933333
859.53204	HMDB0271817	PG(20:4(7E,9E,11Z,13E)-3OH(5S,6R,15S)/i-19:0)	C45H81O13P	860.5414797	M-H	-	859.534204	3	291.84
859.53204	HMDB0271816	PG(i-19:0/20:4(7E,9E,11Z,13E)-3OH(5S,6R,15S))	C45H81O13P	860.5414797	M-H	-	859.534204	3	289.096
859.53204	HMDB0271803	PG(PGD2/i-19:0)	C45H81O13P	860.5414797	M-H	-	859.534204	3	300.244
859.53204	HMDB0271802	PG(i-19:0/PGD2)	C45H81O13P	860.5414797	M-H	-	859.534204	3	293.6985
859.53204	HMDB0271801	PG(PGE2/i-19:0)	C45H81O13P	860.5414797	M-H	-	859.534204	3	285.558
859.53204	HMDB0271800	PG(i-19:0/PGE2)	C45H81O13P	860.5414797	M-H	-	859.534204	3	284.719
859.53204	HMDB0009886	PI(20:3(8Z,11Z,14Z)/16:0)	C45H81O13P	860.5414792	M-H	-	859.534203	3	291.6275
859.53204	HMDB0009879	PI(20:3(5Z,8Z,11Z)/16:0)	C45H81O13P	860.5414792	M-H	-	859.534203	3	291.515
859.53204	HMDB0009862	PI(18:3(9Z,12Z,15Z)/18:0)	C45H81O13P	860.5414792	M-H	-	859.534203	3	277.804
859.53204	HMDB0009858	PI(18:3(6Z,9Z,12Z)/18:0)	C45H81O13P	860.5414792	M-H	-	859.534203	3	278.64
859.53204	HMDB0009849	PI(18:2(9Z,12Z)/18:1(9Z))	C45H81O13P	860.5414792	M-H	-	859.534203	3	279.487
859.53204	HMDB0009848	PI(18:2(9Z,12Z)/18:1(11Z))	C45H81O13P	860.5414792	M-H	-	859.534203	3	280.026
859.53204	HMDB0009838	PI(18:1(9Z)/18:2(9Z,12Z))	C45H81O13P	860.5414792	M-H	-	859.534203	3	288.901
859.53204	HMDB0009826	PI(18:1(11Z)/18:2(9Z,12Z))	C45H81O13P	860.5414792	M-H	-	859.534203	3	288.3865
859.53204	HMDB0009811	PI(18:0/18:3(9Z,12Z,15Z))	C45H81O13P	860.5414792	M-H	-	859.534203	3	289.2535
859.53204	HMDB0009810	PI(18:0/18:3(6Z,9Z,12Z))	C45H81O13P	860.5414792	M-H	-	859.534203	3	286.7645
859.53204	HMDB0009788	PI(16:0/20:3(8Z,11Z,14Z))	C45H81O13P	860.5414792	M-H	-	859.534203	3	293.1245
859.53204	HMDB0009787	PI(16:0/20:3(5Z,8Z,11Z))	C45H81O13P	860.5414792	M-H	-	859.534203	3	288.713
718.5373	HMDB0113985	PE-NMe2(18:0/14:0)	C39H78NO8P	719.5465055	M-H	-	718.539229	3	267.0506667
718.5373	HMDB0113086	PE-NMe(18:0/15:0)	C39H78NO8P	719.5465055	M-H	-	718.539229	3	266.2526667
718.5373	HMDB0113019	PE-NMe(15:0/18:0)	C39H78NO8P	719.5465055	M-H	-	718.539229	3	266.497
718.5373	HMDB0113860	PE-NMe2(14:0/18:0)	C39H78NO8P	719.5465055	M-H	-	718.539229	3	268.1626667
718.5373	HMDB0010566	PE-NMe2(16:0/16:0)	C39H78NO8P	719.546505	M-H	-	718.539229	3	265.956
718.5373	HMDB0009217	PE(20:0/14:0)	C39H78NO8P	719.546505	M-H	-	718.539229	3	266.0886667
718.5373	HMDB0008989	PE(18:0/16:0)	C39H78NO8P	719.5465055	M-H	-	718.539229	3	267.5126667
718.5373	HMDB0008925	PE(16:0/18:0)	C39H78NO8P	719.5465055	M-H	-	718.539229	3	264.256
718.5373	HMDB0008833	PE(14:0/20:0)	C39H78NO8P	719.546505	M-H	-	718.539229	3	265.0243333
718.5373	HMDB0007967	PC(16:0/15:0)	C39H78NO8P	719.546505	M-H	-	718.539229	3	276.171
718.5373	HMDB0007935	PC(15:0/16:0)	C39H78NO8P	719.546505	M-H	-	718.539229	3	275.938
714.50654	HMDB0285229	PE(18:1(9Z)-O(12,13)/P-16:0)	C39H74NO8P	715.5152053	M-H	-	714.507929	2	263.8255
714.50654	HMDB0285228	PE(P-16:0/18:1(9Z)-O(12,13))	C39H74NO8P	715.5152053	M-H	-	714.507929	2	263.5
714.50654	HMDB0285227	PE(18:1(12Z)-O(9S,10R)/P-16:0)	C39H74NO8P	715.5152053	M-H	-	714.507929	2	264.2865
714.50654	HMDB0285226	PE(P-16:0/18:1(12Z)-O(9S,10R))	C39H74NO8P	715.5152053	M-H	-	714.507929	2	263.3565
714.50654	HMDB0114065	PE-NMe2(18:2(9Z,12Z)/14:0)	C39H74NO8P	715.5152053	M-H	-	714.507929	2	271.3263333
714.50654	HMDB0114039	PE-NMe2(18:1(9Z)/14:1(9Z))	C39H74NO8P	715.5152053	M-H	-	714.507929	2	265.0936667
714.50654	HMDB0114012	PE-NMe2(18:1(11Z)/14:1(9Z))	C39H74NO8P	715.5152053	M-H	-	714.507929	2	265.0206667
714.50654	HMDB0113879	PE-NMe2(14:0/18:2(9Z,12Z))	C39H74NO8P	715.5152053	M-H	-	714.507929	2	257.211
714.50654	HMDB0113166	PE-NMe(18:2(9Z,12Z)/15:0)	C39H74NO8P	715.5152053	M-H	-	714.507929	2	271.6983333
714.50654	HMDB0113020	PE-NMe(15:0/18:2(9Z,12Z))	C39H74NO8P	715.5152053	M-H	-	714.507929	2	266.0806667
714.50654	HMDB0113849	PE-NMe2(16:1(9Z)/16:1(9Z))	C39H74NO8P	715.5152053	M-H	-	714.507929	2	266.235
714.50654	HMDB0113848	PE-NMe2(14:1(9Z)/18:1(11Z))	C39H74NO8P	715.5152053	M-H	-	714.507929	2	267.5206667
714.50654	HMDB0113847	PE-NMe2(14:1(9Z)/18:1(9Z))	C39H74NO8P	715.5152053	M-H	-	714.507929	2	268.2323333
714.50654	HMDB0009283	PE(20:2(11Z,14Z)/14:0)	C39H74NO8P	715.5152049	M-H	-	714.507929	2	267.7696667
714.50654	HMDB0009251	PE(20:1(11Z)/14:1(9Z))	C39H74NO8P	715.5152049	M-H	-	714.507929	2	272.685
714.50654	HMDB0009088	PE(18:2(9Z,12Z)/16:0)	C39H74NO8P	715.5152049	M-H	-	714.507929	2	270.0756667
714.50654	HMDB0009056	PE(18:1(9Z)/16:1(9Z))	C39H74NO8P	715.5152053	M-H	-	714.507929	2	267.5726667
714.50654	HMDB0009023	PE(18:1(11Z)/16:1(9Z))	C39H74NO8P	715.5152053	M-H	-	714.507929	2	267.929
714.50654	HMDB0008960	PE(16:1(9Z)/18:1(9Z))	C39H74NO8P	715.5152053	M-H	-	714.507929	2	266.263
714.50654	HMDB0008959	PE(16:1(9Z)/18:1(11Z))	C39H74NO8P	715.5152053	M-H	-	714.507929	2	266.0203333
714.50654	HMDB0008928	PE(16:0/18:2(9Z,12Z))	C39H74NO8P	715.5152049	M-H	-	714.507929	2	267.4353333
714.50654	HMDB0008867	PE(14:1(9Z)/20:1(11Z))	C39H74NO8P	715.5152049	M-H	-	714.507929	2	266.5366667
714.50654	HMDB0008835	PE(14:0/20:2(11Z,14Z))	C39H74NO8P	715.5152049	M-H	-	714.507929	2	268.8256667
335.17635	HMDB0242242	(+)-3,4-Didehydrocoronaridine	C21H24N2O2	336.183778	M-H	-	335.176502	0	185.7
514.28348	HMDB0259392	3-(1-((4-Carboxycyclohexyl)carbamoyl)cyclopentyl)-2-(2-methoxyethoxymethyl)propanoic acid 5-indanyl ester	C29H41NO7	515.2883027	M-H	-	514.281027	5	210.555
514.28348	HMDB0258742	Tauro-alpha-muricholic acid	C26H45NO7S	515.291674	M-H	-	514.284398	2	213.3
514.28348	HMDB0000922	Taurallocholic acid	C26H45NO7S	515.291674	M-H	-	514.284398	2	213
514.28348	HMDB0000036	Taurocholic acid	C26H45NO7S	515.2916735	M-H	-	514.284397	2	212.9965
514.28348	HMDB0257923	2-[(3alpha,7alpha,12alpha-Trihydroxy-24-oxocholane-24-yl)amino]ethanesulfonic acid	C26H45NO7S	515.2916735	M-H	-	514.284397	2	213
514.28348	HMDB0011637	Taurohyocholate	C26H45NO7S	515.2916735	M-H	-	514.284397	2	210.3435
514.28348	HMDB0000932	Tauro-b-muricholic acid	C26H45NO7S	515.2916735	M-H	-	514.284397	2	211.8546667
514.28348	HMDB0000889	Tauroursocholic acid	C26H45NO7S	515.2916735	M-H	-	514.284397	2	211.305
514.28348	HMDB0014754	Candoxatril	C29H41NO7	515.2883027	M-H	-	514.281027	5	214.5953333
695.46446	HMDB0266714	PA(20:4(5Z,7E,11Z,14Z)-OH(9)/P-16:0)	C39H69O8P	696.4730062	M-H	-	695.46573	2	265.806
695.46446	HMDB0266713	PA(P-16:0/20:4(5Z,7E,11Z,14Z)-OH(9))	C39H69O8P	696.4730062	M-H	-	695.46573	2	258.664
695.46446	HMDB0266712	PA(20:4(5E,8Z,12Z,14Z)-OH(11R)/P-16:0)	C39H69O8P	696.4730062	M-H	-	695.46573	2	264.9985
695.46446	HMDB0266711	PA(P-16:0/20:4(5E,8Z,12Z,14Z)-OH(11R))	C39H69O8P	696.4730062	M-H	-	695.46573	2	256.647
695.46446	HMDB0266710	PA(20:4(5Z,8Z,10E,14Z)-OH(12S)/P-16:0)	C39H69O8P	696.4730062	M-H	-	695.46573	2	267.276
695.46446	HMDB0266709	PA(P-16:0/20:4(5Z,8Z,10E,14Z)-OH(12S))	C39H69O8P	696.4730062	M-H	-	695.46573	2	261.2105
695.46446	HMDB0266708	PA(20:4(5Z,8Z,11Z,13E)-OH(15S)/P-16:0)	C39H69O8P	696.4730062	M-H	-	695.46573	2	267.133
695.46446	HMDB0266707	PA(P-16:0/20:4(5Z,8Z,11Z,13E)-OH(15S))	C39H69O8P	696.4730062	M-H	-	695.46573	2	259.8975
695.46446	HMDB0266706	PA(20:4(5Z,8Z,11Z,14Z)-OH(16R)/P-16:0)	C39H69O8P	696.4730062	M-H	-	695.46573	2	265.494
695.46446	HMDB0266705	PA(P-16:0/20:4(5Z,8Z,11Z,14Z)-OH(16R))	C39H69O8P	696.4730062	M-H	-	695.46573	2	257.4745
695.46446	HMDB0266704	PA(20:4(5Z,8Z,11Z,14Z)-OH(17)/P-16:0)	C39H69O8P	696.4730062	M-H	-	695.46573	2	263.7535
695.46446	HMDB0266703	PA(P-16:0/20:4(5Z,8Z,11Z,14Z)-OH(17))	C39H69O8P	696.4730062	M-H	-	695.46573	2	256.038
695.46446	HMDB0266702	PA(20:4(5Z,8Z,11Z,14Z)-OH(18R)/P-16:0)	C39H69O8P	696.4730062	M-H	-	695.46573	2	263.7205
695.46446	HMDB0266701	PA(P-16:0/20:4(5Z,8Z,11Z,14Z)-OH(18R))	C39H69O8P	696.4730062	M-H	-	695.46573	2	255.8995
695.46446	HMDB0266700	PA(20:4(5Z,8Z,11Z,14Z)-OH(19S)/P-16:0)	C39H69O8P	696.4730062	M-H	-	695.46573	2	264.194
695.46446	HMDB0266699	PA(P-16:0/20:4(5Z,8Z,11Z,14Z)-OH(19S))	C39H69O8P	696.4730062	M-H	-	695.46573	2	257.0975
695.46446	HMDB0266698	PA(20:4(6E,8Z,11Z,14Z)-OH(5S)/P-16:0)	C39H69O8P	696.4730062	M-H	-	695.46573	2	266.7065
695.46446	HMDB0266697	PA(P-16:0/20:4(6E,8Z,11Z,14Z)-OH(5S))	C39H69O8P	696.4730062	M-H	-	695.46573	2	260.976
695.46446	HMDB0266696	PA(20:4(5Z,8Z,11Z,14Z)-OH(20)/P-16:0)	C39H69O8P	696.4730062	M-H	-	695.46573	2	267.13
695.46446	HMDB0266695	PA(P-16:0/20:4(5Z,8Z,11Z,14Z)-OH(20))	C39H69O8P	696.4730062	M-H	-	695.46573	2	261.037
695.46446	HMDB0266694	PA(20:3(8Z,11Z,14Z)-O(5,6)/P-16:0)	C39H69O8P	696.4730062	M-H	-	695.46573	2	264.887
695.46446	HMDB0266693	PA(P-16:0/20:3(8Z,11Z,14Z)-O(5,6))	C39H69O8P	696.4730062	M-H	-	695.46573	2	258.054
695.46446	HMDB0266692	PA(20:3(5Z,11Z,14Z)-O(8,9)/P-16:0)	C39H69O8P	696.4730062	M-H	-	695.46573	2	263.445
695.46446	HMDB0266691	PA(P-16:0/20:3(5Z,11Z,14Z)-O(8,9))	C39H69O8P	696.4730062	M-H	-	695.46573	2	257.071
695.46446	HMDB0266690	PA(20:3(5Z,8Z,14Z)-O(11S,12R)/P-16:0)	C39H69O8P	696.4730062	M-H	-	695.46573	2	263.617
695.46446	HMDB0266689	PA(P-16:0/20:3(5Z,8Z,14Z)-O(11S,12R))	C39H69O8P	696.4730062	M-H	-	695.46573	2	256.884
695.46446	HMDB0266688	PA(20:3(5Z,8Z,11Z)-O(14R,15S)/P-16:0)	C39H69O8P	696.4730062	M-H	-	695.46573	2	263.086
695.46446	HMDB0266687	PA(P-16:0/20:3(5Z,8Z,11Z)-O(14R,15S))	C39H69O8P	696.4730062	M-H	-	695.46573	2	257.075
695.46446	HMDB0115565	PA(20:3(8Z,11Z,14Z)/16:1(9Z))	C39H69O8P	696.4730062	M-H	-	695.46573	2	268.355
695.46446	HMDB0115513	PA(16:1(9Z)/20:3(8Z,11Z,14Z))	C39H69O8P	696.4730062	M-H	-	695.46573	2	265.376
695.46446	HMDB0115323	PA(22:4(7Z,10Z,13Z,16Z)/14:0)	C39H69O8P	696.4730062	M-H	-	695.46573	2	269.9156667
695.46446	HMDB0115174	PA(20:4(8Z,11Z,14Z,17Z)/16:0)	C39H69O8P	696.4730062	M-H	-	695.46573	2	269.0513333
695.46446	HMDB0115147	PA(20:4(5Z,8Z,11Z,14Z)/16:0)	C39H69O8P	696.4730062	M-H	-	695.46573	2	267.812
695.46446	HMDB0115122	PA(20:3(5Z,8Z,11Z)/16:1(9Z))	C39H69O8P	696.4730062	M-H	-	695.46573	2	266.0946667
695.46446	HMDB0115032	PA(18:4(6Z,9Z,12Z,15Z)/18:0)	C39H69O8P	696.4730062	M-H	-	695.46573	2	266.717
695.46446	HMDB0115007	PA(18:3(9Z,12Z,15Z)/18:1(9Z))	C39H69O8P	696.4730062	M-H	-	695.46573	2	264.6536667
695.46446	HMDB0115006	PA(18:3(9Z,12Z,15Z)/18:1(11Z))	C39H69O8P	696.4730062	M-H	-	695.46573	2	265.427
695.46446	HMDB0114979	PA(18:3(6Z,9Z,12Z)/18:1(11Z))	C39H69O8P	696.4730062	M-H	-	695.46573	2	264.3656667
695.46446	HMDB0114980	PA(18:3(6Z,9Z,12Z)/18:1(9Z))	C39H69O8P	696.4730062	M-H	-	695.46573	2	263.5926667
695.46446	HMDB0114954	PA(18:2(9Z,12Z)/18:2(9Z,12Z))	C39H69O8P	696.4730062	M-H	-	695.46573	2	264.319
695.46446	HMDB0114929	PA(18:1(9Z)/18:3(9Z,12Z,15Z))	C39H69O8P	696.4730062	M-H	-	695.46573	2	260.6596667
695.46446	HMDB0114928	PA(18:1(9Z)/18:3(6Z,9Z,12Z))	C39H69O8P	696.4730062	M-H	-	695.46573	2	264.1706667
695.46446	HMDB0114904	PA(18:1(11Z)/18:3(9Z,12Z,15Z))	C39H69O8P	696.4730062	M-H	-	695.46573	2	260.5766667
695.46446	HMDB0114903	PA(18:1(11Z)/18:3(6Z,9Z,12Z))	C39H69O8P	696.4730062	M-H	-	695.46573	2	264.0876667
695.46446	HMDB0114880	PA(18:0/18:4(6Z,9Z,12Z,15Z))	C39H69O8P	696.4730062	M-H	-	695.46573	2	261.833
695.46446	HMDB0114860	PA(16:1(9Z)/20:3(5Z,8Z,11Z))	C39H69O8P	696.4730062	M-H	-	695.46573	2	264.6496667
695.46446	HMDB0114841	PA(16:0/20:4(5Z,8Z,11Z,14Z))	C39H69O8P	696.4730062	M-H	-	695.46573	2	264.101
695.46446	HMDB0116701	PA(16:0/20:4(8Z,11Z,14Z,17Z))	C39H69O8P	696.4730062	M-H	-	695.46573	2	263.2893333
695.46446	HMDB0114790	PA(14:0/22:4(7Z,10Z,13Z,16Z))	C39H69O8P	696.4730062	M-H	-	695.46573	2	263.985
695.46446	HMDB0031092	1,2-Di-(9Z,12Z-octadecadienoyl)-sn-glycero-3-phosphate	C39H69O8P	696.4730057	M-H	-	695.46573	2	260.5716667
463.97805	HMDB0247992	Acyclovir triphosphate	C8H14N5O12P3	464.9851805	M-H	-	463.977904	0	174.5695
370.1322	HMDB0248345	Amocarzine	C18H21N5O2S	371.1415961	M-H	-	370.13432	6	181.812
370.1322	HMDB0247120	4-(1-Isopropyl-2-methyl-1H-imidazol-5-yl)-N-(4-(methylsulfonyl)phenyl)pyrimidin-2-amine	C18H21N5O2S	371.1415961	M-H	-	370.13432	6	183.125
370.1322	HMDB0030171	N-Methyl-14-O-demethylepiporphyroxine	C20H21NO6	371.1368874	M-H	-	370.129611	7	187.8076667
833.51822	HMDB0271821	PG(5-iso PGF2VI/i-19:0)	C43H79O13P	834.5258296	M-H	-	833.518554	0	280.975
833.51822	HMDB0271820	PG(i-19:0/5-iso PGF2VI)	C43H79O13P	834.5258296	M-H	-	833.518554	0	284.27
833.51822	HMDB0271663	PG(PGD1/i-17:0)	C43H79O13P	834.5258296	M-H	-	833.518554	0	297.2385
833.51822	HMDB0271662	PG(i-17:0/PGD1)	C43H79O13P	834.5258296	M-H	-	833.518554	0	292.6605
833.51822	HMDB0271661	PG(PGE1/i-17:0)	C43H79O13P	834.5258296	M-H	-	833.518554	0	284.18
833.51822	HMDB0271660	PG(i-17:0/PGE1)	C43H79O13P	834.5258296	M-H	-	833.518554	0	282.707
833.51822	HMDB0271599	PG(PGF2alpha/i-17:0)	C43H79O13P	834.5258296	M-H	-	833.518554	0	278.9825
833.51822	HMDB0271598	PG(i-17:0/PGF2alpha)	C43H79O13P	834.5258296	M-H	-	833.518554	0	284.193
833.51822	HMDB0270832	PG(PGD1/a-17:0)	C43H79O13P	834.5258296	M-H	-	833.518554	0	296.8455
833.51822	HMDB0270831	PG(a-17:0/PGD1)	C43H79O13P	834.5258296	M-H	-	833.518554	0	292.9075
833.51822	HMDB0270830	PG(PGE1/a-17:0)	C43H79O13P	834.5258296	M-H	-	833.518554	0	284.0995
833.51822	HMDB0270829	PG(a-17:0/PGE1)	C43H79O13P	834.5258296	M-H	-	833.518554	0	282.7735
833.51822	HMDB0270769	PG(PGF2alpha/a-17:0)	C43H79O13P	834.5258296	M-H	-	833.518554	0	279.2625
833.51822	HMDB0270768	PG(a-17:0/PGF2alpha)	C43H79O13P	834.5258296	M-H	-	833.518554	0	284.45
833.51822	HMDB0009784	PI(16:0/18:2(9Z,12Z))	C43H79O13P	834.5258296	M-H	-	833.518554	0	269.89
833.51822	HMDB0009846	PI(18:2(9Z,12Z)/16:0)	C43H79O13P	834.5258291	M-H	-	833.518553	0	281.331
833.51822	HMDB0009835	PI(18:1(9Z)/16:1(9Z))	C43H79O13P	834.5258291	M-H	-	833.518553	0	280.0263333
833.51822	HMDB0009823	PI(18:1(11Z)/16:1(9Z))	C43H79O13P	834.5258291	M-H	-	833.518553	0	279.6413333
833.51822	HMDB0009807	PI(18:0/16:2(9Z,12Z))	C43H79O13P	834.5258291	M-H	-	833.518553	0	287.9246667
833.51822	HMDB0009803	PI(16:2(9Z,12Z)/18:0)	C43H79O13P	834.5258291	M-H	-	833.518553	0	276.9483333
833.51822	HMDB0009801	PI(16:1(9Z)/18:1(9Z))	C43H79O13P	834.5258291	M-H	-	833.518553	0	284.662
833.51822	HMDB0009800	PI(16:1(9Z)/18:1(11Z))	C43H79O13P	834.5258291	M-H	-	833.518553	0	285.472
565.04689	HMDB0000286	Uridine diphosphate glucose	C15H24N2O17P2	566.0550204	M-H	-	565.047744	2	202.57825
565.04689	HMDB0259387	Glucose-uridine-C1,5'-diphosphate	C15H24N2O17P2	566.0550204	M-H	-	565.047744	2	193.907
565.04689	HMDB0000302	Uridine diphosphategalactose	C15H24N2O17P2	566.0550204	M-H	-	565.047744	2	202.5885
410.23888	HMDB0242562	Etorphine	C25H33NO4	411.2409585	M-H	-	410.233683	13	203.3
857.51797	HMDB0271847	PG(20:5(7Z,9Z,11E,13E,17Z)-3OH(5,6,15)/i-19:0)	C45H79O13P	858.5258296	M-H	-	857.518554	1	282.3545
857.51797	HMDB0271846	PG(i-19:0/20:5(7Z,9Z,11E,13E,17Z)-3OH(5,6,15))	C45H79O13P	858.5258296	M-H	-	857.518554	1	283.351
857.51797	HMDB0256468	Phosphatidylinositol(36:4)	C45H79O13P	858.5258296	M-H	-	857.518554	1	271.936
857.51797	HMDB0009789	PI(16:0/20:4(5Z,8Z,11Z,14Z))	C45H79O13P	858.5258296	M-H	-	857.518554	1	278.277
857.51797	HMDB0009850	PI(18:2(9Z,12Z)/18:2(9Z,12Z))	C45H79O13P	858.5258296	M-H	-	857.518554	1	288.823
857.51797	HMDB0009899	PI(20:4(8Z,11Z,14Z,17Z)/16:0)	C45H79O13P	858.5258291	M-H	-	857.518553	1	287.6465
857.51797	HMDB0009893	PI(20:4(5Z,8Z,11Z,14Z)/16:0)	C45H79O13P	858.5258291	M-H	-	857.518553	1	287.69
857.51797	HMDB0009863	PI(18:3(9Z,12Z,15Z)/18:1(11Z))	C45H79O13P	858.5258291	M-H	-	857.518553	1	272.576
857.51797	HMDB0009864	PI(18:3(9Z,12Z,15Z)/18:1(9Z))	C45H79O13P	858.5258291	M-H	-	857.518553	1	272.4035
857.51797	HMDB0009860	PI(18:3(6Z,9Z,12Z)/18:1(9Z))	C45H79O13P	858.5258291	M-H	-	857.518553	1	285.746
857.51797	HMDB0009859	PI(18:3(6Z,9Z,12Z)/18:1(11Z))	C45H79O13P	858.5258291	M-H	-	857.518553	1	273.238
857.51797	HMDB0009840	PI(18:1(9Z)/18:3(9Z,12Z,15Z))	C45H79O13P	858.5258291	M-H	-	857.518553	1	286.0805
857.51797	HMDB0009839	PI(18:1(9Z)/18:3(6Z,9Z,12Z))	C45H79O13P	858.5258291	M-H	-	857.518553	1	283.628
857.51797	HMDB0009827	PI(18:1(11Z)/18:3(6Z,9Z,12Z))	C45H79O13P	858.5258291	M-H	-	857.518553	1	283.29
857.51797	HMDB0009828	PI(18:1(11Z)/18:3(9Z,12Z,15Z))	C45H79O13P	858.5258291	M-H	-	857.518553	1	285.7425
857.51797	HMDB0009790	PI(16:0/20:4(8Z,11Z,14Z,17Z))	C45H79O13P	858.5258291	M-H	-	857.518553	1	291.734
283.26269	HMDB0245276	2-Octadecanone, 3-hydroxy-	C18H36O2	284.2715304	M-H	-	283.264254	6	176.735
283.26269	HMDB0340363	12-methylheptadecanoic acid	C18H36O2	284.2715304	M-H	-	283.264254	6
283.26269	HMDB0340362	6-methylheptadecanoic acid	C18H36O2	284.2715304	M-H	-	283.264254	6
283.26269	HMDB0340360	3-methylheptadecanoic acid	C18H36O2	284.2715304	M-H	-	283.264254	6
283.26269	HMDB0340359	13-methylheptadecanoic acid	C18H36O2	284.2715304	M-H	-	283.264254	6
283.26269	HMDB0340358	7-methylheptadecanoic acid	C18H36O2	284.2715304	M-H	-	283.264254	6
283.26269	HMDB0340356	15-methylheptadecanoic acid	C18H36O2	284.2715304	M-H	-	283.264254	6
283.26269	HMDB0340355	8-methylheptadecanoic acid	C18H36O2	284.2715304	M-H	-	283.264254	6
283.26269	HMDB0340354	9-methylheptadecanoic acid	C18H36O2	284.2715304	M-H	-	283.264254	6
283.26269	HMDB0340353	14-methylheptadecanoic acid	C18H36O2	284.2715304	M-H	-	283.264254	6
283.26269	HMDB0340352	11-methylheptadecanoic acid	C18H36O2	284.2715304	M-H	-	283.264254	6
283.26269	HMDB0340351	5-methylheptadecanoic acid	C18H36O2	284.2715304	M-H	-	283.264254	6
283.26269	HMDB0340361	4-methylheptadecanoic acid	C18H36O2	284.2715304	M-H	-	283.264254	6
283.26269	HMDB0340357	10-methylheptadecanoic acid	C18H36O2	284.2715304	M-H	-	283.264254	6
283.26269	HMDB0061946	Hexyl dodecanoate	C18H36O2	284.2715304	M-H	-	283.264254	6	175.8163333
283.26269	HMDB0029811	Ethyl hexadecanoate	C18H36O2	284.2715304	M-H	-	283.264254	6	175.9936667
283.26269	HMDB0031066	16-Methylheptadecanoic acid	C18H36O2	284.2715304	M-H	-	283.264254	6	174.09
283.26269	HMDB0000827	Stearic acid	C18H36O2	284.2715304	M-H	-	283.264254	6	175.581
512.26835	HMDB0260532	MG(0:0/LTE4/0:0)	C26H43NO7S	513.2760239	M-H	-	512.268748	1	226.5115
512.26835	HMDB0260480	MG(LTE4/0:0/0:0)	C26H43NO7S	513.2760239	M-H	-	512.268748	1	223.605
512.26835	HMDB0002639	Sulfolithocholylglycine	C26H43NO7S	513.2760239	M-H	-	512.268748	1	212.2
512.26835	HMDB0062801	Sulfoglycolithocholate(2-)	C26H43NO7S	513.2760239	M-H	-	512.268748	1	212.5
297.15293	HMDB0252206	Doisynoestrol	C19H22O3	298.1568946	M-H	-	297.149619	11	176.855
297.15293	HMDB0060474	Diphthine	C13H23N4O4	299.1719302	M-H	-	297.157378	15	170.6346667
297.15293	HMDB0059617	2-(3-carboxy-3-(trimethylammonio)propyl)-L-histidine	C13H23N4O4	299.1719302	M-H	-	297.157378	15	169.836
297.15293	HMDB0033711	5-Hydroxy-7-(4-hydroxyphenyl)-1-phenyl-3-heptanone	C19H22O3	298.1568946	M-H	-	297.149619	11	171.2273333
297.15293	HMDB0030729	Gravelliferone	C19H22O3	298.1568946	M-H	-	297.149619	11	172.0973333
297.15293	HMDB0034054	Auraptene	C19H22O3	298.1568946	M-H	-	297.149619	11	175.4633333
297.15293	HMDB0041089	4-(3-Hydroxy-7-phenyl-6-heptenyl)-1,2-benzenediol	C19H22O3	298.1568946	M-H	-	297.149619	11	173.317
383.13007	HMDB0251730	Elafibranor	C22H24O4S	384.1395304	M-H	-	383.132254	6	196.49
597.30364	HMDB0242160	1-Oleoyl-sn-glycero-3-phospho-D-myo-inositol(1-)	C27H50O12P	597.3045376	M-H	-	597.304538	2	216.477
597.30364	HMDB0061693	LysoPI(18:1(9Z)/0:0)	C27H51O12P	598.3118136	M-H	-	597.304538	2	225.9726667
325.18423	HMDB0249441	Buparvaquone	C21H26O3	326.1881947	M-H	-	325.180919	10	181.536
325.18423	HMDB0247585	9-cis Acitretin	C21H26O3	326.1881947	M-H	-	325.180919	10	183.491
325.18423	HMDB0242298	(17R)-17-Ethynyl-11-methoxy-13-methyl-7,8,9,11,12,14,15,16-octahydro-6H-cyclopenta[a]phenanthrene-3,17-diol	C21H26O3	326.1881947	M-H	-	325.180919	10	184.7
325.18423	HMDB0251568	Dodecyl benzenesulfonate	C18H30O3S	326.191566	M-H	-	325.18429	0	183.657
325.18423	HMDB0247732	Docebenone	C21H26O3	326.1881947	M-H	-	325.180919	10	180.6875
325.18423	HMDB0059915	4-Dodecylbenzenesulfonic Acid	C18H30O3S	326.1915655	M-H	-	325.18429	0	182.8146667
325.18423	HMDB0031031	2-Dodecylbenzenesulfonic acid	C18H30O3S	326.1915655	M-H	-	325.18429	0	180.4116667
325.18423	HMDB0003039	Isoacitretin	C21H26O3	326.1881947	M-H	-	325.180919	10	189.5186667
325.18423	HMDB0061835	Heptaethylene glycol	C14H30O8	326.1940679	M-H	-	325.186792	8	170.884
325.18423	HMDB0014602	Acitretin	C21H26O3	326.1881947	M-H	-	325.180919	10	189.63
402.99174	HMDB0000295	Uridine 5'-diphosphate	C9H14N2O12P2	404.0021969	M-H	-	402.994921	8	173.6618
255.23156	HMDB0340340	4-methylpentadecanoic acid	C16H32O2	256.2402303	M-H	-	255.232954	5
255.23156	HMDB0340338	7-methylpentadecanoic acid	C16H32O2	256.2402303	M-H	-	255.232954	5
255.23156	HMDB0340337	8-methylpentadecanoic acid	C16H32O2	256.2402303	M-H	-	255.232954	5
255.23156	HMDB0340336	3-methylpentadecanoic acid	C16H32O2	256.2402303	M-H	-	255.232954	5
255.23156	HMDB0340335	11-methylpentadecanoic acid	C16H32O2	256.2402303	M-H	-	255.232954	5
255.23156	HMDB0341053	10-methylpentadecanoic acid	C16H32O2	256.2402303	M-H	-	255.232954	5
255.23156	HMDB0340334	6-methylpentadecanoic acid	C16H32O2	256.2402303	M-H	-	255.232954	5
255.23156	HMDB0340333	5-methylpentadecanoic acid	C16H32O2	256.2402303	M-H	-	255.232954	5
255.23156	HMDB0340332	9-methylpentadecanoic acid	C16H32O2	256.2402303	M-H	-	255.232954	5
255.23156	HMDB0340331	12-methylpentadecanoic acid	C16H32O2	256.2402303	M-H	-	255.232954	5
255.23156	HMDB0340339	13-methylpentadecanoic acid	C16H32O2	256.2402303	M-H	-	255.232954	5
255.23156	HMDB0032324	Hexyl decanoate	C16H32O2	256.2402303	M-H	-	255.232954	5	167.7843333
255.23156	HMDB0032249	Dodecyl butyrate	C16H32O2	256.2402303	M-H	-	255.232954	5	166.8793333
255.23156	HMDB0033166	Octyl octanoate	C16H32O2	256.2402303	M-H	-	255.232954	5	167.6403333
255.23156	HMDB0032065	Butyl dodecanoate	C16H32O2	256.2402303	M-H	-	255.232954	5	167.5593333
255.23156	HMDB0036210	Dodecyl 2-methylpropanoate	C16H32O2	256.2402303	M-H	-	255.232954	5	167.7983333
255.23156	HMDB0034153	Ethyl tetradecanoate	C16H32O2	256.2402303	M-H	-	255.232954	5	167.973
255.23156	HMDB0031068	Isopalmitic acid	C16H32O2	256.2402303	M-H	-	255.232954	5	166.182
255.23156	HMDB0002396	Trimethyltridecanoic acid	C16H32O2	256.2402303	M-H	-	255.232954	5	165.591
255.23156	HMDB0000220	Palmitic acid	C16H32O2	256.2402303	M-H	-	255.232954	5	167.9753333
324.03176	HMDB0253167	Hexyl 2,5-dichlorophenylphosphoroamidate	C12H18Cl2NO3P	325.0401358	M-H	-	324.03286	3	158.652
480.3047	HMDB0256087	Palmitoyl Ara-C	C25H43N3O6	481.3151861	M-H	-	480.30791	7	218.0645
480.3047	HMDB0011130	LysoPE(18:0/0:0)	C23H48NO7P	481.3168394	M-H	-	480.309563	10	208.963
480.3047	HMDB0011129	LysoPE(0:0/18:0)	C23H48NO7P	481.3168394	M-H	-	480.309563	10	203.055
480.3047	HMDB0010381	LysoPC(15:0/0:0)	C23H48NO7P	481.3168394	M-H	-	480.309563	10	226.1445
786.52722	HMDB0289470	PC(5-iso PGF2VI/P-16:0)	C42H78NO10P	787.5363347	M-H	-	786.529059	2	282.161
786.52722	HMDB0289469	PC(P-16:0/5-iso PGF2VI)	C42H78NO10P	787.5363347	M-H	-	786.529059	2	270.607
786.52722	HMDB0285627	PC(20:3(8Z,11Z,14Z)-2OH(5,6)/14:0)	C42H78NO10P	787.5363347	M-H	-	786.529059	2	288.805
786.52722	HMDB0285626	PC(14:0/20:3(8Z,11Z,14Z)-2OH(5,6))	C42H78NO10P	787.5363347	M-H	-	786.529059	2	278.415
786.52722	HMDB0112570	PS(20:2(11Z,14Z)/16:0)	C42H78NO10P	787.5363347	M-H	-	786.529059	2	284.6513333
786.52722	HMDB0112346	PS(16:0/20:2(11Z,14Z))	C42H78NO10P	787.5363347	M-H	-	786.529059	2	283.1946667
786.52722	HMDB0112761	PS(22:2(13Z,16Z)/14:0)	C42H78NO10P	787.5363347	M-H	-	786.529059	2	283.111
786.52722	HMDB0112737	PS(22:1(13Z)/14:1(9Z))	C42H78NO10P	787.5363347	M-H	-	786.529059	2	286.6473333
786.52722	HMDB0112544	PS(20:1(11Z)/16:1(9Z))	C42H78NO10P	787.5363347	M-H	-	786.529059	2	286.3043333
786.52722	HMDB0112314	PS(14:1(9Z)/22:1(13Z))	C42H78NO10P	787.5363347	M-H	-	786.529059	2	283.0236667
786.52722	HMDB0112302	PS(14:0/22:2(13Z,16Z))	C42H78NO10P	787.5363347	M-H	-	786.529059	2	282.3486667
786.52722	HMDB0112290	PS(18:1(11Z)/18:1(9Z))	C42H78NO10P	787.5363347	M-H	-	786.529059	2	281.546
786.52722	HMDB0112291	PS(18:1(9Z)/18:1(11Z))	C42H78NO10P	787.5363347	M-H	-	786.529059	2	280.3846667
786.52722	HMDB0112288	PS(16:1(9Z)/20:1(11Z))	C42H78NO10P	787.5363347	M-H	-	786.529059	2	281.5993333
786.52722	HMDB0112272	PS(18:1(11Z)/18:1(11Z))	C42H78NO10P	787.5363347	M-H	-	786.529059	2	280.581
786.52722	HMDB0012400	PS(18:2(9Z,12Z)/18:0)	C42H78NO10P	787.5363342	M-H	-	786.529058	2	284.564
786.52722	HMDB0012390	PS(18:1(9Z)/18:1(9Z))	C42H78NO10P	787.5363347	M-H	-	786.529059	2	280.3443333
786.52722	HMDB0012380	PS(18:0/18:2(9Z,12Z))	C42H78NO10P	787.5363342	M-H	-	786.529058	2	270.737
323.02673	HMDB0251637	Dulofibrate	C16H14Cl2O3	324.0319997	M-H	-	323.024724	6	169.33
323.02673	HMDB0246250	1-(4-Chlorophenyl)-3-((4-methylphenyl)sulfonyl)urea	C14H13ClN2O3S	324.0335412	M-H	-	323.026265	1	169.2815
323.02673	HMDB0060282	Uridine 3'-monophosphate	C9H13N2O9P	324.0358665	M-H	-	323.028591	6	163.137
323.02673	HMDB0011641	Uridine 2'-phosphate	C9H13N2O9P	324.0358665	M-H	-	323.028591	6	163.307
323.02673	HMDB0001271	Pseudouridine 5'-phosphate	C9H13N2O9P	324.0358665	M-H	-	323.028591	6	165.39375
323.02673	HMDB0000288	Uridine 5'-monophosphate	C9H13N2O9P	324.0358665	M-H	-	323.028591	6	163.9795
553.2778	HMDB0243765	Enkephalinamide-leu	C28H38N6O6	554.285283	M-H	-	553.278007	0	221.504
289.02879	HMDB0001068	D-Sedoheptulose 7-phosphate	C7H15O10P	290.0402837	M-H	-	289.033008	15	149.5195
289.02879	HMDB0060509	Sedoheptulose 1-phosphate	C7H15O10P	290.0402832	M-H	-	289.033007	15	156.7
289.02879	HMDB0301880	Apigeninidin	C15H11ClO4	290.0345865	M-H	-	289.027311	5	158.7035
289.02879	HMDB0258622	Sultiame	C10H14N2O4S2	290.0394983	M-H	-	289.032222	12	156.456
289.02879	HMDB0258206	Sedoheptulose 7-phosphate	C7H15O10P	290.0402832	M-H	-	289.033007	15	148.4235
311.16863	HMDB0259946	Yakuchinone-A	C20H24O3	312.1725446	M-H	-	311.165269	11	175.888
311.16863	HMDB0061027	2-hydroxyethinylestradiol	C20H24O3	312.1725446	M-H	-	311.165269	11	177.4935
311.16863	HMDB0032549	N-Undecylbenzenesulfonic acid	C17H28O3S	312.1759155	M-H	-	311.168639	0	178.8136667
311.16863	HMDB0040761	4'-Hydroxy-5,5'-diisopropyl-2,2'-dimethyl-3,4-biphenylquinone	C20H24O3	312.1725446	M-H	-	311.165269	11	180.9276667
311.16863	HMDB0033294	5-Methoxy-7-(4-hydroxyphenyl)-1-phenyl-3-heptanone	C20H24O3	312.1725446	M-H	-	311.165269	11	176.8786667
311.16863	HMDB0031976	Methyl (9Z)-10'-oxo-6,10'-diapo-6-carotenoate	C20H24O3	312.1725446	M-H	-	311.165269	11	182.5483333
297.24348	HMDB0254605	Methyl palmoxirate	C18H34O3	298.250795	M-H	-	297.243519	0	175.922
297.24348	HMDB0340913	(12Z)-10-hydroxyoctadec-12-enoic acid	C18H34O3	298.250795	M-H	-	297.243519	0
297.24348	HMDB0340912	(12E)-9-hydroxyoctadec-12-enoic acid	C18H34O3	298.250795	M-H	-	297.243519	0
297.24348	HMDB0242322	(12R)-12-Hydroxyoctadec-9-enoic acid	C18H34O3	298.250795	M-H	-	297.243519	0	179.8225
297.24348	HMDB0247617	9,10-Epoxystearic acid	C18H34O3	298.250795	M-H	-	297.243519	0	179.0325
297.24348	HMDB0030979	9-Oxooctadecanoic acid	C18H34O3	298.250795	M-H	-	297.243519	0	179.4743333
297.24348	HMDB0034074	5-Oxooctadecanoic acid	C18H34O3	298.250795	M-H	-	297.243519	0	178.045
297.24348	HMDB0030980	10-Oxooctadecanoic acid	C18H34O3	298.250795	M-H	-	297.243519	0	179.632
297.24348	HMDB0031127	5-Hexyltetrahydro-2-furanoctanoic acid	C18H34O3	298.250795	M-H	-	297.243519	0	177.724
297.24348	HMDB0034297	Ricinoleic acid	C18H34O3	298.250795	M-H	-	297.243519	0	179.424
297.24348	HMDB0030981	11-Oxooctadecanoic acid	C18H34O3	298.250795	M-H	-	297.243519	0	178.7726667
297.24348	HMDB0010736	3-Oxooctadecanoic acid	C18H34O3	298.250795	M-H	-	297.243519	0	178.161
463.3022	HMDB0244394	1-(6-((3-Methoxyestra-1,3,5(10)-trien-17-yl)amino)hexyl)-1H-pyrrole-2,5-dione	C29H40N2O3	464.3038932	M-H	-	463.296617	12	204.716
463.3022	HMDB0251684	Ecdysone	C27H44O6	464.3137891	M-H	-	463.306513	9	212.8
463.3022	HMDB0256697	Ponasterone A	C27H44O6	464.3137891	M-H	-	463.306513	9	212.7
277.2172	HMDB0246901	Octadeca-8,10,12-trienoic acid	C18H30O2	278.2245802	M-H	-	277.217304	0	173.5115
277.2172	HMDB0340921	(9Z,11E,13Z)-octadeca-9,11,13-trienoic acid	C18H30O2	278.2245802	M-H	-	277.217304	0
277.2172	HMDB0340922	(5Z,9Z,12Z)-octadeca-5,9,12-trienoic acid	C18H30O2	278.2245802	M-H	-	277.217304	0
277.2172	HMDB0304802	Jacaric acid	C18H30O2	278.2245802	M-H	-	277.217304	0	185.2695
277.2172	HMDB0248208	alpha-Eleostearic acid	C18H30O2	278.2245802	M-H	-	277.217304	0	172.1725
277.2172	HMDB0255892	Octadec-11-en-9-ynoic acid	C18H30O2	278.2245802	M-H	-	277.217304	0	171.286
277.2172	HMDB0030963	Punicic acid	C18H30O2	278.2245802	M-H	-	277.217304	0	176.1306667
277.2172	HMDB0030962	Calendic acid	C18H30O2	278.2245802	M-H	-	277.217304	0	176.7306667
277.2172	HMDB0030964	Linolenelaidic acid	C18H30O2	278.2245802	M-H	-	277.217304	0	173.0456667
277.2172	HMDB0003073	gamma-Linolenic acid	C18H30O2	278.2245802	M-H	-	277.217304	0	175.798
277.2172	HMDB0001388	alpha-Linolenic acid	C18H30O2	278.2245802	M-H	-	277.217304	0	174.8265
447.21526	HMDB0252699	Gepotidacin	C24H28N6O3	448.2222888	M-H	-	447.215013	1	201.133
344.04041	HMDB0011683	Molybdopterin precursor Z	C10H12N5O7P	345.0474347	M-H	-	344.040159	1	166.497
344.04041	HMDB0011629	Guanosine 2',3'-cyclic phosphate	C10H12N5O7P	345.0474343	M-H	-	344.040158	1	168.2495
344.04041	HMDB0001314	Cyclic GMP	C10H12N5O7P	345.0474343	M-H	-	344.040158	1	169.34
445.05271	HMDB0001564	CDP-ethanolamine	C11H20N4O11P2	446.0603805	M-H	-	445.053105	1	186.3096
347.04006	HMDB0012152	2-O-(6-Phospho-alpha-mannosyl)-D-glycerate	C9H17O12P	348.0457625	M-H	-	347.038487	5	166.169
347.04006	HMDB0011681	Inosine 2'-phosphate	C10H13N4O8P	348.0470999	M-H	-	347.039824	1	163.194
347.04006	HMDB0000175	Inosinic acid	C10H13N4O8P	348.0470999	M-H	-	347.039824	1	167.2162
347.04006	HMDB0259410	Cloxazolam, (R)-	C17H14Cl2N2O2	348.0432331	M-H	-	347.035957	12	176.5
303.23133	HMDB0254517	Methandriol	C20H32O2	304.2402303	M-H	-	303.232954	5	183.4
303.23133	HMDB0254484	Mestaline	C20H32O2	304.2402303	M-H	-	303.232954	5	183.8
303.23133	HMDB0304255	abietadiene-diol	C20H32O2	304.2402303	M-H	-	303.232954	5	183.149
303.23133	HMDB0246871	5,8,11,14-Icosatetraenoic Acid	C20H32O2	304.2402303	M-H	-	303.232954	5	177.3705
303.23133	HMDB0302102	Oryzalexin D	C20H32O2	304.2402303	M-H	-	303.232954	5	183.622
303.23133	HMDB0302103	Oryzalexin F	C20H32O2	304.2402303	M-H	-	303.232954	5	182.769
303.23133	HMDB0036829	Copalic acid	C20H32O2	304.2402303	M-H	-	303.232954	5	175.475
303.23133	HMDB0039702	Oryzalexin E	C20H32O2	304.2402303	M-H	-	303.232954	5	176.812
303.23133	HMDB0036702	Sideridiol	C20H32O2	304.2402303	M-H	-	303.232954	5	174.7085
303.23133	HMDB0039687	Oryzalexin S	C20H32O2	304.2402303	M-H	-	303.232954	5	175.5075
303.23133	HMDB0036754	Yucalexin P21	C20H32O2	304.2402303	M-H	-	303.232954	5	176.275
303.23133	HMDB0036721	ent-17-Hydroxy-16beta-kauran-19-al	C20H32O2	304.2402303	M-H	-	303.232954	5	175.505
303.23133	HMDB0037824	7,13-Eperudien-15-oic acid	C20H32O2	304.2402303	M-H	-	303.232954	5	177.085
303.23133	HMDB0036830	Junicedral	C20H32O2	304.2402303	M-H	-	303.232954	5	176.035
303.23133	HMDB0006036	Mesterolone	C20H32O2	304.2402303	M-H	-	303.232954	5	176.973
303.23133	HMDB0002177	Cis-8,11,14,17-Eicosatetraenoic acid	C20H32O2	304.2402303	M-H	-	303.232954	5	183.12625
303.23133	HMDB0001043	Arachidonic acid	C20H32O2	304.2402303	M-H	-	303.232954	5	183.8113333
303.23133	HMDB0014996	Drostanolone	C20H32O2	304.2402303	M-H	-	303.232954	5	175.137
391.22265	HMDB0254810	N,N'-Dibenzhydrylethane-1,2-diamine	C28H28N2	392.2252489	M-H	-	391.217973	12	191.896
391.22265	HMDB0031977	Methyl (9Z)-6'-oxo-6,5'-diapo-6-carotenoate	C26H32O3	392.2351449	M-H	-	391.227869	13	202.977
391.22265	HMDB0007003	CPA(16:0/0:0)	C19H37O6P	392.2327754	M-H	-	391.225499	7	190.6903333
417.23805	HMDB0302785	MFA	C28H34O3	418.250795	M-H	-	417.243519	13	206.546
417.23805	HMDB0007006	CPA(18:1(9Z)/0:0)	C21H39O6P	418.2484255	M-H	-	417.241149	7	201.0366667
417.23805	HMDB0007005	CPA(18:1(11Z)/0:0)	C21H39O6P	418.2484255	M-H	-	417.241149	7	200.6306667
393.24074	HMDB0258482	Stanolone benzoate	C26H34O3	394.250795	M-H	-	393.243519	7	196.8
393.24074	HMDB0011154	LysoPA(P-16:0/0:0)	C19H39O6P	394.2484255	M-H	-	393.241149	1	195.9513333
460.28239	HMDB0244548	Z-Leu-Leu-Norvalinal	C25H39N3O5	461.2889714	M-H	-	460.281695	2	206.552
460.28239	HMDB0259789	Verdamicin	C20H39N5O7	461.2849486	M-H	-	460.277673	10	208.9605
581.30223	HMDB0244421	Val-Pro-Asp-Pro-Arg	C25H42N8O8	582.3125603	M-H	-	581.305284	5	224.4195
431.2197	HMDB0114744	LysoPA(18:3(9Z,12Z,15Z)/0:0)	C21H37O7P	432.2276905	M-H	-	431.220415	2	202.508
431.2197	HMDB0114743	LysoPA(18:3(6Z,9Z,12Z)/0:0)	C21H37O7P	432.2276905	M-H	-	431.220415	2	205.6083333
431.2197	HMDB0062316	1-(6Z,9Z,12Z-octadecatrienoyl)-glycero-3-phosphate	C21H37O7P	432.2276905	M-H	-	431.220415	2	205.4126667
431.2197	HMDB0062320	1-(9Z,12Z,15Z-octadecatrienoyl)-glycero-3-phosphate	C21H37O7P	432.2276905	M-H	-	431.220415	2	204.3453333
241.0121	HMDB0260167	(6S,7R)-2,6,7,8-Tetrahydroxy-2-oxo-1,3,2lambda5-dioxaphosphonan-5-one	C6H11O8P	242.0191543	M-H	-	241.011878	1	124.3315
241.0121	HMDB0304542	beta-L-fucose 1-phosphate	C6H11O8P	242.0202515	M-H	-	241.012975	4	138.466
241.0121	HMDB0001125	Inositol cyclic phosphate	C6H11O8P	242.0191538	M-H	-	241.011878	1	141.952
774.52734	HMDB0285267	PE(PGF1alpha/P-16:0)	C41H78NO10P	775.5363347	M-H	-	774.529059	2	281.1395
774.52734	HMDB0285266	PE(P-16:0/PGF1alpha)	C41H78NO10P	775.5363347	M-H	-	774.529059	2	272.9875
774.52734	HMDB0261353	PE(18:1(12Z)-2OH(9,10)/18:1(9Z))	C41H78NO10P	775.5363347	M-H	-	774.529059	2	283.9335
774.52734	HMDB0261352	PE(18:1(9Z)/18:1(12Z)-2OH(9,10))	C41H78NO10P	775.5363347	M-H	-	774.529059	2	279.3995
774.52734	HMDB0261249	PE(18:1(12Z)-2OH(9,10)/18:1(11Z))	C41H78NO10P	775.5363347	M-H	-	774.529059	2	282.0105
774.52734	HMDB0261248	PE(18:1(11Z)/18:1(12Z)-2OH(9,10))	C41H78NO10P	775.5363347	M-H	-	774.529059	2	279.8575
774.52734	HMDB0112542	PS(20:1(11Z)/15:0)	C41H78NO10P	775.5363347	M-H	-	774.529059	2	281.898
774.52734	HMDB0112285	PS(15:0/20:1(11Z))	C41H78NO10P	775.5363347	M-H	-	774.529059	2	278.9863333
419.25361	HMDB0258861	Testosterone phenylpropionate	C28H36O3	420.266445	M-H	-	419.259169	13	200.4
419.25361	HMDB0007004	CPA(18:0/0:0)	C21H41O6P	420.2640756	M-H	-	419.2568	8	198.3666667
513.27156	HMDB0035096	Cofaryloside	C26H42O10	514.2777976	M-H	-	513.270522	2	209.16
513.27156	HMDB0030737	Capsianoside V	C26H42O10	514.2777976	M-H	-	513.270522	2	219.2903333
513.27156	HMDB0035065	Cinncassiol D4 2-glucoside	C26H42O10	514.2777976	M-H	-	513.270522	2	212.1195
513.27156	HMDB0034677	Cinncassiol D1 glucoside	C26H42O10	514.2777976	M-H	-	513.270522	2	211.225
279.23153	HMDB0255894	Octadeca-2,4-dienoic acid	C18H32O2	280.2402303	M-H	-	279.232954	5	173.3045
279.23153	HMDB0247706	9Z,12E-Octadecadienoic acid	C18H32O2	280.2402303	M-H	-	279.232954	5	174.9875
279.23153	HMDB0247620	Octadeca-9,11-dienoic acid	C18H32O2	280.2402303	M-H	-	279.232954	5	175.603
279.23153	HMDB0247466	8,12-Octadecadienoic acid	C18H32O2	280.2402303	M-H	-	279.232954	5	170.788
279.23153	HMDB0247278	7-Octadecynoic acid	C18H32O2	280.2402303	M-H	-	279.232954	5	174.0455
279.23153	HMDB0244776	17-Octadecynoic acid	C18H32O2	280.2402303	M-H	-	279.232954	5	170.952
279.23153	HMDB0061864	Dihomolinoleic acid	C18H32O2	280.2402303	M-H	-	279.232954	5	174.988
279.23153	HMDB0304773	trans-11,cis-15-Octadecadienoic acid	C18H32O2	280.2402303	M-H	-	279.232954	5	178.665
279.23153	HMDB0062238	6Z,9Z-octadecadienoic acid	C18H32O2	280.2402303	M-H	-	279.232954	5	176.24
279.23153	HMDB0302650	Octadeca-2,9-dienoic acid	C18H32O2	280.2402303	M-H	-	279.232954	5	174.873
279.23153	HMDB0062784	Octadecadienoate	C18H32O2	280.2402303	M-H	-	279.232954	5	183.7285
279.23153	HMDB0302286	Malvalic acid	C18H32O2	280.2402303	M-H	-	279.232954	5	179.2235
279.23153	HMDB0030430	Linalyl caprylate	C18H32O2	280.2402303	M-H	-	279.232954	5	173.4156667
279.23153	HMDB0029800	Mangiferic acid	C18H32O2	280.2402303	M-H	-	279.232954	5	174.502
279.23153	HMDB0031097	5-Octadecynoic acid	C18H32O2	280.2402303	M-H	-	279.232954	5	173.483
279.23153	HMDB0031051	Ethyl 2E,4Z-hexadecadienoate	C18H32O2	280.2402303	M-H	-	279.232954	5	176.993
279.23153	HMDB0006270	Linoelaidic acid	C18H32O2	280.2402303	M-H	-	279.232954	5	175.782
279.23153	HMDB0005047	(9E,11E)-Octadecadienoic acid	C18H32O2	280.2402303	M-H	-	279.232954	5	176.217
279.23153	HMDB0003797	Bovinic acid	C18H32O2	280.2402303	M-H	-	279.232954	5	176.9906667
279.23153	HMDB0000673	Linoleic acid	C18H32O2	280.2402303	M-H	-	279.232954	5	176.1436667
279.23153	HMDB0005048	(10E,12Z)-Octadecadienoic acid	C18H32O2	280.2402303	M-H	-	279.232954	5	175.4945
436.25427	HMDB0254057	Levonantradol	C27H35NO4	437.2566086	M-H	-	436.249333	11	200.9955
311.16653	HMDB0259946	Yakuchinone-A	C20H24O3	312.1725446	M-H	-	311.165269	4	175.888
311.16653	HMDB0061027	2-hydroxyethinylestradiol	C20H24O3	312.1725446	M-H	-	311.165269	4	177.4935
311.16653	HMDB0032549	N-Undecylbenzenesulfonic acid	C17H28O3S	312.1759155	M-H	-	311.168639	7	178.8136667
311.16653	HMDB0040761	4'-Hydroxy-5,5'-diisopropyl-2,2'-dimethyl-3,4-biphenylquinone	C20H24O3	312.1725446	M-H	-	311.165269	4	180.9276667
311.16653	HMDB0033294	5-Methoxy-7-(4-hydroxyphenyl)-1-phenyl-3-heptanone	C20H24O3	312.1725446	M-H	-	311.165269	4	176.8786667
311.16653	HMDB0031976	Methyl (9Z)-10'-oxo-6,10'-diapo-6-carotenoate	C20H24O3	312.1725446	M-H	-	311.165269	4	182.5483333
426.0181	HMDB0248820	Zidovudine diphosphate	C10H15N5O10P2	427.0294157	M-H	-	426.02214	9	176.102
426.0181	HMDB0247869	[(2S,3R,4R,5R)-5-(6-Aminopurin-9-yl)-3,4-dihydroxyoxolan-2-yl]methyl phosphono hydrogen phosphate	C10H15N5O10P2	427.0294147	M-H	-	426.022139	9	180.3
426.0181	HMDB0001341	ADP	C10H15N5O10P2	427.0294147	M-H	-	426.022139	9	174.766
426.0181	HMDB0001003	Adenosine phosphosulfate	C10H14N5O10PS	427.0198989	M-H	-	426.012623	13	178.4254
426.0181	HMDB0000960	dGDP	C10H15N5O10P2	427.0294147	M-H	-	426.022139	9	177.464
426.0181	HMDB0000061	Adenosine 3',5'-diphosphate	C10H15N5O10P2	427.0294147	M-H	-	426.022139	9	179.1412
308.10245	HMDB0341204	(-)-N-Acetylneuraminic acid	C11H19NO9	309.1059812	M-H	-	308.098705	12
308.10245	HMDB0255839	9-O-Acetylneuraminic acid	C11H19NO9	309.1059812	M-H	-	308.098705	12	163.498
308.10245	HMDB0252776	Glucose-6-glutamic acid	C11H19NO9	309.1059812	M-H	-	308.098705	12	162.911
308.10245	HMDB0247729	N-[5-(4,5-Dihydro-1H-imidazol-2-yl)-2-hydroxy-5,6,7,8-tetrahydronaphthalen-1-yl]methanesulfonamide	C14H19N3O3S	309.1147127	M-H	-	308.107437	16	162.951
308.10245	HMDB0259583	Aceneuramic acid	C11H19NO9	309.1059812	M-H	-	308.098705	12	162.9075
308.10245	HMDB0000773	N-Acetyl-a-neuraminic acid	C11H19NO9	309.1059812	M-H	-	308.098705	12	165.0205
308.10245	HMDB0000230	N-Acetylneuraminic acid	C11H19NO9	309.1059812	M-H	-	308.098705	12	165.42825
307.2642	HMDB0062432	8Z,11Z-eicosadienoic acid	C20H36O2	308.2715304	M-H	-	307.264254	0	187.564
307.2642	HMDB0254613	Methyl sterculate	C20H36O2	308.2715304	M-H	-	307.264254	0	186.584
307.2642	HMDB0244372	11,14-Eicosadienoic acid	C20H36O2	308.2715304	M-H	-	307.264254	0	182.019
307.2642	HMDB0036827	Sclareol	C20H36O2	308.2715304	M-H	-	307.264254	0	179.0645
307.2642	HMDB0303389	Ethyl (Z,Z)-9,12-octadecadienoate	C20H36O2	308.2715304	M-H	-	307.264254	0	184.08
307.2642	HMDB0005060	Eicosadienoic acid	C20H36O2	308.2715304	M-H	-	307.264254	0	184.302
385.15044	HMDB0258919	Tetramethylrhodamine	C24H22N2O3	386.1630426	M-H	-	385.155767	14	194.293
385.15044	HMDB0256720	Propyl pyrazole triol	C24H22N2O3	386.1630426	M-H	-	385.155767	14	194.2165
385.15044	HMDB0039570	Methylsyringin	C18H26O9	386.1576824	M-H	-	385.150406	0	189.4166667
341.19552	HMDB0256371	Prostaglandin F-main urinary metabolite	C18H30O6	342.2042387	M-H	-	341.196963	4	181.485
341.19552	HMDB0245383	2,3-Dinor-6,15-dioxo-13,14-dihydroprostaglandin F1alpha	C18H30O6	342.2042387	M-H	-	341.196963	4	186.4865
341.19552	HMDB0062618	2,3-dinor-6-oxoprostaglandin F1alpha	C18H30O6	342.2042387	M-H	-	341.196963	4	185.963
341.19552	HMDB0245411	(Z)-5-((2R,3S,4S,6R)-4,6-Dihydroxy-2-((S,E)-3-hydroxyoct-1-enyl)tetrahydro-2H-pyran-3-yl)pent-3-enoic acid	C18H30O6	342.2042387	M-H	-	341.196963	4	183.047
341.19552	HMDB0061154	Monic acid	C18H30O6	342.2042387	M-H	-	341.196963	4	183.9476667
341.19552	HMDB0038940	(-)-11-Hydroxy-9,15,16-trioxooctadecanoic acid	C18H30O6	342.2042387	M-H	-	341.196963	4	184.877
341.19552	HMDB0002904	2,3-Dinor-TXB2	C18H30O6	342.2042387	M-H	-	341.196963	4	188.281
341.19552	HMDB0002277	2,3-Dinor-6-keto-prostaglandin F1 a	C18H30O6	342.2042387	M-H	-	341.196963	4	188.7263333
357.11466	HMDB0255634	Dehydronitrendipine	C18H18N2O6	358.1164863	M-H	-	357.10921	15	180.3655
357.11466	HMDB0258643	Sweroside	C16H22O9	358.1263823	M-H	-	357.119106	12	177.5545
357.11466	HMDB0029651	Phlorisobutyrophenone 2-glucoside	C16H22O9	358.1263823	M-H	-	357.119106	12	181.6346667
311.17142	HMDB0259937	Xylamidine	C19H24N2O2	312.183778	M-H	-	311.176502	16	179.51
311.17142	HMDB0257856	1-Isopropyl-6-methylergoline-8-carboxylic acid	C19H24N2O2	312.183778	M-H	-	311.176502	16	177.879
311.17142	HMDB0304439	norajmaline	C19H24N2O2	312.183778	M-H	-	311.176502	16	185.109
311.17142	HMDB0032549	N-Undecylbenzenesulfonic acid	C17H28O3S	312.1759155	M-H	-	311.168639	9	178.8136667
311.17142	HMDB0015191	Praziquantel	C19H24N2O2	312.183778	M-H	-	311.176502	16	172.506
449.10024	HMDB0253718	Isrib	C22H24Cl2N2O4	450.1113127	M-H	-	449.104037	8	198.932
397.15887	HMDB0249303	Benzenesulfonamide, 2-(cyclohexylamino)-N-(((1,1-dimethylethyl)amino)carbonyl)-5-nitro-	C17H26N4O5S	398.1623911	M-H	-	397.155115	9	186.684
397.15887	HMDB0249046	Benzoylarginine nitroanilide	C19H22N6O4	398.1702532	M-H	-	397.162977	10	188.6765
397.15887	HMDB0060898	Eletriptan N-oxide	C22H26N2O3S	398.1664134	M-H	-	397.159137	1	190.738
483.15109	HMDB0034909	7-Methyl-1,4,5-naphthalenetriol 4-[xylosyl-(1->6)-glucoside]	C22H28O12	484.1580764	M-H	-	483.1508	1	202.7223333
254.77009	HMDB0302183	Cyclic sulfur S8	S8	255.7765655	M-H	-	254.76929	3	122.942
325.18729	HMDB0251568	Dodecyl benzenesulfonate	C18H30O3S	326.191566	M-H	-	325.18429	9	183.657
325.18729	HMDB0248601	Aritmina	C20H26N2O2	326.1994281	M-H	-	325.192152	15	183.1
325.18729	HMDB0059915	4-Dodecylbenzenesulfonic Acid	C18H30O3S	326.1915655	M-H	-	325.18429	9	182.8146667
325.18729	HMDB0031031	2-Dodecylbenzenesulfonic acid	C18H30O3S	326.1915655	M-H	-	325.18429	9	180.4116667
325.18729	HMDB0061835	Heptaethylene glycol	C14H30O8	326.1940679	M-H	-	325.186792	2	170.884
325.18729	HMDB0015495	Ajmaline	C20H26N2O2	326.1994281	M-H	-	325.192152	15	179.426
474.17183	HMDB0248630	Arzoxifene	C28H29NO4S	475.1817296	M-H	-	474.174454	6	209.5675
474.17183	HMDB0060464	Codeine-6-glucuronide	C24H29NO9	475.1842315	M-H	-	474.176956	11	204.6
321.01888	HMDB0258619	Sulprofos	C12H19O2PS3	322.0284804	M-H	-	321.021204	7	161.918
321.01888	HMDB0258605	Sulfotep	C8H20O5P2S2	322.0227401	M-H	-	321.015464	11	155.829
423.06572	HMDB0246956	5-Thia-1-azabicyclo[4.2.0]oct-2-ene-2-carboxylic acid,3-[[(aminocarbonyl)oxy]methyl]-7-[[(2Z)-2-furanyl(methoxyimino)acetyl]amino]-8-oxo-, (6R,7R)-	C16H16N4O8S	424.0688847	M-H	-	423.061609	10	187.3295
423.06572	HMDB0242428	(1S,2R,3R,4S)-1-{(1S)-2-[(2R,3S,4S)-3,4-Dihydroxy-2-(hydroxymethyl)tetrahydrothiophenium-1-yl]-1-hydroxyethyl}-2,3,4,5-tetrahydroxypentyl sulfate	C12H24O12S2	424.0709186	M-H	-	423.063643	5	167.298
423.06572	HMDB0015244	Cefuroxime	C16H16N4O8S	424.0688842	M-H	-	423.061608	10	187.1075
437.0816	HMDB0253827	5-((2,4-Dioxo-5-thiazolidinyl)methyl)-2-methoxy-N-((4-(trifluoromethyl)phenyl)methyl)benzamide	C20H17F3N2O4S	438.0861127	M-H	-	437.078837	6	191.933
437.0816	HMDB0059614	Riboflavin cyclic-4',5'-phosphate	C17H19N4O8P	438.0940501	M-H	-	437.086774	12	190.231
384.11443	HMDB0252300	Fleroxacin N-oxide	C17H18F3N3O4	385.1249406	M-H	-	384.117665	8	182.479
384.11443	HMDB0250379	(4As,5aR,6R,12aR)-1,10,11,12a-tetrahydroxy-6-methyl-3,12-dioxo-4a,5,5a,6-tetrahydro-4H-tetracene-2-carboxamide	C20H19NO7	385.116152	M-H	-	384.108876	14	185.175
384.11443	HMDB0250378	(4As,5aS,6S,12aS)-1,6,10,11-tetrahydroxy-6-methyl-3,12-dioxo-4a,5,5a,12a-tetrahydro-4H-tetracene-2-carboxamide	C20H19NO7	385.116152	M-H	-	384.108876	14	185.565
384.11443	HMDB0038952	Niazicin	C17H23NO7S	385.1195233	M-H	-	384.112247	6	186.4905
384.11443	HMDB0258823	Tepoxalin	C20H20ClN3O3	385.1193192	M-H	-	384.112043	6	189.7345
384.11443	HMDB0039526	Sarafloxacin	C20H17F2N3O3	385.1237978	M-H	-	384.116522	5	187.52
435.08404	HMDB0032658	7-Chloro-3,3',4',5,6,8-hexamethoxyflavone	C21H21ClO8	436.0924954	M-H	-	435.085219	3	196.2055
309.15319	HMDB0248746	Avobenzone	C20H22O3	310.1568946	M-H	-	309.149619	12	180.2545
309.15319	HMDB0255421	Nafenopin	C20H22O3	310.1568946	M-H	-	309.149619	12	181.2
309.15319	HMDB0242311	(1E)-1-(4-Hydroxy-3-methoxyphenyl)-7-phenyl-1-hepten-3-one	C20H22O3	310.1568946	M-H	-	309.149619	12	173.992
309.15319	HMDB0040742	2,3-Dehydrosalvipisone	C20H22O3	310.1568946	M-H	-	309.149619	12	180.783
337.1839	HMDB0257347	(8S,9S,10R,11S,13S,14S,17S)-11,17-Dihydroxy-10,13-dimethyl-17-prop-1-ynyl-9,11,12,14,15,16-hexahydro-8H-cyclopenta[a]phenanthren-3-one	C22H26O3	338.1881947	M-H	-	337.180919	9
337.1839	HMDB0257162	Resmethrin	C22H26O3	338.1881947	M-H	-	337.180919	9	187.577
313.16449	HMDB0244769	17-Ethynyl-16-fluoroestradiol	C20H23FO2	314.1682081	M-H	-	313.160932	11	183.1
313.16449	HMDB0257161	Resiquimod	C17H22N4O2	314.174276	M-H	-	313.167	8	176.606
313.16449	HMDB0038706	Perilloside A	C16H26O6	314.1729386	M-H	-	313.165663	4	171.523
313.16449	HMDB0029848	(-)-trans-Carveol glucoside	C16H26O6	314.1729386	M-H	-	313.165663	4	172.7763333
313.16449	HMDB0029849	(+)-trans-Carveol glucoside	C16H26O6	314.1729386	M-H	-	313.165663	4	172.6746667
387.15274	HMDB0260253	3-O-Methyl 5-O-(2-methylpropyl) (4S)-2,6-dimethyl-4-(2-nitrophenyl)-3,4-dihydropyridine-3,5-dicarboxylate	C20H24N2O6	388.1634365	M-H	-	387.156161	9	186.1005
387.15274	HMDB0240226	Levocetirizine	C21H25ClN2O3	388.1553704	M-H	-	387.148094	12	190.729
387.15274	HMDB0253055	N,N'-Bis(2-hydroxybenzyl)ethylenediamine-N,N'-diacetic acid	C20H24N2O6	388.1634365	M-H	-	387.156161	9	182.711
387.15274	HMDB0015600	Bepotastine	C21H25ClN2O3	388.1553704	M-H	-	387.148094	12	188.097
387.15274	HMDB0014545	Nisoldipine	C20H24N2O6	388.1634365	M-H	-	387.156161	9	191.5563333
387.15274	HMDB0005032	Cetirizine	C21H25ClN2O3	388.1553704	M-H	-	387.148094	12	188.9785
288.04459	HMDB0257506	Satranidazole	C8H11N5O5S	289.0480896	M-H	-	288.040814	13	146.3465
323.16841	HMDB0253911	L-Prolinamide, 5-oxo-L-prolyl-L-norvalyl-	C15H24N4O4	324.1797553	M-H	-	323.172479	13	175.6525
323.16841	HMDB0255721	Tecastemizole	C19H21FN4	324.1750249	M-H	-	323.167749	2	180
323.16841	HMDB0258607	Piperonyl sulfoxide	C18H28O3S	324.1759159	M-H	-	323.16864	1	180.981
323.16841	HMDB0060359	2,3-Epoxymenaquinone	C21H24O3	324.1725446	M-H	-	323.165269	10	180.825
325.18194	HMDB0249441	Buparvaquone	C21H26O3	326.1881947	M-H	-	325.180919	3	181.536
325.18194	HMDB0247585	9-cis Acitretin	C21H26O3	326.1881947	M-H	-	325.180919	3	183.491
325.18194	HMDB0242298	(17R)-17-Ethynyl-11-methoxy-13-methyl-7,8,9,11,12,14,15,16-octahydro-6H-cyclopenta[a]phenanthrene-3,17-diol	C21H26O3	326.1881947	M-H	-	325.180919	3	184.7
325.18194	HMDB0251568	Dodecyl benzenesulfonate	C18H30O3S	326.191566	M-H	-	325.18429	7	183.657
325.18194	HMDB0247732	Docebenone	C21H26O3	326.1881947	M-H	-	325.180919	3	180.6875
325.18194	HMDB0059915	4-Dodecylbenzenesulfonic Acid	C18H30O3S	326.1915655	M-H	-	325.18429	7	182.8146667
325.18194	HMDB0031031	2-Dodecylbenzenesulfonic acid	C18H30O3S	326.1915655	M-H	-	325.18429	7	180.4116667
325.18194	HMDB0003039	Isoacitretin	C21H26O3	326.1881947	M-H	-	325.180919	3	189.5186667
325.18194	HMDB0061835	Heptaethylene glycol	C14H30O8	326.1940679	M-H	-	325.186792	15	170.884
325.18194	HMDB0014602	Acitretin	C21H26O3	326.1881947	M-H	-	325.180919	3	189.63
386.12962	HMDB0249858	4-Methyl-N-[4-[(4-nitrophenyl)azaniumyl]phenyl]-4-oxidopiperazin-4-ium-1-carboximidothioate	C18H21N5O3S	387.1365107	M-H	-	386.129235	1	192.6035
386.12962	HMDB0252162	Falnidamol	C18H19ClFN7	387.1374495	M-H	-	386.130174	1	188.72
386.12962	HMDB0031401	Dihydroxycitracridone I	C20H21NO7	387.131802	M-H	-	386.124526	13	189.5913333
383.14279	HMDB0258928	Tetraphenylcyclopentadienone	C29H20O	384.1514153	M-H	-	383.144139	4	187.7735
327.17976	HMDB0247255	7-Hydroxy granisetron	C18H24N4O2	328.189926	M-H	-	327.18265	9	176.534
327.17976	HMDB0252828	Glycylprolylarginine	C13H24N6O4	328.1859033	M-H	-	327.178627	3	175.107
327.17976	HMDB0061062	7-hydroxygranisetron	C18H24N4O2	328.189926	M-H	-	327.18265	9	177.495
497.16651	HMDB0036742	Eucaglobulin	C23H30O12	498.1737264	M-H	-	497.16645	0	205.9073333
497.16651	HMDB0038681	Musabalbisiane B	C23H30O12	498.1737264	M-H	-	497.16645	0	209.1545
370.13863	HMDB0248345	Amocarzine	C18H21N5O2S	371.1415961	M-H	-	370.13432	12	181.812
370.13863	HMDB0247120	4-(1-Isopropyl-2-methyl-1H-imidazol-5-yl)-N-(4-(methylsulfonyl)phenyl)pyrimidin-2-amine	C18H21N5O2S	371.1415961	M-H	-	370.13432	12	183.125
370.13863	HMDB0245574	2-[6-(4-Chlorophenoxy)hexyl]-1-cyano-3-pyridin-4-ylguanidine	C19H22ClN5O	371.151288	M-H	-	370.144012	15	184.3855
370.13863	HMDB0250870	Darodipine	C19H21N3O5	371.1481208	M-H	-	370.140845	6	190.7
370.13863	HMDB0014794	Trazodone	C19H22ClN5O	371.1512881	M-H	-	370.144012	15	183.294
370.13863	HMDB0014415	Isradipine	C19H21N3O5	371.1481208	M-H	-	370.140845	6	186.7515
339.19778	HMDB0256359	Pexacerfont	C18H24N6O	340.2011594	M-H	-	339.193883	11	185.6
339.19778	HMDB0255731	Norethindrone acetate	C22H28O3	340.2038448	M-H	-	339.196569	4	190.3
339.19778	HMDB0258427	Phanurane	C22H28O3	340.2038448	M-H	-	339.196569	4	192.6
339.19778	HMDB0060574	Perindoprilat	C17H28N2O5	340.199822	M-H	-	339.192546	15	181.7483333
339.19778	HMDB0040635	Piperochromenoic acid	C22H28O3	340.2038448	M-H	-	339.196569	4	184.2023333
339.19778	HMDB0003033	Canrenone	C22H28O3	340.2038448	M-H	-	339.196569	4	184.285
369.1271	HMDB0258454	Benzoic acid, 2-[[3-(2-quinolinylmethoxy)phenyl]amino]-	C23H18N2O3	370.1317424	M-H	-	369.124466	7	186.121
369.1271	HMDB0252214	Fenozan 50F	C22H20F2O3	370.1380508	M-H	-	369.130775	10	185.7985
258.77387	HMDB0036546	Tin chloride (SnCl4)	Cl4Sn	259.7776074	M-H	-	258.770331	14	185.7
385.13866	HMDB0243502	Thioridazine 5-Sulfoxide	C21H26N2OS2	386.1486558	M-H	-	385.14138	7	185.513
385.13866	HMDB0015068	Mesoridazine	C21H26N2OS2	386.1486548	M-H	-	385.141379	7	186.763
399.12494	HMDB0250130	Chlorpenthixol	C22H25ClN2OS	400.1376123	M-H	-	399.130336	14	192.69
399.12494	HMDB0015561	Zuclopenthixol	C22H25ClN2OS	400.1376118	M-H	-	399.130336	14	193.9645
519.14851	HMDB0252984	Ethyl 4-[5-[(2-ethoxypyrimidin-5-yl)methyl]-2-[(4-fluorophenyl)methylsulfanyl]-4-oxopyrimidin-1-yl]benzoate	C27H25FN4O4S	520.1580546	M-H	-	519.150779	4	207.889
293.17923	HMDB0251767	Embelin	C17H26O4	294.1831093	M-H	-	293.175833	12	176.513
293.17923	HMDB0040646	Myrsinone	C17H26O4	294.1831093	M-H	-	293.175833	12	175.0713333
293.17923	HMDB0035754	Phytuberin	C17H26O4	294.1831093	M-H	-	293.175833	12	170.7475
293.17923	HMDB0035722	Tanacetol A	C17H26O4	294.1831093	M-H	-	293.175833	12	170.3513333
293.17923	HMDB0034779	Nordihydrocapsiate	C17H26O4	294.1831093	M-H	-	293.175833	12	176.3133333
293.17923	HMDB0005783	Gingerol	C17H26O4	294.1831093	M-H	-	293.175833	12	176.223
265.14802	HMDB0340875	pentadeca-3,5,7-trienedioic acid	C15H22O4	266.1518092	M-H	-	265.144533	13
265.14802	HMDB0340874	pentadeca-5,7,9-trienedioic acid	C15H22O4	266.1518092	M-H	-	265.144533	13
265.14802	HMDB0340873	(2E,6E,10E)-pentadeca-2,6,10-trienedioic acid	C15H22O4	266.1518092	M-H	-	265.144533	13
265.14802	HMDB0340872	pentadeca-4,7,10-trienedioic acid	C15H22O4	266.1518092	M-H	-	265.144533	13
265.14802	HMDB0340871	pentadeca-4,6,8-trienedioic acid	C15H22O4	266.1518092	M-H	-	265.144533	13
265.14802	HMDB0340870	pentadeca-2,5,8-trienedioic acid	C15H22O4	266.1518092	M-H	-	265.144533	13
265.14802	HMDB0340869	pentadeca-3,6,9-trienedioic acid	C15H22O4	266.1518092	M-H	-	265.144533	13
265.14802	HMDB0340868	pentadeca-2,4,6-trienedioic acid	C15H22O4	266.1518092	M-H	-	265.144533	13
265.14802	HMDB0340867	(3E,5Z,11Z)-pentadeca-3,5,11-trienedioic acid	C15H22O4	266.1518092	M-H	-	265.144533	13
265.14802	HMDB0251012	Deoxyqinghaosu	C15H22O4	266.1518092	M-H	-	265.144533	13
265.14802	HMDB0060569	Deoxyartemsinin	C15H22O4	266.1518092	M-H	-	265.144533	13	163.571
265.14802	HMDB0037070	Sporol	C15H22O4	266.1518092	M-H	-	265.144533	13	162.491
265.14802	HMDB0036038	1alpha,15-Dihydroxymarasmene	C15H22O4	266.1518092	M-H	-	265.144533	13	161.658
265.14802	HMDB0036039	3alpha,15-Dihydroxymarasmene	C15H22O4	266.1518092	M-H	-	265.144533	13	162.7985
265.14802	HMDB0038148	Ipomeamaronol	C15H22O4	266.1518092	M-H	-	265.144533	13	167.5303333
265.14802	HMDB0035210	10-Hydroxymyoporone	C15H22O4	266.1518092	M-H	-	265.144533	13	166.8436667
265.14802	HMDB0030137	Adhumulinic acid	C15H22O4	266.1518092	M-H	-	265.144533	13	166.5443333
265.14802	HMDB0040905	Ipomeamaronolide	C15H22O4	266.1518092	M-H	-	265.144533	13	166.2806667
265.14802	HMDB0038476	7-Hydroxytrichodermol	C15H22O4	266.1518092	M-H	-	265.144533	13	163.8155
265.14802	HMDB0041425	Isoleptospermone	C15H22O4	266.1518092	M-H	-	265.144533	13	168.8503333
265.14802	HMDB0302125	[4]-Gingerol	C15H22O4	266.1518092	M-H	-	265.144533	13	167.227
265.14802	HMDB0302126	[4]-Isogingerol	C15H22O4	266.1518092	M-H	-	265.144533	13	165.916
265.14802	HMDB0036152	Alkhanol	C15H22O4	266.1518092	M-H	-	265.144533	13	162.2096667
265.14802	HMDB0039516	4'-Dihydroabscisic acid	C15H22O4	266.1518092	M-H	-	265.144533	13	169.4093333
265.14802	HMDB0031902	Blennin D	C15H22O4	266.1518092	M-H	-	265.144533	13	162.9915
265.14802	HMDB0037005	(1alpha,4alpha,5beta,6alpha,11betaH)-1,4-Epoxy-5-hydroxy-10(14)-germacren-12,6-olide	C15H22O4	266.1518092	M-H	-	265.144533	13	163.9903333
265.14802	HMDB0035644	(6beta,8betaOH)-6,8-Dihydroxy-7(11)-eremophilen-12,8-olide	C15H22O4	266.1518092	M-H	-	265.144533	13	162.945
265.14802	HMDB0033660	(R)-Athanagrandione	C15H22O4	266.1518092	M-H	-	265.144533	13	168.413
265.14802	HMDB0033229	Absindiol	C15H22O4	266.1518092	M-H	-	265.144533	13	161.5073333
265.14802	HMDB0035647	3,14-Dihydroxy-11,13-dihydrocostunolide	C15H22O4	266.1518092	M-H	-	265.144533	13	164.9453333
265.14802	HMDB0035740	Arlatin	C15H22O4	266.1518092	M-H	-	265.144533	13	162.7376667
265.14802	HMDB0037059	1alpha-Hydroxyarbusculin A	C15H22O4	266.1518092	M-H	-	265.144533	13	162.0095
265.14802	HMDB0036151	Arabsin	C15H22O4	266.1518092	M-H	-	265.144533	13	164.2133333
265.14802	HMDB0030104	Humulinic acid A	C15H22O4	266.1518092	M-H	-	265.144533	13	169.856
265.14802	HMDB0034696	Artemin	C15H22O4	266.1518092	M-H	-	265.144533	13	161.271
415.22186	HMDB0259979	Zabicipril	C23H32N2O5	416.2311221	M-H	-	415.223846	5	195.88
415.22186	HMDB0251442	Dipfluzine	C27H29FN2O	416.2263917	M-H	-	415.219116	7	198.646
415.22186	HMDB0007007	CPA(18:2(9Z,12Z)/0:0)	C21H37O6P	416.2327754	M-H	-	415.225499	9	200.3893333
415.22186	HMDB0014324	Ramipril	C23H32N2O5	416.2311221	M-H	-	415.223846	5	194.4205
376.23417	HMDB0041891	Famprofazone	C24H31N3O	377.2467126	M-H	-	376.239437	14	195.0293333
312.17216	HMDB0248184	alpha-(Dimethylaminomethyl)-2-(3-ethyl-5-methyl-4-isoxazolyl)-1H-indole-3-methanol	C18H23N3O2	313.179027	M-H	-	312.171751	1	179.9235
436.28313	HMDB0011152	LysoPE(P-16:0/0:0)	C21H44NO6P	437.2906247	M-H	-	436.283349	1	199.6526667
498.28968	HMDB0248934	Beloranib	C29H41NO6	499.293388	M-H	-	498.286112	7	218.5935
498.28968	HMDB0242411	Chenodeoxycholyltaurine	C26H45NO6S	499.2967593	M-H	-	498.289483	0	210
498.28968	HMDB0000951	Taurochenodesoxycholic acid	C26H45NO6S	499.2967589	M-H	-	498.289483	0	208.3953333
498.28968	HMDB0000896	Taurodeoxycholic acid	C26H45NO6S	499.2967589	M-H	-	498.289483	0	207.07675
498.28968	HMDB0000874	Tauroursodeoxycholic acid	C26H45NO6S	499.2967589	M-H	-	498.289483	0	209.997
372.14141	HMDB0258240	Sepimostat	C21H19N5O2	373.1538749	M-H	-	372.146599	14	188.34
273.03369	HMDB0250098	Chlorflurenol-methyl	C15H11ClO3	274.0396719	M-H	-	273.032396	5	159.079
273.03369	HMDB0302552	Heptulose	C7H15O9P	274.0453686	M-H	-	273.038093	16	147.6095
401.13729	HMDB0042015	Sulforidazine	C21H26N2O2S2	402.1435695	M-H	-	401.136293	2	191.46
716.52088	HMDB0114038	PE-NMe2(18:1(9Z)/14:0)	C39H76NO8P	717.5308554	M-H	-	716.523579	4	269.6476667
716.52088	HMDB0114011	PE-NMe2(18:1(11Z)/14:0)	C39H76NO8P	717.5308554	M-H	-	716.523579	4	269.3413333
716.52088	HMDB0113986	PE-NMe2(18:0/14:1(9Z))	C39H76NO8P	717.5308554	M-H	-	716.523579	4	266.112
716.52088	HMDB0113965	PE-NMe2(16:1(9Z)/16:0)	C39H76NO8P	717.5308554	M-H	-	716.523579	4	267.2063333
716.52088	HMDB0113139	PE-NMe(18:1(9Z)/15:0)	C39H76NO8P	717.5308554	M-H	-	716.523579	4	270.6366667
716.52088	HMDB0113112	PE-NMe(18:1(11Z)/15:0)	C39H76NO8P	717.5308554	M-H	-	716.523579	4	270.4783333
716.52088	HMDB0113853	PE-NMe2(14:1(9Z)/18:0)	C39H76NO8P	717.5308554	M-H	-	716.523579	4	266.855
716.52088	HMDB0113852	PE-NMe2(14:0/18:1(11Z))	C39H76NO8P	717.5308554	M-H	-	716.523579	4	267.649
716.52088	HMDB0113851	PE-NMe2(14:0/18:1(9Z))	C39H76NO8P	717.5308554	M-H	-	716.523579	4	268.778
716.52088	HMDB0113850	PE-NMe2(16:0/16:1(9Z))	C39H76NO8P	717.5308554	M-H	-	716.523579	4	268.926
716.52088	HMDB0112954	PE-NMe(15:0/18:1(11Z))	C39H76NO8P	717.5308554	M-H	-	716.523579	4	269.2883333
716.52088	HMDB0112953	PE-NMe(15:0/18:1(9Z))	C39H76NO8P	717.5308554	M-H	-	716.523579	4	270.4463333
716.52088	HMDB0009250	PE(20:1(11Z)/14:0)	C39H76NO8P	717.5308549	M-H	-	716.523579	4	268.3293333
716.52088	HMDB0009218	PE(20:0/14:1(9Z))	C39H76NO8P	717.5308549	M-H	-	716.523579	4	268.902
716.52088	HMDB0009055	PE(18:1(9Z)/16:0)	C39H76NO8P	717.5308554	M-H	-	716.523579	4	270.5616667
716.52088	HMDB0009022	PE(18:1(11Z)/16:0)	C39H76NO8P	717.5308554	M-H	-	716.523579	4	270.6346667
716.52088	HMDB0008990	PE(18:0/16:1(9Z))	C39H76NO8P	717.5308554	M-H	-	716.523579	4	267.4656667
716.52088	HMDB0008958	PE(16:1(9Z)/18:0)	C39H76NO8P	717.5308554	M-H	-	716.523579	4	269.579
716.52088	HMDB0008927	PE(16:0/18:1(9Z))	C39H76NO8P	717.5308554	M-H	-	716.523579	4	266.589
716.52088	HMDB0008926	PE(16:0/18:1(11Z))	C39H76NO8P	717.5308554	M-H	-	716.523579	4	266.703
716.52088	HMDB0008866	PE(14:1(9Z)/20:0)	C39H76NO8P	717.5308549	M-H	-	716.523579	4	267.4363333
716.52088	HMDB0008834	PE(14:0/20:1(11Z))	C39H76NO8P	717.5308549	M-H	-	716.523579	4	268.1013333
716.52088	HMDB0008000	PC(16:1(9Z)/15:0)	C39H76NO8P	717.5308549	M-H	-	716.523579	4	274.9005
716.52088	HMDB0007936	PC(15:0/16:1(9Z))	C39H76NO8P	717.5308549	M-H	-	716.523579	4	269.7555
885.53167	HMDB0270201	PG(22:5(4Z,7Z,10Z,13Z,19Z)-O(16,17)/22:4(7Z,10Z,13Z,16Z))	C50H79O11P	886.5360004	M-H	-	885.528724	3	293.078
885.53167	HMDB0270200	PG(22:4(7Z,10Z,13Z,16Z)/22:5(4Z,7Z,10Z,13Z,19Z)-O(16,17))	C50H79O11P	886.5360004	M-H	-	885.528724	3	291.1375
885.53167	HMDB0270197	PG(22:6(4Z,7Z,10Z,13E,15E,19Z)-OH(17)/22:4(7Z,10Z,13Z,16Z))	C50H79O11P	886.5360004	M-H	-	885.528724	3	294.483
885.53167	HMDB0270196	PG(22:4(7Z,10Z,13Z,16Z)/22:6(4Z,7Z,10Z,13E,15E,19Z)-OH(17))	C50H79O11P	886.5360004	M-H	-	885.528724	3	293.5635
885.53167	HMDB0270195	PG(22:6(4Z,7Z,10Z,12E,16Z,19Z)-OH(14)/22:4(7Z,10Z,13Z,16Z))	C50H79O11P	886.5360004	M-H	-	885.528724	3	295.813
885.53167	HMDB0270194	PG(22:4(7Z,10Z,13Z,16Z)/22:6(4Z,7Z,10Z,12E,16Z,19Z)-OH(14))	C50H79O11P	886.5360004	M-H	-	885.528724	3	294.888
885.53167	HMDB0270193	PG(22:6(4Z,8Z,10Z,13Z,16Z,19Z)-OH(7)/22:4(7Z,10Z,13Z,16Z))	C50H79O11P	886.5360004	M-H	-	885.528724	3	294.544
885.53167	HMDB0270192	PG(22:4(7Z,10Z,13Z,16Z)/22:6(4Z,8Z,10Z,13Z,16Z,19Z)-OH(7))	C50H79O11P	886.5360004	M-H	-	885.528724	3	295.1815
885.53167	HMDB0270191	PG(22:6(5Z,7Z,10Z,13Z,16Z,19Z)-OH(4)/22:4(7Z,10Z,13Z,16Z))	C50H79O11P	886.5360004	M-H	-	885.528724	3	293.963
885.53167	HMDB0270190	PG(22:4(7Z,10Z,13Z,16Z)/22:6(5Z,7Z,10Z,13Z,16Z,19Z)-OH(4))	C50H79O11P	886.5360004	M-H	-	885.528724	3	292.007
389.20986	HMDB0251364	Dilept	C21H30N2O5	390.2154721	M-H	-	389.208196	4	205.6
389.20986	HMDB0015180	Lubiprostone	C20H32F2O5	390.2217805	M-H	-	389.214505	12	198.3
505.98739	HMDB0059593	2-hydroxy-dATP	C10H16N5O13P3	506.9957452	M-H	-	505.988469	2	194.185
505.98739	HMDB0257997	[[(2R,5R)-5-(6-Aminopurin-9-yl)-3,4-dihydroxyoxolan-2-yl]methoxy-hydroxyphosphoryl] phosphono hydrogen phosphate	C10H16N5O13P3	506.9957452	M-H	-	505.988469	2	176.056
505.98739	HMDB0001440	dGTP	C10H16N5O13P3	506.9957452	M-H	-	505.988469	2	187.7872
505.98739	HMDB0000538	Adenosine triphosphate	C10H16N5O13P3	506.9957452	M-H	-	505.988469	2	186.6486
371.26962	HMDB0001984	Finasteride	C23H36N2O2	372.2776784	M-H	-	371.270402	2	192.4236667
420.25723	HMDB0038568	PC-M6	C27H35NO3	421.261694	M-H	-	420.254418	7	200.82
385.14295	HMDB0243502	Thioridazine 5-Sulfoxide	C21H26N2OS2	386.1486558	M-H	-	385.14138	4	185.513
385.14295	HMDB0015068	Mesoridazine	C21H26N2OS2	386.1486548	M-H	-	385.141379	4	186.763
402.14409	HMDB0253267	Hydroxyethylflurazepam	C21H23ClFN3O2	403.1462829	M-H	-	402.139007	13	192.7605
402.14409	HMDB0248295	Amibegron	C22H26ClNO4	403.155036	M-H	-	402.14776	9	191.971
402.14409	HMDB0014988	Perphenazine	C21H26ClN3OS	403.1485109	M-H	-	402.141235	7	188.784
437.26373	HMDB0007854	LysoPA(18:0/0:0)	C21H43O7P	438.2746407	M-H	-	437.267365	8	202.3125
437.26373	HMDB0007850	LysoPA(0:0/18:0)	C21H43O7P	438.2746402	M-H	-	437.267364	8	204.395
721.48087	HMDB0115541	PA(20:2(11Z,14Z)/18:3(9Z,12Z,15Z))	C41H71O8P	722.4886562	M-H	-	721.48138	1	270.2253333
721.48087	HMDB0115540	PA(20:2(11Z,14Z)/18:3(6Z,9Z,12Z))	C41H71O8P	722.4886562	M-H	-	721.48138	1	272.127
721.48087	HMDB0115524	PA(18:3(9Z,12Z,15Z)/20:2(11Z,14Z))	C41H71O8P	722.4886562	M-H	-	721.48138	1	271.8663333
721.48087	HMDB0115522	PA(18:3(6Z,9Z,12Z)/20:2(11Z,14Z))	C41H71O8P	722.4886562	M-H	-	721.48138	1	271.2403333
721.48087	HMDB0115521	PA(18:2(9Z,12Z)/20:3(8Z,11Z,14Z))	C41H71O8P	722.4886562	M-H	-	721.48138	1	270.323
721.48087	HMDB0115495	PA(20:3(8Z,11Z,14Z)/18:2(9Z,12Z))	C41H71O8P	722.4886562	M-H	-	721.48138	1	271.38
721.48087	HMDB0115378	PA(22:5(7Z,10Z,13Z,16Z,19Z)/16:0)	C41H71O8P	722.4886562	M-H	-	721.48138	1	274.245
721.48087	HMDB0115352	PA(22:5(4Z,7Z,10Z,13Z,16Z)/16:0)	C41H71O8P	722.4886562	M-H	-	721.48138	1	273.331
721.48087	HMDB0115327	PA(22:4(7Z,10Z,13Z,16Z)/16:1(9Z))	C41H71O8P	722.4886562	M-H	-	721.48138	1	277.503
721.48087	HMDB0116704	PA(20:5(5Z,8Z,11Z,14Z,17Z)/18:0)	C41H71O8P	722.4886562	M-H	-	721.48138	1	272.948
721.48087	HMDB0115177	PA(20:4(8Z,11Z,14Z,17Z)/18:1(11Z))	C41H71O8P	722.4886562	M-H	-	721.48138	1	274.038
721.48087	HMDB0115178	PA(20:4(8Z,11Z,14Z,17Z)/18:1(9Z))	C41H71O8P	722.4886562	M-H	-	721.48138	1	273.4646667
721.48087	HMDB0115151	PA(20:4(5Z,8Z,11Z,14Z)/18:1(9Z))	C41H71O8P	722.4886562	M-H	-	721.48138	1	271.914
721.48087	HMDB0115150	PA(20:4(5Z,8Z,11Z,14Z)/18:1(11Z))	C41H71O8P	722.4886562	M-H	-	721.48138	1	272.4846667
721.48087	HMDB0115126	PA(20:3(5Z,8Z,11Z)/18:2(9Z,12Z))	C41H71O8P	722.4886562	M-H	-	721.48138	1	269.461
721.48087	HMDB0115102	PA(20:1(11Z)/18:4(6Z,9Z,12Z,15Z))	C41H71O8P	722.4886562	M-H	-	721.48138	1	269.5033333
721.48087	HMDB0115040	PA(18:4(6Z,9Z,12Z,15Z)/20:1(11Z))	C41H71O8P	722.4886562	M-H	-	721.48138	1	270.597
721.48087	HMDB0114960	PA(18:2(9Z,12Z)/20:3(5Z,8Z,11Z))	C41H71O8P	722.4886562	M-H	-	721.48138	1	270.1013333
721.48087	HMDB0114935	PA(18:1(9Z)/20:4(8Z,11Z,14Z,17Z))	C41H71O8P	722.4886562	M-H	-	721.48138	1	267.9376667
721.48087	HMDB0114934	PA(18:1(9Z)/20:4(5Z,8Z,11Z,14Z))	C41H71O8P	722.4886562	M-H	-	721.48138	1	270.609
721.48087	HMDB0114909	PA(18:1(11Z)/20:4(5Z,8Z,11Z,14Z))	C41H71O8P	722.4886562	M-H	-	721.48138	1	271.0836667
721.48087	HMDB0114910	PA(18:1(11Z)/20:4(8Z,11Z,14Z,17Z))	C41H71O8P	722.4886562	M-H	-	721.48138	1	268.3866667
721.48087	HMDB0114886	PA(18:0/20:5(5Z,8Z,11Z,14Z,17Z))	C41H71O8P	722.4886562	M-H	-	721.48138	1	266.2323333
721.48087	HMDB0114867	PA(16:1(9Z)/22:4(7Z,10Z,13Z,16Z))	C41H71O8P	722.4886562	M-H	-	721.48138	1	272.4733333
721.48087	HMDB0114847	PA(16:0/22:5(4Z,7Z,10Z,13Z,16Z))	C41H71O8P	722.4886562	M-H	-	721.48138	1	268.888
721.48087	HMDB0114848	PA(16:0/22:5(7Z,10Z,13Z,16Z,19Z))	C41H71O8P	722.4886562	M-H	-	721.48138	1	267.1786667
443.27666	HMDB0249548	Calcitriol lactone	C27H40O5	444.2875744	M-H	-	443.280298	8	211.5
443.27666	HMDB0252552	Proliferin	C27H40O5	444.2875744	M-H	-	443.280298	8	212
443.27666	HMDB0000969	1,25-Dihydroxyvitamin D3-26,23-lactone	C27H40O5	444.2875744	M-H	-	443.280298	8	207.5883333
699.49631	HMDB0115535	PA(20:2(11Z,14Z)/16:0)	C39H73O8P	700.5043063	M-H	-	699.49703	1	267.247
699.49631	HMDB0115510	PA(16:0/20:2(11Z,14Z))	C39H73O8P	700.5043063	M-H	-	699.49703	1	265.8803333
699.49631	HMDB0115296	PA(22:2(13Z,16Z)/14:0)	C39H73O8P	700.5043063	M-H	-	699.49703	1	269.441
699.49631	HMDB0115271	PA(22:1(13Z)/14:1(9Z))	C39H73O8P	700.5043063	M-H	-	699.49703	1	269.0556667
699.49631	HMDB0115095	PA(20:1(11Z)/16:1(9Z))	C39H73O8P	700.5043063	M-H	-	699.49703	1	268.868
699.49631	HMDB0114951	PA(18:2(9Z,12Z)/18:0)	C39H73O8P	700.5043063	M-H	-	699.49703	1	265.9996667
699.49631	HMDB0114804	PA(14:1(9Z)/22:1(13Z))	C39H73O8P	700.5043063	M-H	-	699.49703	1	266.5143333
699.49631	HMDB0116699	PA(14:0/22:2(13Z,16Z))	C39H73O8P	700.5043063	M-H	-	699.49703	1	265.5386667
699.49631	HMDB0031129	9-Octadecenoic acid 1-[(phosphonoxy)methyl]-1,2-ethanediyl ester	C39H73O8P	700.5043058	M-H	-	699.49703	1	265.5223333
699.49631	HMDB0007865	PA(18:1(9Z)/18:1(9Z))	C39H73O8P	700.5043063	M-H	-	699.49703	1	264.367
699.49631	HMDB0007864	PA(18:1(9Z)/18:1(11Z))	C39H73O8P	700.5043063	M-H	-	699.49703	1	263.3413333
699.49631	HMDB0007863	PA(18:1(11Z)/18:1(9Z))	C39H73O8P	700.5043063	M-H	-	699.49703	1	265.7943333
699.49631	HMDB0007862	PA(18:1(11Z)/18:1(11Z))	C39H73O8P	700.5043063	M-H	-	699.49703	1	263.8606667
699.49631	HMDB0007861	PA(18:0/18:2(9Z,12Z))	C39H73O8P	700.5043058	M-H	-	699.49703	1	263.817
301.21749	HMDB0257252	Androst-5-en-3-one, 17-hydroxy-7-methyl-, (7alpha,17beta)-	C20H30O2	302.2245802	M-H	-	301.217304	1	181.9
301.21749	HMDB0255978	Oxendolone	C20H30O2	302.2245802	M-H	-	301.217304	1	180.3375
301.21749	HMDB0255730	Norethandrolone	C20H30O2	302.2245802	M-H	-	301.217304	1	183.7
301.21749	HMDB0254346	Matenon	C20H30O2	302.2245802	M-H	-	301.217304	1	183.4
301.21749	HMDB0251375	Dimethandrolone	C20H30O2	302.2245802	M-H	-	301.217304	1
301.21749	HMDB0245697	Icosa-2,4,6,8,10-pentaenoic acid	C20H30O2	302.2245802	M-H	-	301.217304	1	170.307
301.21749	HMDB0244583	14(R)-Hydroxy-retro-vitamin A	C20H30O2	302.2245802	M-H	-	301.217304	1	176.865
301.21749	HMDB0243801	1-(Carboxyethylthio)tetradecane	C17H34O2S	302.2279515	M-H	-	301.220676	11	177.3095
301.21749	HMDB0340935	(5Z,8Z,10E,12E,14Z)-icosa-5,8,10,12,14-pentaenoic acid	C20H30O2	302.2245802	M-H	-	301.217304	1
301.21749	HMDB0036811	Isopimaric acid	C20H30O2	302.2245802	M-H	-	301.217304	1	183.2
301.21749	HMDB0302664	(-)-Kaur-16-en-19-oic acid	C20H30O2	302.2245802	M-H	-	301.217304	1	182.221
301.21749	HMDB0259471	17-Epimethyltestosterone	C20H30O2	302.2245802	M-H	-	301.217304	1	183.5
301.21749	HMDB0242332	(1R,4Ar,7S)-1,4a,7-Trimethyl-7-vinyl-1,2,3,4,4a,6,7,8,8a,9,10,10a-dodecahydro-phenanthrene-1-carboxylic acid	C20H30O2	302.2245802	M-H	-	301.217304	1	183.3
301.21749	HMDB0244477	Eicosa-5,8,11,14,17-pentaenoic acid	C20H30O2	302.2245802	M-H	-	301.217304	1	173.682
301.21749	HMDB0041928	Methenolone	C20H30O2	302.2245802	M-H	-	301.217304	1	175.3925
301.21749	HMDB0247185	(1R,4R,5S,9R,10S,13R)-5,9-Dimethyl-14-methylidenetetracyclo[11.2.1.01,10.04,9]hexadecane-5-carboxylic acid	C20H30O2	302.2245802	M-H	-	301.217304	1	182.2
301.21749	HMDB0303785	19-Trachylobanoic acid	C20H30O2	302.2245802	M-H	-	301.217304	1	183.31
301.21749	HMDB0302100	Oryzalexin B	C20H30O2	302.2245802	M-H	-	301.217304	1	183.7215
301.21749	HMDB0302947	Salviol	C20H30O2	302.2245802	M-H	-	301.217304	1	184.913
301.21749	HMDB0301859	Oryzalexin A	C20H30O2	302.2245802	M-H	-	301.217304	1	183.276
301.21749	HMDB0035692	8,15-Isopimaradien-18-oic acid	C20H30O2	302.2245802	M-H	-	301.217304	1	175.8755
301.21749	HMDB0038172	8,13-Abietadien-18-oic acid	C20H30O2	302.2245802	M-H	-	301.217304	1	176.4323333
301.21749	HMDB0015655	Methyltestosterone	C20H30O2	302.2245802	M-H	-	301.217304	1	177.277
301.21749	HMDB0036805	8(17),12-Labdadiene-15,16-dial	C20H30O2	302.2245802	M-H	-	301.217304	1	175.198
301.21749	HMDB0036826	Cascarillone	C20H30O2	302.2245802	M-H	-	301.217304	1	176.9153333
301.21749	HMDB0038687	(ent-15beta,16beta)-15,16-Epoxy-3-kauranone	C20H30O2	302.2245802	M-H	-	301.217304	1	175.5295
301.21749	HMDB0036775	Yucalexin A16	C20H30O2	302.2245802	M-H	-	301.217304	1	174.7345
301.21749	HMDB0039486	ent-8(17),13(16),14-Labdatrien-18-oic acid	C20H30O2	302.2245802	M-H	-	301.217304	1	174.6145
301.21749	HMDB0036703	Siderone	C20H30O2	302.2245802	M-H	-	301.217304	1	175.566
301.21749	HMDB0036709	Yucalexin B14	C20H30O2	302.2245802	M-H	-	301.217304	1	175.9315
301.21749	HMDB0003598	Retinyl ester	C20H30O2	302.2245802	M-H	-	301.217304	1	183.544
301.21749	HMDB0001999	Eicosapentaenoic acid	C20H30O2	302.2245802	M-H	-	301.217304	1	180.2888
281.24709	HMDB0246833	Octadec-5-enoic acid	C18H34O2	282.2558803	M-H	-	281.248604	5	174.61
281.24709	HMDB0245277	Octadecenoic acid	C18H34O2	282.2558803	M-H	-	281.248604	5	174.0805
281.24709	HMDB0244344	11-Aoctadecenoic acid	C18H34O2	282.2558803	M-H	-	281.248604	5	175.3955
281.24709	HMDB0062703	Octadec-9-enoic Acid	C18H34O2	282.2558803	M-H	-	281.248604	5	176.3756667
281.24709	HMDB0062242	7Z-octadecenoic acid	C18H34O2	282.2558803	M-H	-	281.248604	5	178.5636667
281.24709	HMDB0041480	(Z)-13-Octadecenoic acid	C18H34O2	282.2558803	M-H	-	281.248604	5	175.856
281.24709	HMDB0304764	cis-12-Octadecenoic acid	C18H34O2	282.2558803	M-H	-	281.248604	5	181.6785
281.24709	HMDB0304817	trans-8-Elaidic acid	C18H34O2	282.2558803	M-H	-	281.248604	5	177.1435
281.24709	HMDB0304768	trans-15-Octadecenoic acid	C18H34O2	282.2558803	M-H	-	281.248604	5	176.3905
281.24709	HMDB0304767	trans-14-Octadecenoic acid	C18H34O2	282.2558803	M-H	-	281.248604	5	179.235
281.24709	HMDB0304769	trans-16-Octadecenoic acid	C18H34O2	282.2558803	M-H	-	281.248604	5	175.47
281.24709	HMDB0304770	trans-4-Octadecenoic acid	C18H34O2	282.2558803	M-H	-	281.248604	5	178.878
281.24709	HMDB0304766	trans-12-Octadecenoic acid	C18H34O2	282.2558803	M-H	-	281.248604	5	175.734
281.24709	HMDB0002080	Petroselinic acid	C18H34O2	282.2558803	M-H	-	281.248604	5	175.241
281.24709	HMDB0003231	Vaccenic acid	C18H34O2	282.2558803	M-H	-	281.248604	5	176.518
281.24709	HMDB0304765	cis-15-Octadecenoic acid	C18H34O2	282.2558803	M-H	-	281.248604	5	173.472
281.24709	HMDB0059871	Ethyl 9-hexadecenoate	C18H34O2	282.2558803	M-H	-	281.248604	5	177.572
281.24709	HMDB0303337	6-Octadecenoic acid	C18H34O2	282.2558803	M-H	-	281.248604	5	175.4665
281.24709	HMDB0302289	trans-10-Octadecenoic acid	C18H34O2	282.2558803	M-H	-	281.248604	5	177.1415
281.24709	HMDB0302159	7-Octadecenoic acid	C18H34O2	282.2558803	M-H	-	281.248604	5	176.5295
281.24709	HMDB0000207	Oleic acid	C18H34O2	282.2558803	M-H	-	281.248604	5	176.9866667
281.24709	HMDB0240219	cis-Vaccenic acid	C18H34O2	282.2558803	M-H	-	281.248604	5	176.66825
281.24709	HMDB0000573	Elaidic acid	C18H34O2	282.2558803	M-H	-	281.248604	5	177.556
764.52187	HMDB0285502	PE(20:4(5Z,7E,11Z,14Z)-OH(9)/P-18:1(9Z))	C43H76NO8P	765.5308554	M-H	-	764.523579	2	274.128
764.52187	HMDB0285501	PE(P-18:1(9Z)/20:4(5Z,7E,11Z,14Z)-OH(9))	C43H76NO8P	765.5308554	M-H	-	764.523579	2	275.4225
764.52187	HMDB0285500	PE(20:4(5E,8Z,12Z,14Z)-OH(11R)/P-18:1(9Z))	C43H76NO8P	765.5308554	M-H	-	764.523579	2	274.0285
764.52187	HMDB0285499	PE(P-18:1(9Z)/20:4(5E,8Z,12Z,14Z)-OH(11R))	C43H76NO8P	765.5308554	M-H	-	764.523579	2	261.0695
764.52187	HMDB0285498	PE(20:4(5Z,8Z,10E,14Z)-OH(12S)/P-18:1(9Z))	C43H76NO8P	765.5308554	M-H	-	764.523579	2	276.213
764.52187	HMDB0285497	PE(P-18:1(9Z)/20:4(5Z,8Z,10E,14Z)-OH(12S))	C43H76NO8P	765.5308554	M-H	-	764.523579	2	263.0985
764.52187	HMDB0285496	PE(20:4(5Z,8Z,11Z,13E)-OH(15S)/P-18:1(9Z))	C43H76NO8P	765.5308554	M-H	-	764.523579	2	276.279
764.52187	HMDB0285495	PE(P-18:1(9Z)/20:4(5Z,8Z,11Z,13E)-OH(15S))	C43H76NO8P	765.5308554	M-H	-	764.523579	2	262.1615
764.52187	HMDB0285494	PE(20:4(5Z,8Z,11Z,14Z)-OH(16R)/P-18:1(9Z))	C43H76NO8P	765.5308554	M-H	-	764.523579	2	274.3755
764.52187	HMDB0285493	PE(P-18:1(9Z)/20:4(5Z,8Z,11Z,14Z)-OH(16R))	C43H76NO8P	765.5308554	M-H	-	764.523579	2	260.6855
764.52187	HMDB0285492	PE(20:4(5Z,8Z,11Z,14Z)-OH(17)/P-18:1(9Z))	C43H76NO8P	765.5308554	M-H	-	764.523579	2	273.9615
764.52187	HMDB0285491	PE(P-18:1(9Z)/20:4(5Z,8Z,11Z,14Z)-OH(17))	C43H76NO8P	765.5308554	M-H	-	764.523579	2	271.9705
764.52187	HMDB0285490	PE(20:4(5Z,8Z,11Z,14Z)-OH(18R)/P-18:1(9Z))	C43H76NO8P	765.5308554	M-H	-	764.523579	2	272.46
764.52187	HMDB0285489	PE(P-18:1(9Z)/20:4(5Z,8Z,11Z,14Z)-OH(18R))	C43H76NO8P	765.5308554	M-H	-	764.523579	2	260.18
764.52187	HMDB0285488	PE(20:4(5Z,8Z,11Z,14Z)-OH(19S)/P-18:1(9Z))	C43H76NO8P	765.5308554	M-H	-	764.523579	2	273.4425
764.52187	HMDB0285487	PE(P-18:1(9Z)/20:4(5Z,8Z,11Z,14Z)-OH(19S))	C43H76NO8P	765.5308554	M-H	-	764.523579	2	261.482
764.52187	HMDB0285486	PE(20:4(6E,8Z,11Z,14Z)-OH(5S)/P-18:1(9Z))	C43H76NO8P	765.5308554	M-H	-	764.523579	2	275.4155
764.52187	HMDB0285485	PE(P-18:1(9Z)/20:4(6E,8Z,11Z,14Z)-OH(5S))	C43H76NO8P	765.5308554	M-H	-	764.523579	2	263.051
764.52187	HMDB0285484	PE(20:4(5Z,8Z,11Z,14Z)-OH(20)/P-18:1(9Z))	C43H76NO8P	765.5308554	M-H	-	764.523579	2	275.6775
764.52187	HMDB0285483	PE(P-18:1(9Z)/20:4(5Z,8Z,11Z,14Z)-OH(20))	C43H76NO8P	765.5308554	M-H	-	764.523579	2	280.399
764.52187	HMDB0285482	PE(20:3(8Z,11Z,14Z)-O(5,6)/P-18:1(9Z))	C43H76NO8P	765.5308554	M-H	-	764.523579	2	273.205
764.52187	HMDB0285481	PE(P-18:1(9Z)/20:3(8Z,11Z,14Z)-O(5,6))	C43H76NO8P	765.5308554	M-H	-	764.523579	2	277.0445
764.52187	HMDB0285480	PE(20:3(5Z,11Z,14Z)-O(8,9)/P-18:1(9Z))	C43H76NO8P	765.5308554	M-H	-	764.523579	2	271.104
764.52187	HMDB0285479	PE(P-18:1(9Z)/20:3(5Z,11Z,14Z)-O(8,9))	C43H76NO8P	765.5308554	M-H	-	764.523579	2	275.254
764.52187	HMDB0285478	PE(20:3(5Z,8Z,14Z)-O(11S,12R)/P-18:1(9Z))	C43H76NO8P	765.5308554	M-H	-	764.523579	2	270.69
764.52187	HMDB0285477	PE(P-18:1(9Z)/20:3(5Z,8Z,14Z)-O(11S,12R))	C43H76NO8P	765.5308554	M-H	-	764.523579	2	277.2425
764.52187	HMDB0285476	PE(20:3(5Z,8Z,11Z)-O(14R,15S)/P-18:1(9Z))	C43H76NO8P	765.5308554	M-H	-	764.523579	2	271.432
764.52187	HMDB0285475	PE(P-18:1(9Z)/20:3(5Z,8Z,11Z)-O(14R,15S))	C43H76NO8P	765.5308554	M-H	-	764.523579	2	274.198
764.52187	HMDB0285401	PE(20:4(5Z,7E,11Z,14Z)-OH(9)/P-18:1(11Z))	C43H76NO8P	765.5308554	M-H	-	764.523579	2	273.756
764.52187	HMDB0285400	PE(P-18:1(11Z)/20:4(5Z,7E,11Z,14Z)-OH(9))	C43H76NO8P	765.5308554	M-H	-	764.523579	2	276.219
764.52187	HMDB0285399	PE(20:4(5E,8Z,12Z,14Z)-OH(11R)/P-18:1(11Z))	C43H76NO8P	765.5308554	M-H	-	764.523579	2	272.6285
764.52187	HMDB0285398	PE(P-18:1(11Z)/20:4(5E,8Z,12Z,14Z)-OH(11R))	C43H76NO8P	765.5308554	M-H	-	764.523579	2	261.318
764.52187	HMDB0285397	PE(20:4(5Z,8Z,10E,14Z)-OH(12S)/P-18:1(11Z))	C43H76NO8P	765.5308554	M-H	-	764.523579	2	274.813
764.52187	HMDB0285396	PE(P-18:1(11Z)/20:4(5Z,8Z,10E,14Z)-OH(12S))	C43H76NO8P	765.5308554	M-H	-	764.523579	2	263.3475
764.52187	HMDB0285395	PE(20:4(5Z,8Z,11Z,13E)-OH(15S)/P-18:1(11Z))	C43H76NO8P	765.5308554	M-H	-	764.523579	2	274.8785
764.52187	HMDB0285394	PE(P-18:1(11Z)/20:4(5Z,8Z,11Z,13E)-OH(15S))	C43H76NO8P	765.5308554	M-H	-	764.523579	2	262.4105
764.52187	HMDB0285393	PE(20:4(5Z,8Z,11Z,14Z)-OH(16R)/P-18:1(11Z))	C43H76NO8P	765.5308554	M-H	-	764.523579	2	273.0165
764.52187	HMDB0285392	PE(P-18:1(11Z)/20:4(5Z,8Z,11Z,14Z)-OH(16R))	C43H76NO8P	765.5308554	M-H	-	764.523579	2	260.9345
764.52187	HMDB0285391	PE(20:4(5Z,8Z,11Z,14Z)-OH(17)/P-18:1(11Z))	C43H76NO8P	765.5308554	M-H	-	764.523579	2	272.933
764.52187	HMDB0285390	PE(P-18:1(11Z)/20:4(5Z,8Z,11Z,14Z)-OH(17))	C43H76NO8P	765.5308554	M-H	-	764.523579	2	272.767
764.52187	HMDB0285389	PE(20:4(5Z,8Z,11Z,14Z)-OH(18R)/P-18:1(11Z))	C43H76NO8P	765.5308554	M-H	-	764.523579	2	271.101
764.52187	HMDB0285388	PE(P-18:1(11Z)/20:4(5Z,8Z,11Z,14Z)-OH(18R))	C43H76NO8P	765.5308554	M-H	-	764.523579	2	260.429
764.52187	HMDB0285387	PE(20:4(5Z,8Z,11Z,14Z)-OH(19S)/P-18:1(11Z))	C43H76NO8P	765.5308554	M-H	-	764.523579	2	272.084
764.52187	HMDB0285386	PE(P-18:1(11Z)/20:4(5Z,8Z,11Z,14Z)-OH(19S))	C43H76NO8P	765.5308554	M-H	-	764.523579	2	261.731
764.52187	HMDB0285385	PE(20:4(6E,8Z,11Z,14Z)-OH(5S)/P-18:1(11Z))	C43H76NO8P	765.5308554	M-H	-	764.523579	2	274.0155
764.52187	HMDB0285384	PE(P-18:1(11Z)/20:4(6E,8Z,11Z,14Z)-OH(5S))	C43H76NO8P	765.5308554	M-H	-	764.523579	2	263.247
764.52187	HMDB0285383	PE(20:4(5Z,8Z,11Z,14Z)-OH(20)/P-18:1(11Z))	C43H76NO8P	765.5308554	M-H	-	764.523579	2	275.3055
764.52187	HMDB0285382	PE(P-18:1(11Z)/20:4(5Z,8Z,11Z,14Z)-OH(20))	C43H76NO8P	765.5308554	M-H	-	764.523579	2	281.405
764.52187	HMDB0285381	PE(20:3(8Z,11Z,14Z)-O(5,6)/P-18:1(11Z))	C43H76NO8P	765.5308554	M-H	-	764.523579	2	273.567
764.52187	HMDB0285380	PE(P-18:1(11Z)/20:3(8Z,11Z,14Z)-O(5,6))	C43H76NO8P	765.5308554	M-H	-	764.523579	2	277.9985
764.52187	HMDB0285379	PE(20:3(5Z,11Z,14Z)-O(8,9)/P-18:1(11Z))	C43H76NO8P	765.5308554	M-H	-	764.523579	2	271.4655
764.52187	HMDB0285378	PE(P-18:1(11Z)/20:3(5Z,11Z,14Z)-O(8,9))	C43H76NO8P	765.5308554	M-H	-	764.523579	2	276.199
764.52187	HMDB0285377	PE(20:3(5Z,8Z,14Z)-O(11S,12R)/P-18:1(11Z))	C43H76NO8P	765.5308554	M-H	-	764.523579	2	271.0515
764.52187	HMDB0285376	PE(P-18:1(11Z)/20:3(5Z,8Z,14Z)-O(11S,12R))	C43H76NO8P	765.5308554	M-H	-	764.523579	2	278.247
764.52187	HMDB0285375	PE(20:3(5Z,8Z,11Z)-O(14R,15S)/P-18:1(11Z))	C43H76NO8P	765.5308554	M-H	-	764.523579	2	271.7935
764.52187	HMDB0285374	PE(P-18:1(11Z)/20:3(5Z,8Z,11Z)-O(14R,15S))	C43H76NO8P	765.5308554	M-H	-	764.523579	2	275.143
764.52187	HMDB0285341	PE(20:5(6E,8Z,11Z,14Z,17Z)-OH(5)/P-18:0)	C43H76NO8P	765.5308554	M-H	-	764.523579	2	273.762
764.52187	HMDB0285340	PE(P-18:0/20:5(6E,8Z,11Z,14Z,17Z)-OH(5))	C43H76NO8P	765.5308554	M-H	-	764.523579	2	259.8625
764.52187	HMDB0285339	PE(20:5(5Z,8Z,10E,14Z,17Z)-OH(12)/P-18:0)	C43H76NO8P	765.5308554	M-H	-	764.523579	2	273.0235
764.52187	HMDB0285338	PE(P-18:0/20:5(5Z,8Z,10E,14Z,17Z)-OH(12))	C43H76NO8P	765.5308554	M-H	-	764.523579	2	260.7005
764.52187	HMDB0285337	PE(20:5(5Z,8Z,11Z,14Z,16E)-OH(18)/P-18:0)	C43H76NO8P	765.5308554	M-H	-	764.523579	2	273.512
764.52187	HMDB0285336	PE(P-18:0/20:5(5Z,8Z,11Z,14Z,16E)-OH(18))	C43H76NO8P	765.5308554	M-H	-	764.523579	2	259.018
764.52187	HMDB0285335	PE(20:5(5Z,8Z,11Z,14Z,16E)-OH(18R)/P-18:0)	C43H76NO8P	765.5308554	M-H	-	764.523579	2	271.3005
764.52187	HMDB0285334	PE(P-18:0/20:5(5Z,8Z,11Z,14Z,16E)-OH(18R))	C43H76NO8P	765.5308554	M-H	-	764.523579	2	265.6635
764.52187	HMDB0285323	PE(20:4(5Z,8Z,11Z,13E)+=O(15)/P-18:0)	C43H76NO8P	765.5308554	M-H	-	764.523579	2	275.4985
764.52187	HMDB0285322	PE(P-18:0/20:4(5Z,8Z,11Z,13E)+=O(15))	C43H76NO8P	765.5308554	M-H	-	764.523579	2	263.9025
764.52187	HMDB0285321	PE(20:4(6E,8Z,11Z,14Z)+=O(5)/P-18:0)	C43H76NO8P	765.5308554	M-H	-	764.523579	2	275.5375
764.52187	HMDB0285320	PE(P-18:0/20:4(6E,8Z,11Z,14Z)+=O(5))	C43H76NO8P	765.5308554	M-H	-	764.523579	2	265.2655
764.52187	HMDB0114549	PE-NMe2(22:5(7Z,10Z,13Z,16Z,19Z)/14:0)	C43H76NO8P	765.5308554	M-H	-	764.523579	2	274.1263333
764.52187	HMDB0114523	PE-NMe2(22:5(4Z,7Z,10Z,13Z,16Z)/14:0)	C43H76NO8P	765.5308554	M-H	-	764.523579	2	275.0216667
764.52187	HMDB0114496	PE-NMe2(22:4(7Z,10Z,13Z,16Z)/14:1(9Z))	C43H76NO8P	765.5308554	M-H	-	764.523579	2	277.6443333
764.52187	HMDB0114384	PE-NMe2(20:5(5Z,8Z,11Z,14Z,17Z)/16:0)	C43H76NO8P	765.5308554	M-H	-	764.523579	2	273.986
764.52187	HMDB0114356	PE-NMe2(20:4(8Z,11Z,14Z,17Z)/16:1(9Z))	C43H76NO8P	765.5308554	M-H	-	764.523579	2	283.3916667
764.52187	HMDB0114328	PE-NMe2(20:4(5Z,8Z,11Z,14Z)/16:1(9Z))	C43H76NO8P	765.5308554	M-H	-	764.523579	2	283.648
764.52187	HMDB0114158	PE-NMe2(18:4(6Z,9Z,12Z,15Z)/18:1(11Z))	C43H76NO8P	765.5308554	M-H	-	764.523579	2	281.5976667
764.52187	HMDB0114159	PE-NMe2(18:4(6Z,9Z,12Z,15Z)/18:1(9Z))	C43H76NO8P	765.5308554	M-H	-	764.523579	2	281.3953333
764.52187	HMDB0114131	PE-NMe2(18:3(9Z,12Z,15Z)/18:2(9Z,12Z))	C43H76NO8P	765.5308554	M-H	-	764.523579	2	274.203
764.52187	HMDB0114102	PE-NMe2(18:3(6Z,9Z,12Z)/18:2(9Z,12Z))	C43H76NO8P	765.5308554	M-H	-	764.523579	2	274.4166667
764.52187	HMDB0114075	PE-NMe2(18:2(9Z,12Z)/18:3(9Z,12Z,15Z))	C43H76NO8P	765.5308554	M-H	-	764.523579	2	275.2403333
764.52187	HMDB0114074	PE-NMe2(18:2(9Z,12Z)/18:3(6Z,9Z,12Z))	C43H76NO8P	765.5308554	M-H	-	764.523579	2	277.0286667
764.52187	HMDB0114047	PE-NMe2(18:1(9Z)/18:4(6Z,9Z,12Z,15Z))	C43H76NO8P	765.5308554	M-H	-	764.523579	2	269.056
764.52187	HMDB0114020	PE-NMe2(18:1(11Z)/18:4(6Z,9Z,12Z,15Z))	C43H76NO8P	765.5308554	M-H	-	764.523579	2	269.6413333
764.52187	HMDB0113974	PE-NMe2(16:1(9Z)/20:4(8Z,11Z,14Z,17Z))	C43H76NO8P	765.5308554	M-H	-	764.523579	2	266.665
764.52187	HMDB0113973	PE-NMe2(16:1(9Z)/20:4(5Z,8Z,11Z,14Z))	C43H76NO8P	765.5308554	M-H	-	764.523579	2	267.955
764.52187	HMDB0113952	PE-NMe2(16:0/20:5(5Z,8Z,11Z,14Z,17Z))	C43H76NO8P	765.5308554	M-H	-	764.523579	2	272.4536667
764.52187	HMDB0113912	PE-NMe2(14:1(9Z)/22:4(7Z,10Z,13Z,16Z))	C43H76NO8P	765.5308554	M-H	-	764.523579	2	272.321
764.52187	HMDB0113895	PE-NMe2(14:0/22:5(7Z,10Z,13Z,16Z,19Z))	C43H76NO8P	765.5308554	M-H	-	764.523579	2	275.4646667
764.52187	HMDB0113894	PE-NMe2(14:0/22:5(4Z,7Z,10Z,13Z,16Z))	C43H76NO8P	765.5308554	M-H	-	764.523579	2	277.1826667
764.52187	HMDB0113648	PE-NMe(22:5(7Z,10Z,13Z,16Z,19Z)/15:0)	C43H76NO8P	765.5308554	M-H	-	764.523579	2	277.9826667
764.52187	HMDB0113622	PE-NMe(22:5(4Z,7Z,10Z,13Z,16Z)/15:0)	C43H76NO8P	765.5308554	M-H	-	764.523579	2	278.7986667
764.52187	HMDB0113035	PE-NMe(15:0/22:5(4Z,7Z,10Z,13Z,16Z))	C43H76NO8P	765.5308554	M-H	-	764.523579	2	276.846
764.52187	HMDB0112978	PE-NMe(15:0/22:5(7Z,10Z,13Z,16Z,19Z))	C43H76NO8P	765.5308554	M-H	-	764.523579	2	275.109
764.52187	HMDB0009649	PE(22:5(7Z,10Z,13Z,16Z,19Z)/16:0)	C43H76NO8P	765.5308549	M-H	-	764.523579	2	278.03
764.52187	HMDB0009616	PE(22:5(4Z,7Z,10Z,13Z,16Z)/16:0)	C43H76NO8P	765.5308549	M-H	-	764.523579	2	274.7925
764.52187	HMDB0009584	PE(22:4(7Z,10Z,13Z,16Z)/16:1(9Z))	C43H76NO8P	765.5308549	M-H	-	764.523579	2	281.4713333
764.52187	HMDB0009453	PE(20:5(5Z,8Z,11Z,14Z,17Z)/18:0)	C43H76NO8P	765.5308549	M-H	-	764.523579	2	276.683
764.52187	HMDB0009421	PE(20:4(8Z,11Z,14Z,17Z)/18:1(11Z))	C43H76NO8P	765.5308549	M-H	-	764.523579	2	279.76
764.52187	HMDB0009422	PE(20:4(8Z,11Z,14Z,17Z)/18:1(9Z))	C43H76NO8P	765.5308549	M-H	-	764.523579	2	280.016
764.52187	HMDB0009389	PE(20:4(5Z,8Z,11Z,14Z)/18:1(9Z))	C43H76NO8P	765.5308549	M-H	-	764.523579	2	277.984
764.52187	HMDB0009388	PE(20:4(5Z,8Z,11Z,14Z)/18:1(11Z))	C43H76NO8P	765.5308549	M-H	-	764.523579	2	277.728
764.52187	HMDB0009357	PE(20:3(8Z,11Z,14Z)/18:2(9Z,12Z))	C43H76NO8P	765.5308549	M-H	-	764.523579	2	282.684
764.52187	HMDB0009324	PE(20:3(5Z,8Z,11Z)/18:2(9Z,12Z))	C43H76NO8P	765.5308549	M-H	-	764.523579	2	280.3126667
764.52187	HMDB0009293	PE(20:2(11Z,14Z)/18:3(9Z,12Z,15Z))	C43H76NO8P	765.5308549	M-H	-	764.523579	2	278.141
764.52187	HMDB0009292	PE(20:2(11Z,14Z)/18:3(6Z,9Z,12Z))	C43H76NO8P	765.5308549	M-H	-	764.523579	2	279.614
764.52187	HMDB0009261	PE(20:1(11Z)/18:4(6Z,9Z,12Z,15Z))	C43H76NO8P	765.5308549	M-H	-	764.523579	2	277.088
764.52187	HMDB0009197	PE(18:4(6Z,9Z,12Z,15Z)/20:1(11Z))	C43H76NO8P	765.5308549	M-H	-	764.523579	2	281.346
764.52187	HMDB0009165	PE(18:3(9Z,12Z,15Z)/20:2(11Z,14Z))	C43H76NO8P	765.5308549	M-H	-	764.523579	2	282.5943333
764.52187	HMDB0009132	PE(18:3(6Z,9Z,12Z)/20:2(11Z,14Z))	C43H76NO8P	765.5308549	M-H	-	764.523579	2	281.611
764.52187	HMDB0009101	PE(18:2(9Z,12Z)/20:3(8Z,11Z,14Z))	C43H76NO8P	765.5308549	M-H	-	764.523579	2	277.0873333
764.52187	HMDB0009100	PE(18:2(9Z,12Z)/20:3(5Z,8Z,11Z))	C43H76NO8P	765.5308549	M-H	-	764.523579	2	278.099
764.52187	HMDB0009069	PE(18:1(9Z)/20:4(5Z,8Z,11Z,14Z))	C43H76NO8P	765.5308549	M-H	-	764.523579	2	279.3186667
764.52187	HMDB0009070	PE(18:1(9Z)/20:4(8Z,11Z,14Z,17Z))	C43H76NO8P	765.5308549	M-H	-	764.523579	2	276.6366667
764.52187	HMDB0009037	PE(18:1(11Z)/20:4(8Z,11Z,14Z,17Z))	C43H76NO8P	765.5308549	M-H	-	764.523579	2	277.2953333
764.52187	HMDB0009036	PE(18:1(11Z)/20:4(5Z,8Z,11Z,14Z))	C43H76NO8P	765.5308549	M-H	-	764.523579	2	279.9793333
764.52187	HMDB0009005	PE(18:0/20:5(5Z,8Z,11Z,14Z,17Z))	C43H76NO8P	765.5308549	M-H	-	764.523579	2	271.06
764.52187	HMDB0008976	PE(16:1(9Z)/22:4(7Z,10Z,13Z,16Z))	C43H76NO8P	765.5308549	M-H	-	764.523579	2	280.0623333
764.52187	HMDB0008945	PE(16:0/22:5(7Z,10Z,13Z,16Z,19Z))	C43H76NO8P	765.5308549	M-H	-	764.523579	2	268.5876667
764.52187	HMDB0008944	PE(16:0/22:5(4Z,7Z,10Z,13Z,16Z))	C43H76NO8P	765.5308549	M-H	-	764.523579	2	270.1586667
764.52187	HMDB0008494	PC(20:5(5Z,8Z,11Z,14Z,17Z)/15:0)	C43H76NO8P	765.5308549	M-H	-	764.523579	2	276.221
764.52187	HMDB0007951	PC(15:0/20:5(5Z,8Z,11Z,14Z,17Z))	C43H76NO8P	765.5308549	M-H	-	764.523579	2	266.3955
401.14077	HMDB0042015	Sulforidazine	C21H26N2O2S2	402.1435695	M-H	-	401.136293	11	191.46
401.14077	HMDB0041514	Benzyl O-[arabinofuranosyl-(1->6)-glucoside]	C18H26O10	402.1525971	M-H	-	401.145321	11	185.479
401.14077	HMDB0041190	Benzyl beta-primeveroside	C18H26O10	402.1525971	M-H	-	401.145321	11	184.585
401.14077	HMDB0303056	Benzyl 6-O-beta-D-apiofuranosyl-beta-D-glucoside	C18H26O10	402.1525971	M-H	-	401.145321	11	187.5095
346.0534	HMDB0248821	Zidovudine monophosphate	C10H14N5O7P	347.0630848	M-H	-	346.055809	7	165.643
346.0534	HMDB0258140	[(2R,5R)-5-(6-Aminopurin-9-yl)-4-hydroxy-2-(hydroxymethyl)oxolan-3-yl] dihydrogen phosphate	C10H14N5O7P	347.0630848	M-H	-	346.055809	7	168.348
346.0534	HMDB0059594	2-hydroxy-dAMP	C10H14N5O7P	347.0630843	M-H	-	346.055808	7	170.952
346.0534	HMDB0014096	5'-Hydroxypiroxicam	C15H13N3O5S	347.0575912	M-H	-	346.050315	9	175.7386667
346.0534	HMDB0011617	Adenosine 2'-phosphate	C10H14N5O7P	347.0630843	M-H	-	346.055808	7	168.2416667
346.0534	HMDB0003540	3'-AMP	C10H14N5O7P	347.0630843	M-H	-	346.055808	7	169.5215
346.0534	HMDB0001044	2'-Deoxyguanosine 5'-monophosphate	C10H14N5O7P	347.0630843	M-H	-	346.055808	7	169.4855
346.0534	HMDB0000045	Adenosine monophosphate	C10H14N5O7P	347.0630843	M-H	-	346.055808	7	170.0561667
385.14563	HMDB0243502	Thioridazine 5-Sulfoxide	C21H26N2OS2	386.1486558	M-H	-	385.14138	11	185.513
385.14563	HMDB0039570	Methylsyringin	C18H26O9	386.1576824	M-H	-	385.150406	12	189.4166667
385.14563	HMDB0015068	Mesoridazine	C21H26N2OS2	386.1486548	M-H	-	385.141379	11	186.763
1383.8314	HMDB0011897	Ganglioside GM2 (d18:0/18:0)	C68H124N2O26	1384.844232	M-H	-	1383.836956	4	327.897
426.02203	HMDB0248820	Zidovudine diphosphate	C10H15N5O10P2	427.0294157	M-H	-	426.02214	0	176.102
426.02203	HMDB0247869	[(2S,3R,4R,5R)-5-(6-Aminopurin-9-yl)-3,4-dihydroxyoxolan-2-yl]methyl phosphono hydrogen phosphate	C10H15N5O10P2	427.0294147	M-H	-	426.022139	0	180.3
426.02203	HMDB0001341	ADP	C10H15N5O10P2	427.0294147	M-H	-	426.022139	0	174.766
426.02203	HMDB0000960	dGDP	C10H15N5O10P2	427.0294147	M-H	-	426.022139	0	177.464
426.02203	HMDB0000061	Adenosine 3',5'-diphosphate	C10H15N5O10P2	427.0294147	M-H	-	426.022139	0	179.1412
768.55385	HMDB0285373	PE(20:3(6,8,11)-OH(5)/P-18:0)	C43H80NO8P	769.5621555	M-H	-	768.55488	1	277.358
768.55385	HMDB0285372	PE(P-18:0/20:3(6,8,11)-OH(5))	C43H80NO8P	769.5621555	M-H	-	768.55488	1	278.868
768.55385	HMDB0114243	PE-NMe2(20:2(11Z,14Z)/16:1(9Z))	C43H80NO8P	769.5621555	M-H	-	768.55488	1	282.3736667
768.55385	HMDB0113970	PE-NMe2(16:1(9Z)/20:2(11Z,14Z))	C43H80NO8P	769.5621555	M-H	-	768.55488	1	278.6383333
768.55385	HMDB0114467	PE-NMe2(22:2(13Z,16Z)/14:1(9Z))	C43H80NO8P	769.5621555	M-H	-	768.55488	1	286.3113333
768.55385	HMDB0114299	PE-NMe2(20:3(8Z,11Z,14Z)/16:0)	C43H80NO8P	769.5621555	M-H	-	768.55488	1	285.6603333
768.55385	HMDB0114271	PE-NMe2(20:3(5Z,8Z,11Z)/16:0)	C43H80NO8P	769.5621555	M-H	-	768.55488	1	283.4586667
768.55385	HMDB0114128	PE-NMe2(18:3(9Z,12Z,15Z)/18:0)	C43H80NO8P	769.5621555	M-H	-	768.55488	1	283.6723333
768.55385	HMDB0114099	PE-NMe2(18:3(6Z,9Z,12Z)/18:0)	C43H80NO8P	769.5621555	M-H	-	768.55488	1	281.9083333
768.55385	HMDB0114071	PE-NMe2(18:2(9Z,12Z)/18:1(11Z))	C43H80NO8P	769.5621555	M-H	-	768.55488	1	278.3716667
768.55385	HMDB0114072	PE-NMe2(18:2(9Z,12Z)/18:1(9Z))	C43H80NO8P	769.5621555	M-H	-	768.55488	1	277.6006667
768.55385	HMDB0114044	PE-NMe2(18:1(9Z)/18:2(9Z,12Z))	C43H80NO8P	769.5621555	M-H	-	768.55488	1	279.0396667
768.55385	HMDB0114017	PE-NMe2(18:1(11Z)/18:2(9Z,12Z))	C43H80NO8P	769.5621555	M-H	-	768.55488	1	279.6933333
768.55385	HMDB0113991	PE-NMe2(18:0/18:3(6Z,9Z,12Z))	C43H80NO8P	769.5621555	M-H	-	768.55488	1	271.6316667
768.55385	HMDB0113992	PE-NMe2(18:0/18:3(9Z,12Z,15Z))	C43H80NO8P	769.5621555	M-H	-	768.55488	1	270.7663333
768.55385	HMDB0113950	PE-NMe2(16:0/20:3(8Z,11Z,14Z))	C43H80NO8P	769.5621555	M-H	-	768.55488	1	268.9343333
768.55385	HMDB0113949	PE-NMe2(16:0/20:3(5Z,8Z,11Z))	C43H80NO8P	769.5621555	M-H	-	768.55488	1	268.983
768.55385	HMDB0113911	PE-NMe2(14:1(9Z)/22:2(13Z,16Z))	C43H80NO8P	769.5621555	M-H	-	768.55488	1	267.9883333
768.55385	HMDB0009551	PE(22:2(13Z,16Z)/16:1(9Z))	C43H80NO8P	769.5621551	M-H	-	768.554879	1	282.4033333
768.55385	HMDB0009354	PE(20:3(8Z,11Z,14Z)/18:0)	C43H80NO8P	769.5621551	M-H	-	768.554879	1	281.544
768.55385	HMDB0009321	PE(20:3(5Z,8Z,11Z)/18:0)	C43H80NO8P	769.5621551	M-H	-	768.554879	1	279.6393333
768.55385	HMDB0009289	PE(20:2(11Z,14Z)/18:1(11Z))	C43H80NO8P	769.5621551	M-H	-	768.554879	1	285.7793333
768.55385	HMDB0009290	PE(20:2(11Z,14Z)/18:1(9Z))	C43H80NO8P	769.5621551	M-H	-	768.554879	1	284.998
768.55385	HMDB0009258	PE(20:1(11Z)/18:2(9Z,12Z))	C43H80NO8P	769.5621551	M-H	-	768.554879	1	282.8693333
768.55385	HMDB0009226	PE(20:0/18:3(6Z,9Z,12Z))	C43H80NO8P	769.5621551	M-H	-	768.554879	1	279.1616667
768.55385	HMDB0009227	PE(20:0/18:3(9Z,12Z,15Z))	C43H80NO8P	769.5621551	M-H	-	768.554879	1	276.1173333
768.55385	HMDB0009163	PE(18:3(9Z,12Z,15Z)/20:0)	C43H80NO8P	769.5621551	M-H	-	768.554879	1	284.1883333
768.55385	HMDB0009130	PE(18:3(6Z,9Z,12Z)/20:0)	C43H80NO8P	769.5621551	M-H	-	768.554879	1	283.787
768.55385	HMDB0009098	PE(18:2(9Z,12Z)/20:1(11Z))	C43H80NO8P	769.5621551	M-H	-	768.554879	1	284.579
768.55385	HMDB0009066	PE(18:1(9Z)/20:2(11Z,14Z))	C43H80NO8P	769.5621551	M-H	-	768.554879	1	276.8933333
768.55385	HMDB0009033	PE(18:1(11Z)/20:2(11Z,14Z))	C43H80NO8P	769.5621551	M-H	-	768.554879	1	276.841
768.55385	HMDB0009002	PE(18:0/20:3(8Z,11Z,14Z))	C43H80NO8P	769.5621551	M-H	-	768.554879	1	280.968
768.55385	HMDB0009001	PE(18:0/20:3(5Z,8Z,11Z))	C43H80NO8P	769.5621551	M-H	-	768.554879	1	281.072
768.55385	HMDB0008975	PE(16:1(9Z)/22:2(13Z,16Z))	C43H80NO8P	769.5621551	M-H	-	768.554879	1	279.4293333
768.55385	HMDB0008396	PC(20:3(8Z,11Z,14Z)/15:0)	C43H80NO8P	769.5621551	M-H	-	768.554879	1	274.928
768.55385	HMDB0008363	PC(20:3(5Z,8Z,11Z)/15:0)	C43H80NO8P	769.5621551	M-H	-	768.554879	1	272.6475
768.55385	HMDB0007948	PC(15:0/20:3(8Z,11Z,14Z))	C43H80NO8P	769.5621551	M-H	-	768.554879	1	269.5155
768.55385	HMDB0007947	PC(15:0/20:3(5Z,8Z,11Z))	C43H80NO8P	769.5621551	M-H	-	768.554879	1	271.699
371.13831	HMDB0242525	(2R,3S,4S,5R,6S)-2-(Hydroxymethyl)-6-[4-(3-hydroxyprop-1-enyl)-2,6-dimethoxyphenoxy]oxane-3,4,5-triol	C17H24O9	372.1420324	M-H	-	371.134756	10	181.5155
371.13831	HMDB0039234	Citrusin E	C17H24O9	372.1420324	M-H	-	371.134756	10	185.7403333
371.13831	HMDB0002873	Deacetyldiltiazem	C20H24N2O3S	372.1507633	M-H	-	371.143487	14	187.335
303.13345	HMDB0251608	Cedpht	C21H20O2	304.1463299	M-H	-	303.139054	18	168.679
303.13345	HMDB0247365	2-[(2-Amino-2-oxoethyl)-[(2S)-2-[(2-amino-2-oxoethyl)-(carboxymethyl)amino]propyl]amino]acetic acid	C11H20N4O6	304.1382844	M-H	-	303.131008	8	166.576
303.13345	HMDB0244641	7-Hydroxy-5-methoxy-4-methyl-3-(4-methylpiperazin-1-yl)-2H-chromen-2-one	C16H20N2O4	304.1423071	M-H	-	303.135031	5	176.42
362.05061	HMDB0240586	Guanosine 2'-monophosphate	C10H14N5O8P	363.057999	M-H	-	362.050723	0	169.6995
362.05061	HMDB0240587	Guanosine 3'-monophosphate	C10H14N5O8P	363.057999	M-H	-	362.050723	0	168.2575
362.05061	HMDB0059639	Cyclic pyranopterin monophosphate	C10H14N5O8P	363.057999	M-H	-	362.050723	0	173.666
362.05061	HMDB0257693	[(2R,5R)-5-(2-Amino-6-oxo-1H-purin-9-yl)-3,4-dihydroxyoxolan-2-yl]methyl dihydrogen phosphate	C10H14N5O8P	363.057999	M-H	-	362.050723	0	171.9765
362.05061	HMDB0011670	8-Oxo-dGMP	C10H14N5O8P	363.057999	M-H	-	362.050723	0	172.0343333
362.05061	HMDB0001397	Guanosine monophosphate	C10H14N5O8P	363.057999	M-H	-	362.050723	0	171.5362
700.49919	HMDB0258356	Soblidotin	C39H67N5O6	701.5091349	M-H	-	700.501859	4	261.241
384.13787	HMDB0060498	NNAL-N-glucuronide	C16H24N3O8	386.1563398	M-H	-	384.141788	10	184.7563333
384.13787	HMDB0060383	4-(Methylnitrosamino)-1-(3-pyridyl)-1-butanol glucuronide	C16H23N3O8	385.1485147	M-H	-	384.141239	9	183.8583333
370.13467	HMDB0248345	Amocarzine	C18H21N5O2S	371.1415961	M-H	-	370.13432	1	181.812
370.13467	HMDB0247120	4-(1-Isopropyl-2-methyl-1H-imidazol-5-yl)-N-(4-(methylsulfonyl)phenyl)pyrimidin-2-amine	C18H21N5O2S	371.1415961	M-H	-	370.13432	1	183.125
370.13467	HMDB0030171	N-Methyl-14-O-demethylepiporphyroxine	C20H21NO6	371.1368874	M-H	-	370.129611	14	187.8076667
362.23713	HMDB0242043	N-Lauroyl Tyrosine	C21H33NO4	363.2409585	M-H	-	362.233683	10	191.5165
362.23713	HMDB0240594	N-Palmitoyltaurine	C18H37NO4S	363.2443298	M-H	-	362.237054	0	190.047
439.22569	HMDB0255509	Nemiralisib	C26H28N6O	440.2324595	M-H	-	439.225184	1	206.863
439.22569	HMDB0247885	3-[2-[[(1S,2R,3S)-3-[4-(Pentylcarbamoyl)-1,3-oxazol-2-yl]-7-oxabicyclo[2.2.1]heptan-2-yl]methyl]phenyl]propanoic acid	C25H32N2O5	440.2311221	M-H	-	439.223846	4	198.685
439.22569	HMDB0014913	Tirofiban	C22H36N2O5S	440.234493	M-H	-	439.227217	3	201.1803333
701.51028	HMDB0115270	PA(22:1(13Z)/14:0)	C39H75O8P	702.5199564	M-H	-	701.51268	3	266.8273333
701.51028	HMDB0115241	PA(22:0/14:1(9Z))	C39H75O8P	702.5199564	M-H	-	701.51268	3	264.2546667
701.51028	HMDB0115094	PA(20:1(11Z)/16:0)	C39H75O8P	702.5199564	M-H	-	701.51268	3	265.7976667
701.51028	HMDB0115065	PA(20:0/16:1(9Z))	C39H75O8P	702.5199564	M-H	-	701.51268	3	264.5516667
701.51028	HMDB0114926	PA(18:1(9Z)/18:0)	C39H75O8P	702.5199564	M-H	-	701.51268	3	265.678
701.51028	HMDB0114901	PA(18:1(11Z)/18:0)	C39H75O8P	702.5199564	M-H	-	701.51268	3	265.9386667
701.51028	HMDB0114789	PA(14:0/22:1(13Z))	C39H75O8P	702.5199564	M-H	-	701.51268	3	265.8696667
329.24844	HMDB0304261	all-cis-7,10,13,16,19-docosapentaenoate	C22H33O2	329.2486039	M-H	-	329.248604	0	191.4025
329.24844	HMDB0249402	Eicosapentaenoic acid ethyl ester	C22H34O2	330.2558803	M-H	-	329.248604	0	181.6555
329.24844	HMDB0340942	(7E,10E,13E,16E,19E)-docosa-7,10,13,16,19-pentaenoic acid	C22H34O2	330.2558803	M-H	-	329.248604	0
329.24844	HMDB0304493	taxa-4(20),11-dien-5-alpha-yl acetate	C22H34O2	330.2558803	M-H	-	329.248604	0	184.1805
329.24844	HMDB0247288	7,10,13,16,19-Docosapentaenoic acid	C22H34O2	330.2558803	M-H	-	329.248604	0	183.337
329.24844	HMDB0246621	4,7,10,13,16-Docosapentaenoic acid	C22H34O2	330.2558803	M-H	-	329.248604	0	183.4705
329.24844	HMDB0251562	Docosa-2,4,6,8,10-pentaenoic acid	C22H34O2	330.2558803	M-H	-	329.248604	0	179.042
329.24844	HMDB0032257	Ethyl abietate	C22H34O2	330.2558803	M-H	-	329.248604	0	182.7865
329.24844	HMDB0039530	Ethyl icosapentate	C22H34O2	330.2558803	M-H	-	329.248604	0	186.55
329.24844	HMDB0039133	4,8,12,15,19-Docosapentaenoic acid	C22H34O2	330.2558803	M-H	-	329.248604	0	184.325
329.24844	HMDB0038909	2-Methyl-5-(8,11-pentadecadienyl)-1,3-benzenediol	C22H34O2	330.2558803	M-H	-	329.248604	0	191.7213333
329.24844	HMDB0035024	ent-16-Kauren-19-ol acetate	C22H34O2	330.2558803	M-H	-	329.248604	0	180.484
329.24844	HMDB0035581	1-Phenyl-1,3-hexadecanedione	C22H34O2	330.2558803	M-H	-	329.248604	0	189.9625
329.24844	HMDB0006528	Docosapentaenoic acid (22n-3)	C22H34O2	330.2558803	M-H	-	329.248604	0	188.9516667
329.24844	HMDB0001976	Docosapentaenoic acid (22n-6)	C22H34O2	330.2558803	M-H	-	329.248604	0	191.142
770.56762	HMDB0256162	PC(18:2(9Z,12Z)/17:0)	C43H82NO8P	771.5778056	M-H	-	770.57053	4	283.615
770.56762	HMDB0304736	Spinacetin 3-O-(2''-feruloylglucosyl)(1->6)-[apiosyl(1->2)]-glucoside	C43H82NO8P	771.5778056	M-H	-	770.57053	4	284.333
770.56762	HMDB0114242	PE-NMe2(20:2(11Z,14Z)/16:0)	C43H82NO8P	771.5778056	M-H	-	770.57053	4	287.1256667
770.56762	HMDB0113948	PE-NMe2(16:0/20:2(11Z,14Z))	C43H82NO8P	771.5778056	M-H	-	770.57053	4	269.9166667
770.56762	HMDB0114466	PE-NMe2(22:2(13Z,16Z)/14:0)	C43H82NO8P	771.5778056	M-H	-	770.57053	4	285.1656667
770.56762	HMDB0114438	PE-NMe2(22:1(13Z)/14:1(9Z))	C43H82NO8P	771.5778056	M-H	-	770.57053	4	282.386
770.56762	HMDB0114214	PE-NMe2(20:1(11Z)/16:1(9Z))	C43H82NO8P	771.5778056	M-H	-	770.57053	4	279.2826667
770.56762	HMDB0114070	PE-NMe2(18:2(9Z,12Z)/18:0)	C43H82NO8P	771.5778056	M-H	-	770.57053	4	280.874
770.56762	HMDB0113990	PE-NMe2(18:0/18:2(9Z,12Z))	C43H82NO8P	771.5778056	M-H	-	770.57053	4	277.4763333
770.56762	HMDB0113910	PE-NMe2(14:1(9Z)/22:1(13Z))	C43H82NO8P	771.5778056	M-H	-	770.57053	4	275.1596667
770.56762	HMDB0113892	PE-NMe2(14:0/22:2(13Z,16Z))	C43H82NO8P	771.5778056	M-H	-	770.57053	4	270.407
770.56762	HMDB0113565	PE-NMe(22:2(13Z,16Z)/15:0)	C43H82NO8P	771.5778056	M-H	-	770.57053	4	283.515
770.56762	HMDB0113033	PE-NMe(15:0/22:2(13Z,16Z))	C43H82NO8P	771.5778056	M-H	-	770.57053	4	272.4926667
770.56762	HMDB0113869	PE-NMe2(18:1(11Z)/18:1(9Z))	C43H82NO8P	771.5778056	M-H	-	770.57053	4	279.9086667
770.56762	HMDB0113870	PE-NMe2(18:1(11Z)/18:1(11Z))	C43H82NO8P	771.5778056	M-H	-	770.57053	4	280.2793333
770.56762	HMDB0113868	PE-NMe2(18:1(9Z)/18:1(11Z))	C43H82NO8P	771.5778056	M-H	-	770.57053	4	279.8343333
770.56762	HMDB0113867	PE-NMe2(16:1(9Z)/20:1(11Z))	C43H82NO8P	771.5778056	M-H	-	770.57053	4	281.5106667
770.56762	HMDB0010564	PE-NMe2(18:1(9Z)/18:1(9Z))	C43H82NO8P	771.5778051	M-H	-	770.570529	4	276.9606667
770.56762	HMDB0009746	PE(24:1(15Z)/14:1(9Z))	C43H82NO8P	771.5778051	M-H	-	770.570529	4	285.0203333
770.56762	HMDB0009550	PE(22:2(13Z,16Z)/16:0)	C43H82NO8P	771.5778051	M-H	-	770.570529	4	280.0753333
770.56762	HMDB0009518	PE(22:1(13Z)/16:1(9Z))	C43H82NO8P	771.5778051	M-H	-	770.570529	4	286.2626667
770.56762	HMDB0009288	PE(20:2(11Z,14Z)/18:0)	C43H82NO8P	771.5778051	M-H	-	770.570529	4	283.5943333
770.56762	HMDB0009257	PE(20:1(11Z)/18:1(9Z))	C43H82NO8P	771.5778051	M-H	-	770.570529	4	285.9156667
770.56762	HMDB0009256	PE(20:1(11Z)/18:1(11Z))	C43H82NO8P	771.5778051	M-H	-	770.570529	4	287.5846667
770.56762	HMDB0009225	PE(20:0/18:2(9Z,12Z))	C43H82NO8P	771.5778051	M-H	-	770.570529	4	278.0626667
770.56762	HMDB0009097	PE(18:2(9Z,12Z)/20:0)	C43H82NO8P	771.5778051	M-H	-	770.570529	4	286.0716667
770.56762	HMDB0009065	PE(18:1(9Z)/20:1(11Z))	C43H82NO8P	771.5778051	M-H	-	770.570529	4	280.8656667
770.56762	HMDB0009032	PE(18:1(11Z)/20:1(11Z))	C43H82NO8P	771.5778051	M-H	-	770.570529	4	280.3056667
770.56762	HMDB0009000	PE(18:0/20:2(11Z,14Z))	C43H82NO8P	771.5778051	M-H	-	770.570529	4	280.713
770.56762	HMDB0008974	PE(16:1(9Z)/22:1(13Z))	C43H82NO8P	771.5778051	M-H	-	770.570529	4	281.2586667
770.56762	HMDB0008942	PE(16:0/22:2(13Z,16Z))	C43H82NO8P	771.5778051	M-H	-	770.570529	4	281.8903333
770.56762	HMDB0008882	PE(14:1(9Z)/24:1(15Z))	C43H82NO8P	771.5778051	M-H	-	770.570529	4	282.761
770.56762	HMDB0008330	PC(20:2(11Z,14Z)/15:0)	C43H82NO8P	771.5778051	M-H	-	770.570529	4	281.9085
770.56762	HMDB0007946	PC(15:0/20:2(11Z,14Z))	C43H82NO8P	771.5778051	M-H	-	770.570529	4	275.497
673.48002	HMDB0115091	PA(20:1(11Z)/14:0)	C37H71O8P	674.4886562	M-H	-	673.48138	2	259.6833333
673.48002	HMDB0115062	PA(20:0/14:1(9Z))	C37H71O8P	674.4886562	M-H	-	673.48138	2	256.1276667
673.48002	HMDB0114924	PA(18:1(9Z)/16:0)	C37H71O8P	674.4886562	M-H	-	673.48138	2	258.362
673.48002	HMDB0114899	PA(18:1(11Z)/16:0)	C37H71O8P	674.4886562	M-H	-	673.48138	2	258.2316667
673.48002	HMDB0114877	PA(18:0/16:1(9Z))	C37H71O8P	674.4886558	M-H	-	673.48138	2	258.3736667
673.48002	HMDB0031130	9-Octadecenoic acid 1-[[(1-oxohexadecyl)oxy]methyl]-2-(phosphonoxy)ethyl ester	C37H71O8P	674.4886558	M-H	-	673.48138	2	259.1686667
673.48002	HMDB0007859	PA(16:0/18:1(9Z))	C37H71O8P	674.4886562	M-H	-	673.48138	2	258.696
673.48002	HMDB0007858	PA(16:0/18:1(11Z))	C37H71O8P	674.4886562	M-H	-	673.48138	2	258.2013333
281.24851	HMDB0246833	Octadec-5-enoic acid	C18H34O2	282.2558803	M-H	-	281.248604	0	174.61
281.24851	HMDB0245277	Octadecenoic acid	C18H34O2	282.2558803	M-H	-	281.248604	0	174.0805
281.24851	HMDB0244344	11-Aoctadecenoic acid	C18H34O2	282.2558803	M-H	-	281.248604	0	175.3955
281.24851	HMDB0062703	Octadec-9-enoic Acid	C18H34O2	282.2558803	M-H	-	281.248604	0	176.3756667
281.24851	HMDB0062242	7Z-octadecenoic acid	C18H34O2	282.2558803	M-H	-	281.248604	0	178.5636667
281.24851	HMDB0041480	(Z)-13-Octadecenoic acid	C18H34O2	282.2558803	M-H	-	281.248604	0	175.856
281.24851	HMDB0304764	cis-12-Octadecenoic acid	C18H34O2	282.2558803	M-H	-	281.248604	0	181.6785
281.24851	HMDB0304817	trans-8-Elaidic acid	C18H34O2	282.2558803	M-H	-	281.248604	0	177.1435
281.24851	HMDB0304768	trans-15-Octadecenoic acid	C18H34O2	282.2558803	M-H	-	281.248604	0	176.3905
281.24851	HMDB0304767	trans-14-Octadecenoic acid	C18H34O2	282.2558803	M-H	-	281.248604	0	179.235
281.24851	HMDB0304769	trans-16-Octadecenoic acid	C18H34O2	282.2558803	M-H	-	281.248604	0	175.47
281.24851	HMDB0304770	trans-4-Octadecenoic acid	C18H34O2	282.2558803	M-H	-	281.248604	0	178.878
281.24851	HMDB0304766	trans-12-Octadecenoic acid	C18H34O2	282.2558803	M-H	-	281.248604	0	175.734
281.24851	HMDB0002080	Petroselinic acid	C18H34O2	282.2558803	M-H	-	281.248604	0	175.241
281.24851	HMDB0003231	Vaccenic acid	C18H34O2	282.2558803	M-H	-	281.248604	0	176.518
281.24851	HMDB0304765	cis-15-Octadecenoic acid	C18H34O2	282.2558803	M-H	-	281.248604	0	173.472
281.24851	HMDB0059871	Ethyl 9-hexadecenoate	C18H34O2	282.2558803	M-H	-	281.248604	0	177.572
281.24851	HMDB0303337	6-Octadecenoic acid	C18H34O2	282.2558803	M-H	-	281.248604	0	175.4665
281.24851	HMDB0302289	trans-10-Octadecenoic acid	C18H34O2	282.2558803	M-H	-	281.248604	0	177.1415
281.24851	HMDB0302159	7-Octadecenoic acid	C18H34O2	282.2558803	M-H	-	281.248604	0	176.5295
281.24851	HMDB0000207	Oleic acid	C18H34O2	282.2558803	M-H	-	281.248604	0	176.9866667
281.24851	HMDB0240219	cis-Vaccenic acid	C18H34O2	282.2558803	M-H	-	281.248604	0	176.66825
281.24851	HMDB0000573	Elaidic acid	C18H34O2	282.2558803	M-H	-	281.248604	0	177.556
346.05599	HMDB0248821	Zidovudine monophosphate	C10H14N5O7P	347.0630848	M-H	-	346.055809	1	165.643
346.05599	HMDB0258140	[(2R,5R)-5-(6-Aminopurin-9-yl)-4-hydroxy-2-(hydroxymethyl)oxolan-3-yl] dihydrogen phosphate	C10H14N5O7P	347.0630848	M-H	-	346.055809	1	168.348
346.05599	HMDB0059594	2-hydroxy-dAMP	C10H14N5O7P	347.0630843	M-H	-	346.055808	1	170.952
346.05599	HMDB0011617	Adenosine 2'-phosphate	C10H14N5O7P	347.0630843	M-H	-	346.055808	1	168.2416667
346.05599	HMDB0003540	3'-AMP	C10H14N5O7P	347.0630843	M-H	-	346.055808	1	169.5215
346.05599	HMDB0001044	2'-Deoxyguanosine 5'-monophosphate	C10H14N5O7P	347.0630843	M-H	-	346.055808	1	169.4855
346.05599	HMDB0000045	Adenosine monophosphate	C10H14N5O7P	347.0630843	M-H	-	346.055808	1	170.0561667
725.51112	HMDB0115566	PA(20:3(8Z,11Z,14Z)/18:0)	C41H75O8P	726.5199564	M-H	-	725.51268	2	273.2946667
725.51112	HMDB0115539	PA(20:2(11Z,14Z)/18:1(9Z))	C41H75O8P	726.5199564	M-H	-	725.51268	2	272.7256667
725.51112	HMDB0115538	PA(20:2(11Z,14Z)/18:1(11Z))	C41H75O8P	726.5199564	M-H	-	725.51268	2	273.3083333
725.51112	HMDB0115518	PA(18:1(9Z)/20:2(11Z,14Z))	C41H75O8P	726.5199564	M-H	-	725.51268	2	268.9696667
725.51112	HMDB0115516	PA(18:1(11Z)/20:2(11Z,14Z))	C41H75O8P	726.5199564	M-H	-	725.51268	2	268.887
725.51112	HMDB0115515	PA(18:0/20:3(8Z,11Z,14Z))	C41H75O8P	726.5199564	M-H	-	725.51268	2	271.489
725.51112	HMDB0115300	PA(22:2(13Z,16Z)/16:1(9Z))	C41H75O8P	726.5199564	M-H	-	725.51268	2	273.2986667
725.51112	HMDB0115123	PA(20:3(5Z,8Z,11Z)/18:0)	C41H75O8P	726.5199564	M-H	-	725.51268	2	271.588
725.51112	HMDB0115099	PA(20:1(11Z)/18:2(9Z,12Z))	C41H75O8P	726.5199564	M-H	-	725.51268	2	274.229
725.51112	HMDB0115071	PA(20:0/18:3(6Z,9Z,12Z))	C41H75O8P	726.5199564	M-H	-	725.51268	2	271.005
725.51112	HMDB0115072	PA(20:0/18:3(9Z,12Z,15Z))	C41H75O8P	726.5199564	M-H	-	725.51268	2	268.4276667
725.51112	HMDB0115012	PA(18:3(9Z,12Z,15Z)/20:0)	C41H75O8P	726.5199564	M-H	-	725.51268	2	273.957
725.51112	HMDB0114985	PA(18:3(6Z,9Z,12Z)/20:0)	C41H75O8P	726.5199564	M-H	-	725.51268	2	271.3313333
725.51112	HMDB0114959	PA(18:2(9Z,12Z)/20:1(11Z))	C41H75O8P	726.5199564	M-H	-	725.51268	2	273.1076667
725.51112	HMDB0114883	PA(18:0/20:3(5Z,8Z,11Z))	C41H75O8P	726.5199564	M-H	-	725.51268	2	271.914
725.51112	HMDB0114866	PA(16:1(9Z)/22:2(13Z,16Z))	C41H75O8P	726.5199564	M-H	-	725.51268	2	270.187
283.26443	HMDB0245276	2-Octadecanone, 3-hydroxy-	C18H36O2	284.2715304	M-H	-	283.264254	1	176.735
283.26443	HMDB0340363	12-methylheptadecanoic acid	C18H36O2	284.2715304	M-H	-	283.264254	1
283.26443	HMDB0340362	6-methylheptadecanoic acid	C18H36O2	284.2715304	M-H	-	283.264254	1
283.26443	HMDB0340360	3-methylheptadecanoic acid	C18H36O2	284.2715304	M-H	-	283.264254	1
283.26443	HMDB0340359	13-methylheptadecanoic acid	C18H36O2	284.2715304	M-H	-	283.264254	1
283.26443	HMDB0340358	7-methylheptadecanoic acid	C18H36O2	284.2715304	M-H	-	283.264254	1
283.26443	HMDB0340356	15-methylheptadecanoic acid	C18H36O2	284.2715304	M-H	-	283.264254	1
283.26443	HMDB0340355	8-methylheptadecanoic acid	C18H36O2	284.2715304	M-H	-	283.264254	1
283.26443	HMDB0340354	9-methylheptadecanoic acid	C18H36O2	284.2715304	M-H	-	283.264254	1
283.26443	HMDB0340353	14-methylheptadecanoic acid	C18H36O2	284.2715304	M-H	-	283.264254	1
283.26443	HMDB0340352	11-methylheptadecanoic acid	C18H36O2	284.2715304	M-H	-	283.264254	1
283.26443	HMDB0340351	5-methylheptadecanoic acid	C18H36O2	284.2715304	M-H	-	283.264254	1
283.26443	HMDB0340361	4-methylheptadecanoic acid	C18H36O2	284.2715304	M-H	-	283.264254	1
283.26443	HMDB0340357	10-methylheptadecanoic acid	C18H36O2	284.2715304	M-H	-	283.264254	1
283.26443	HMDB0061946	Hexyl dodecanoate	C18H36O2	284.2715304	M-H	-	283.264254	1	175.8163333
283.26443	HMDB0029811	Ethyl hexadecanoate	C18H36O2	284.2715304	M-H	-	283.264254	1	175.9936667
283.26443	HMDB0031066	16-Methylheptadecanoic acid	C18H36O2	284.2715304	M-H	-	283.264254	1	174.09
283.26443	HMDB0000827	Stearic acid	C18H36O2	284.2715304	M-H	-	283.264254	1	175.581
883.53212	HMDB0285514	PE(LTE4/P-18:1(9Z))	C46H81N2O10PS	884.534955	M-H	-	883.527679	5	285.6695
883.53212	HMDB0285513	PE(P-18:1(9Z)/LTE4)	C46H81N2O10PS	884.534955	M-H	-	883.527679	5	289.866
883.53212	HMDB0285413	PE(LTE4/P-18:1(11Z))	C46H81N2O10PS	884.534955	M-H	-	883.527679	5	285.161
883.53212	HMDB0285412	PE(P-18:1(11Z)/LTE4)	C46H81N2O10PS	884.534955	M-H	-	883.527679	5	289.3595
883.53212	HMDB0009844	PI(18:1(9Z)/20:4(5Z,8Z,11Z,14Z))	C47H81O13P	884.5414797	M-H	-	883.534204	2	291.812
883.53212	HMDB0009918	PI(22:5(7Z,10Z,13Z,16Z,19Z)/16:0)	C47H81O13P	884.5414792	M-H	-	883.534203	2	286.072
883.53212	HMDB0009916	PI(22:5(4Z,7Z,10Z,13Z,16Z)/16:0)	C47H81O13P	884.5414792	M-H	-	883.534203	2	286.906
883.53212	HMDB0009908	PI(22:3(10Z,13Z,16Z)/16:2(9Z,12Z))	C47H81O13P	884.5414792	M-H	-	883.534203	2	282.543
883.53212	HMDB0009902	PI(20:4(8Z,11Z,14Z,17Z)/18:1(9Z))	C47H81O13P	884.5414792	M-H	-	883.534203	2	287.1035
883.53212	HMDB0009901	PI(20:4(8Z,11Z,14Z,17Z)/18:1(11Z))	C47H81O13P	884.5414792	M-H	-	883.534203	2	287.3245
883.53212	HMDB0009896	PI(20:4(5Z,8Z,11Z,14Z)/18:1(9Z))	C47H81O13P	884.5414792	M-H	-	883.534203	2	287.282
883.53212	HMDB0009895	PI(20:4(5Z,8Z,11Z,14Z)/18:1(11Z))	C47H81O13P	884.5414792	M-H	-	883.534203	2	287.503
883.53212	HMDB0009890	PI(20:3(8Z,11Z,14Z)/18:2(9Z,12Z))	C47H81O13P	884.5414792	M-H	-	883.534203	2	277.92
883.53212	HMDB0009883	PI(20:3(5Z,8Z,11Z)/18:2(9Z,12Z))	C47H81O13P	884.5414792	M-H	-	883.534203	2	279.0495
883.53212	HMDB0009855	PI(18:2(9Z,12Z)/20:3(8Z,11Z,14Z))	C47H81O13P	884.5414792	M-H	-	883.534203	2	289.363
883.53212	HMDB0009854	PI(18:2(9Z,12Z)/20:3(5Z,8Z,11Z))	C47H81O13P	884.5414792	M-H	-	883.534203	2	286.9915
883.53212	HMDB0009845	PI(18:1(9Z)/20:4(8Z,11Z,14Z,17Z))	C47H81O13P	884.5414792	M-H	-	883.534203	2	293.3165
883.53212	HMDB0009833	PI(18:1(11Z)/20:4(8Z,11Z,14Z,17Z))	C47H81O13P	884.5414792	M-H	-	883.534203	2	292.577
883.53212	HMDB0009832	PI(18:1(11Z)/20:4(5Z,8Z,11Z,14Z))	C47H81O13P	884.5414792	M-H	-	883.534203	2	288.0305
883.53212	HMDB0009804	PI(16:2(9Z,12Z)/22:3(10Z,13Z,16Z))	C47H81O13P	884.5414792	M-H	-	883.534203	2	295.977
883.53212	HMDB0009796	PI(16:0/22:5(7Z,10Z,13Z,16Z,19Z))	C47H81O13P	884.5414792	M-H	-	883.534203	2	288.9355
883.53212	HMDB0009795	PI(16:0/22:5(4Z,7Z,10Z,13Z,16Z))	C47H81O13P	884.5414792	M-H	-	883.534203	2	287.359
528.27206	HMDB0253043	Haloperidol decanoate	C31H41ClFNO3	529.2759	M-H	-	528.268624	7	223.283
480.30969	HMDB0256087	Palmitoyl Ara-C	C25H43N3O6	481.3151861	M-H	-	480.30791	4	218.0645
480.30969	HMDB0011130	LysoPE(18:0/0:0)	C23H48NO7P	481.3168394	M-H	-	480.309563	0	208.963
480.30969	HMDB0011129	LysoPE(0:0/18:0)	C23H48NO7P	481.3168394	M-H	-	480.309563	0	203.055
480.30969	HMDB0010381	LysoPC(15:0/0:0)	C23H48NO7P	481.3168394	M-H	-	480.309563	0	226.1445
305.24874	HMDB0246847	5,11,14-Eicosatrienoic acid	C20H34O2	306.2558803	M-H	-	305.248604	0	172.373
305.24874	HMDB0302813	Ethyl linilenate	C20H34O2	306.2558803	M-H	-	305.248604	0	187.0625
305.24874	HMDB0244373	Eicosa-11,14,17-trienoic acid	C20H34O2	306.2558803	M-H	-	305.248604	0	177.9835
305.24874	HMDB0252049	Ethyl octadeca-9,12,15-trienoate	C20H34O2	306.2558803	M-H	-	305.248604	0	179.204
305.24874	HMDB0060039	Dihomo-alpha-linolenic acid	C20H34O2	306.2558803	M-H	-	305.248604	0	183.2933333
305.24874	HMDB0036835	Sagittariol	C20H34O2	306.2558803	M-H	-	305.248604	0	175.5583333
305.24874	HMDB0302158	Ethyl alpha-linolenate	C20H34O2	306.2558803	M-H	-	305.248604	0	181.095
305.24874	HMDB0302662	ent-16b-Kauran-16,19-diol	C20H34O2	306.2558803	M-H	-	305.248604	0	182.809
305.24874	HMDB0031058	Sciadonic acid	C20H34O2	306.2558803	M-H	-	305.248604	0	183.8513333
305.24874	HMDB0010378	5,8,11-Eicosatrienoic acid	C20H34O2	306.2558803	M-H	-	305.248604	0	184.402
305.24874	HMDB0002925	Dihomo-gamma-linolenic acid	C20H34O2	306.2558803	M-H	-	305.248604	0	184.7305
420.25978	HMDB0038568	PC-M6	C27H35NO3	421.261694	M-H	-	420.254418	13	200.82
437.26719	HMDB0248451	Anordrin	C28H38O4	438.2770097	M-H	-	437.269734	6	203.454
437.26719	HMDB0007854	LysoPA(18:0/0:0)	C21H43O7P	438.2746407	M-H	-	437.267365	0	202.3125
437.26719	HMDB0007850	LysoPA(0:0/18:0)	C21H43O7P	438.2746402	M-H	-	437.267364	0	204.395
745.55774	HMDB0300529	DG(20:5(7Z,9Z,11E,13E,17Z)-3OH(5,6,15)/0:0/i-22:0)	C45H78O8	746.5696695	M-H	-	745.562393	6	286.087
745.55774	HMDB0300528	DG(i-22:0/0:0/20:5(7Z,9Z,11E,13E,17Z)-3OH(5,6,15))	C45H78O8	746.5696695	M-H	-	745.562393	6	286.413
745.55774	HMDB0300527	DG(20:5(7Z,9Z,11E,13E,17Z)-3OH(5,6,15)/i-22:0/0:0)	C45H78O8	746.5696695	M-H	-	745.562393	6	285.025
745.55774	HMDB0300526	DG(i-22:0/20:5(7Z,9Z,11E,13E,17Z)-3OH(5,6,15)/0:0)	C45H78O8	746.5696695	M-H	-	745.562393	6	285.486
745.55774	HMDB0296790	DG(20:5(7Z,9Z,11E,13E,17Z)-3OH(5,6,15)/0:0/22:0)	C45H78O8	746.5696695	M-H	-	745.562393	6	274.1435
745.55774	HMDB0296789	DG(22:0/0:0/20:5(7Z,9Z,11E,13E,17Z)-3OH(5,6,15))	C45H78O8	746.5696695	M-H	-	745.562393	6	274.002
745.55774	HMDB0296788	DG(20:5(7Z,9Z,11E,13E,17Z)-3OH(5,6,15)/22:0/0:0)	C45H78O8	746.5696695	M-H	-	745.562393	6	273.3265
745.55774	HMDB0296787	DG(22:0/20:5(7Z,9Z,11E,13E,17Z)-3OH(5,6,15)/0:0)	C45H78O8	746.5696695	M-H	-	745.562393	6	272.053
419.25615	HMDB0258861	Testosterone phenylpropionate	C28H36O3	420.266445	M-H	-	419.259169	7	200.4
419.25615	HMDB0007004	CPA(18:0/0:0)	C21H41O6P	420.2640756	M-H	-	419.2568	2	198.3666667
304.23636	HMDB0304332	di-homo-gamma-linolenate	C20H33O2	305.2486039	M-H	-	304.241328	16	180.4125
508.34012	HMDB0012108	LysoPC(17:0/0:0)	C25H52NO7P	509.3481395	M-H	-	508.340864	1	232.5065
508.34012	HMDB0011511	LysoPE(20:0/0:0)	C25H52NO7P	509.3481395	M-H	-	508.340864	1	217.9043333
508.34012	HMDB0011481	LysoPE(0:0/20:0)	C25H52NO7P	509.3481395	M-H	-	508.340864	1	213.8583333
303.23266	HMDB0254517	Methandriol	C20H32O2	304.2402303	M-H	-	303.232954	1	183.4
303.23266	HMDB0254484	Mestaline	C20H32O2	304.2402303	M-H	-	303.232954	1	183.8
303.23266	HMDB0304255	abietadiene-diol	C20H32O2	304.2402303	M-H	-	303.232954	1	183.149
303.23266	HMDB0246871	5,8,11,14-Icosatetraenoic Acid	C20H32O2	304.2402303	M-H	-	303.232954	1	177.3705
303.23266	HMDB0302102	Oryzalexin D	C20H32O2	304.2402303	M-H	-	303.232954	1	183.622
303.23266	HMDB0302103	Oryzalexin F	C20H32O2	304.2402303	M-H	-	303.232954	1	182.769
303.23266	HMDB0036829	Copalic acid	C20H32O2	304.2402303	M-H	-	303.232954	1	175.475
303.23266	HMDB0039702	Oryzalexin E	C20H32O2	304.2402303	M-H	-	303.232954	1	176.812
303.23266	HMDB0036702	Sideridiol	C20H32O2	304.2402303	M-H	-	303.232954	1	174.7085
303.23266	HMDB0039687	Oryzalexin S	C20H32O2	304.2402303	M-H	-	303.232954	1	175.5075
303.23266	HMDB0036754	Yucalexin P21	C20H32O2	304.2402303	M-H	-	303.232954	1	176.275
303.23266	HMDB0036721	ent-17-Hydroxy-16beta-kauran-19-al	C20H32O2	304.2402303	M-H	-	303.232954	1	175.505
303.23266	HMDB0037824	7,13-Eperudien-15-oic acid	C20H32O2	304.2402303	M-H	-	303.232954	1	177.085
303.23266	HMDB0036830	Junicedral	C20H32O2	304.2402303	M-H	-	303.232954	1	176.035
303.23266	HMDB0006036	Mesterolone	C20H32O2	304.2402303	M-H	-	303.232954	1	176.973
303.23266	HMDB0002177	Cis-8,11,14,17-Eicosatetraenoic acid	C20H32O2	304.2402303	M-H	-	303.232954	1	183.12625
303.23266	HMDB0001043	Arachidonic acid	C20H32O2	304.2402303	M-H	-	303.232954	1	183.8113333
303.23266	HMDB0014996	Drostanolone	C20H32O2	304.2402303	M-H	-	303.232954	1	175.137
885.54866	HMDB0285309	PE(LTE4/P-18:0)	C46H83N2O10PS	886.5506051	M-H	-	885.543329	6	288.5795
885.54866	HMDB0285308	PE(P-18:0/LTE4)	C46H83N2O10PS	886.5506051	M-H	-	885.543329	6	290.8195
885.54866	HMDB0272054	PG(20:5(7Z,9Z,11E,13E,17Z)-3OH(5,6,15)/i-21:0)	C47H83O13P	886.5571297	M-H	-	885.549854	1	288.9365
885.54866	HMDB0272053	PG(i-21:0/20:5(7Z,9Z,11E,13E,17Z)-3OH(5,6,15))	C47H83O13P	886.5571297	M-H	-	885.549854	1	291.3985
885.54866	HMDB0270912	PG(20:5(7Z,9Z,11E,13E,17Z)-3OH(5,6,15)/a-21:0)	C47H83O13P	886.5571297	M-H	-	885.549854	1	289.048
885.54866	HMDB0270911	PG(a-21:0/20:5(7Z,9Z,11E,13E,17Z)-3OH(5,6,15))	C47H83O13P	886.5571297	M-H	-	885.549854	1	291.533
885.54866	HMDB0009815	PI(18:0/20:4(5Z,8Z,11Z,14Z))	C47H83O13P	886.5571297	M-H	-	885.549854	1	284.228
885.54866	HMDB0009914	PI(22:4(7Z,10Z,13Z,16Z)/16:0)	C47H83O13P	886.5571293	M-H	-	885.549853	1	291.8875
885.54866	HMDB0009912	PI(22:4(10Z,13Z,16Z,19Z)/16:0)	C47H83O13P	886.5571293	M-H	-	885.549853	1	290.62
885.54866	HMDB0009900	PI(20:4(8Z,11Z,14Z,17Z)/18:0)	C47H83O13P	886.5571293	M-H	-	885.549853	1	294.5195
885.54866	HMDB0009894	PI(20:4(5Z,8Z,11Z,14Z)/18:0)	C47H83O13P	886.5571293	M-H	-	885.549853	1	294.744
885.54866	HMDB0009889	PI(20:3(8Z,11Z,14Z)/18:1(9Z))	C47H83O13P	886.5571293	M-H	-	885.549853	1	283.918
885.54866	HMDB0009888	PI(20:3(8Z,11Z,14Z)/18:1(11Z))	C47H83O13P	886.5571293	M-H	-	885.549853	1	284.154
885.54866	HMDB0009882	PI(20:3(5Z,8Z,11Z)/18:1(9Z))	C47H83O13P	886.5571293	M-H	-	885.549853	1	284.618
885.54866	HMDB0009881	PI(20:3(5Z,8Z,11Z)/18:1(11Z))	C47H83O13P	886.5571293	M-H	-	885.549853	1	284.854
885.54866	HMDB0009877	PI(20:2(11Z,14Z)/18:2(9Z,12Z))	C47H83O13P	886.5571293	M-H	-	885.549853	1	283.3095
885.54866	HMDB0009853	PI(18:2(9Z,12Z)/20:2(11Z,14Z))	C47H83O13P	886.5571293	M-H	-	885.549853	1	291.3965
885.54866	HMDB0009843	PI(18:1(9Z)/20:3(8Z,11Z,14Z))	C47H83O13P	886.5571293	M-H	-	885.549853	1	292.118
885.54866	HMDB0009842	PI(18:1(9Z)/20:3(5Z,8Z,11Z))	C47H83O13P	886.5571293	M-H	-	885.549853	1	289.229
885.54866	HMDB0009831	PI(18:1(11Z)/20:3(8Z,11Z,14Z))	C47H83O13P	886.5571293	M-H	-	885.549853	1	291.7625
885.54866	HMDB0009830	PI(18:1(11Z)/20:3(5Z,8Z,11Z))	C47H83O13P	886.5571293	M-H	-	885.549853	1	288.8735
885.54866	HMDB0009816	PI(18:0/20:4(8Z,11Z,14Z,17Z))	C47H83O13P	886.5571293	M-H	-	885.549853	1	295.881
885.54866	HMDB0009794	PI(16:0/22:4(7Z,10Z,13Z,16Z))	C47H83O13P	886.5571293	M-H	-	885.549853	1	295.839
885.54866	HMDB0009793	PI(16:0/22:4(10Z,13Z,16Z,19Z))	C47H83O13P	886.5571293	M-H	-	885.549853	1	298.0845
766.53786	HMDB0285577	PE(20:3(6,8,11)-OH(5)/P-18:1(9Z))	C43H78NO8P	767.5465055	M-H	-	766.539229	2	277.17
766.53786	HMDB0285576	PE(P-18:1(9Z)/20:3(6,8,11)-OH(5))	C43H78NO8P	767.5465055	M-H	-	766.539229	2	280.977
766.53786	HMDB0285474	PE(20:3(6,8,11)-OH(5)/P-18:1(11Z))	C43H78NO8P	767.5465055	M-H	-	766.539229	2	277.532
766.53786	HMDB0285473	PE(P-18:1(11Z)/20:3(6,8,11)-OH(5))	C43H78NO8P	767.5465055	M-H	-	766.539229	2	281.8685
766.53786	HMDB0285297	PE(20:4(5Z,7E,11Z,14Z)-OH(9)/P-18:0)	C43H78NO8P	767.5465055	M-H	-	766.539229	2	276.461
766.53786	HMDB0285296	PE(P-18:0/20:4(5Z,7E,11Z,14Z)-OH(9))	C43H78NO8P	767.5465055	M-H	-	766.539229	2	270.276
766.53786	HMDB0285295	PE(20:4(5E,8Z,12Z,14Z)-OH(11R)/P-18:0)	C43H78NO8P	767.5465055	M-H	-	766.539229	2	273.3245
766.53786	HMDB0285294	PE(P-18:0/20:4(5E,8Z,12Z,14Z)-OH(11R))	C43H78NO8P	767.5465055	M-H	-	766.539229	2	261.965
766.53786	HMDB0285293	PE(20:4(5Z,8Z,10E,14Z)-OH(12S)/P-18:0)	C43H78NO8P	767.5465055	M-H	-	766.539229	2	276.5505
766.53786	HMDB0285292	PE(P-18:0/20:4(5Z,8Z,10E,14Z)-OH(12S))	C43H78NO8P	767.5465055	M-H	-	766.539229	2	265.626
766.53786	HMDB0285291	PE(20:4(5Z,8Z,11Z,13E)-OH(15S)/P-18:0)	C43H78NO8P	767.5465055	M-H	-	766.539229	2	276.222
766.53786	HMDB0285290	PE(P-18:0/20:4(5Z,8Z,11Z,13E)-OH(15S))	C43H78NO8P	767.5465055	M-H	-	766.539229	2	264.627
766.53786	HMDB0285289	PE(20:4(5Z,8Z,11Z,14Z)-OH(16R)/P-18:0)	C43H78NO8P	767.5465055	M-H	-	766.539229	2	273.4655
766.53786	HMDB0285288	PE(P-18:0/20:4(5Z,8Z,11Z,14Z)-OH(16R))	C43H78NO8P	767.5465055	M-H	-	766.539229	2	262.2615
766.53786	HMDB0285287	PE(20:4(5Z,8Z,11Z,14Z)-OH(17)/P-18:0)	C43H78NO8P	767.5465055	M-H	-	766.539229	2	273.646
766.53786	HMDB0285286	PE(P-18:0/20:4(5Z,8Z,11Z,14Z)-OH(17))	C43H78NO8P	767.5465055	M-H	-	766.539229	2	261.6005
766.53786	HMDB0285285	PE(20:4(5Z,8Z,11Z,14Z)-OH(18R)/P-18:0)	C43H78NO8P	767.5465055	M-H	-	766.539229	2	271.1845
766.53786	HMDB0285284	PE(P-18:0/20:4(5Z,8Z,11Z,14Z)-OH(18R))	C43H78NO8P	767.5465055	M-H	-	766.539229	2	260.7695
766.53786	HMDB0285283	PE(20:4(5Z,8Z,11Z,14Z)-OH(19S)/P-18:0)	C43H78NO8P	767.5465055	M-H	-	766.539229	2	271.876
766.53786	HMDB0285282	PE(P-18:0/20:4(5Z,8Z,11Z,14Z)-OH(19S))	C43H78NO8P	767.5465055	M-H	-	766.539229	2	262.219
766.53786	HMDB0285281	PE(20:4(6E,8Z,11Z,14Z)-OH(5S)/P-18:0)	C43H78NO8P	767.5465055	M-H	-	766.539229	2	275.8685
766.53786	HMDB0285280	PE(P-18:0/20:4(6E,8Z,11Z,14Z)-OH(5S))	C43H78NO8P	767.5465055	M-H	-	766.539229	2	265.778
766.53786	HMDB0285279	PE(20:4(5Z,8Z,11Z,14Z)-OH(20)/P-18:0)	C43H78NO8P	767.5465055	M-H	-	766.539229	2	276.832
766.53786	HMDB0285278	PE(P-18:0/20:4(5Z,8Z,11Z,14Z)-OH(20))	C43H78NO8P	767.5465055	M-H	-	766.539229	2	271.1205
766.53786	HMDB0285277	PE(20:3(8Z,11Z,14Z)-O(5,6)/P-18:0)	C43H78NO8P	767.5465055	M-H	-	766.539229	2	275.3235
766.53786	HMDB0285276	PE(P-18:0/20:3(8Z,11Z,14Z)-O(5,6))	C43H78NO8P	767.5465055	M-H	-	766.539229	2	275.3745
766.53786	HMDB0285275	PE(20:3(5Z,11Z,14Z)-O(8,9)/P-18:0)	C43H78NO8P	767.5465055	M-H	-	766.539229	2	273.038
766.53786	HMDB0285274	PE(P-18:0/20:3(5Z,11Z,14Z)-O(8,9))	C43H78NO8P	767.5465055	M-H	-	766.539229	2	273.0905
766.53786	HMDB0285273	PE(20:3(5Z,8Z,14Z)-O(11S,12R)/P-18:0)	C43H78NO8P	767.5465055	M-H	-	766.539229	2	272.4695
766.53786	HMDB0285272	PE(P-18:0/20:3(5Z,8Z,14Z)-O(11S,12R))	C43H78NO8P	767.5465055	M-H	-	766.539229	2	274.876
766.53786	HMDB0285271	PE(20:3(5Z,8Z,11Z)-O(14R,15S)/P-18:0)	C43H78NO8P	767.5465055	M-H	-	766.539229	2	273.6125
766.53786	HMDB0285270	PE(P-18:0/20:3(5Z,8Z,11Z)-O(14R,15S))	C43H78NO8P	767.5465055	M-H	-	766.539229	2	272.6105
766.53786	HMDB0114495	PE-NMe2(22:4(7Z,10Z,13Z,16Z)/14:0)	C43H78NO8P	767.5465055	M-H	-	766.539229	2	276.1016667
766.53786	HMDB0114355	PE-NMe2(20:4(8Z,11Z,14Z,17Z)/16:0)	C43H78NO8P	767.5465055	M-H	-	766.539229	2	281.9023333
766.53786	HMDB0114327	PE-NMe2(20:4(5Z,8Z,11Z,14Z)/16:0)	C43H78NO8P	767.5465055	M-H	-	766.539229	2	280.8733333
766.53786	HMDB0114300	PE-NMe2(20:3(8Z,11Z,14Z)/16:1(9Z))	C43H78NO8P	767.5465055	M-H	-	766.539229	2	284.8533333
766.53786	HMDB0114272	PE-NMe2(20:3(5Z,8Z,11Z)/16:1(9Z))	C43H78NO8P	767.5465055	M-H	-	766.539229	2	281.9086667
766.53786	HMDB0114157	PE-NMe2(18:4(6Z,9Z,12Z,15Z)/18:0)	C43H78NO8P	767.5465055	M-H	-	766.539229	2	281.85
766.53786	HMDB0114130	PE-NMe2(18:3(9Z,12Z,15Z)/18:1(9Z))	C43H78NO8P	767.5465055	M-H	-	766.539229	2	278.74
766.53786	HMDB0114129	PE-NMe2(18:3(9Z,12Z,15Z)/18:1(11Z))	C43H78NO8P	767.5465055	M-H	-	766.539229	2	279.521
766.53786	HMDB0114101	PE-NMe2(18:3(6Z,9Z,12Z)/18:1(9Z))	C43H78NO8P	767.5465055	M-H	-	766.539229	2	277.6676667
766.53786	HMDB0114100	PE-NMe2(18:3(6Z,9Z,12Z)/18:1(11Z))	C43H78NO8P	767.5465055	M-H	-	766.539229	2	278.4486667
766.53786	HMDB0114073	PE-NMe2(18:2(9Z,12Z)/18:2(9Z,12Z))	C43H78NO8P	767.5465055	M-H	-	766.539229	2	276.6026667
766.53786	HMDB0114046	PE-NMe2(18:1(9Z)/18:3(9Z,12Z,15Z))	C43H78NO8P	767.5465055	M-H	-	766.539229	2	274.49
766.53786	HMDB0114045	PE-NMe2(18:1(9Z)/18:3(6Z,9Z,12Z))	C43H78NO8P	767.5465055	M-H	-	766.539229	2	276.1163333
766.53786	HMDB0114018	PE-NMe2(18:1(11Z)/18:3(6Z,9Z,12Z))	C43H78NO8P	767.5465055	M-H	-	766.539229	2	276.8086667
766.53786	HMDB0114019	PE-NMe2(18:1(11Z)/18:3(9Z,12Z,15Z))	C43H78NO8P	767.5465055	M-H	-	766.539229	2	275.1863333
766.53786	HMDB0113993	PE-NMe2(18:0/18:4(6Z,9Z,12Z,15Z))	C43H78NO8P	767.5465055	M-H	-	766.539229	2	264.5266667
766.53786	HMDB0113971	PE-NMe2(16:1(9Z)/20:3(5Z,8Z,11Z))	C43H78NO8P	767.5465055	M-H	-	766.539229	2	267.715
766.53786	HMDB0113972	PE-NMe2(16:1(9Z)/20:3(8Z,11Z,14Z))	C43H78NO8P	767.5465055	M-H	-	766.539229	2	269.597
766.53786	HMDB0116711	PE-NMe2(16:0/20:4(8Z,11Z,14Z,17Z))	C43H78NO8P	767.5465055	M-H	-	766.539229	2	271.596
766.53786	HMDB0113951	PE-NMe2(16:0/20:4(5Z,8Z,11Z,14Z))	C43H78NO8P	767.5465055	M-H	-	766.539229	2	272.5466667
766.53786	HMDB0113893	PE-NMe2(14:0/22:4(7Z,10Z,13Z,16Z))	C43H78NO8P	767.5465055	M-H	-	766.539229	2	278.6233333
766.53786	HMDB0113594	PE-NMe(22:4(7Z,10Z,13Z,16Z)/15:0)	C43H78NO8P	767.5465055	M-H	-	766.539229	2	278.5376667
766.53786	HMDB0113034	PE-NMe(15:0/22:4(7Z,10Z,13Z,16Z))	C43H78NO8P	767.5465055	M-H	-	766.539229	2	275.042
766.53786	HMDB0009583	PE(22:4(7Z,10Z,13Z,16Z)/16:0)	C43H78NO8P	767.546505	M-H	-	766.539229	2	280.768
766.53786	HMDB0009420	PE(20:4(8Z,11Z,14Z,17Z)/18:0)	C43H78NO8P	767.546505	M-H	-	766.539229	2	278.9356667
766.53786	HMDB0009387	PE(20:4(5Z,8Z,11Z,14Z)/18:0)	C43H78NO8P	767.546505	M-H	-	766.539229	2	277.5396667
766.53786	HMDB0009355	PE(20:3(8Z,11Z,14Z)/18:1(11Z))	C43H78NO8P	767.546505	M-H	-	766.539229	2	283.8493333
766.53786	HMDB0009356	PE(20:3(8Z,11Z,14Z)/18:1(9Z))	C43H78NO8P	767.546505	M-H	-	766.539229	2	283.2773333
766.53786	HMDB0009322	PE(20:3(5Z,8Z,11Z)/18:1(11Z))	C43H78NO8P	767.546505	M-H	-	766.539229	2	281.07
766.53786	HMDB0009323	PE(20:3(5Z,8Z,11Z)/18:1(9Z))	C43H78NO8P	767.546505	M-H	-	766.539229	2	281.2833333
766.53786	HMDB0009291	PE(20:2(11Z,14Z)/18:2(9Z,12Z))	C43H78NO8P	767.546505	M-H	-	766.539229	2	282.8926667
766.53786	HMDB0009260	PE(20:1(11Z)/18:3(9Z,12Z,15Z))	C43H78NO8P	767.546505	M-H	-	766.539229	2	278.5366667
766.53786	HMDB0009259	PE(20:1(11Z)/18:3(6Z,9Z,12Z))	C43H78NO8P	767.546505	M-H	-	766.539229	2	278.9576667
766.53786	HMDB0009228	PE(20:0/18:4(6Z,9Z,12Z,15Z))	C43H78NO8P	767.546505	M-H	-	766.539229	2	277.704
766.53786	HMDB0009196	PE(18:4(6Z,9Z,12Z,15Z)/20:0)	C43H78NO8P	767.546505	M-H	-	766.539229	2	278.8733333
766.53786	HMDB0009164	PE(18:3(9Z,12Z,15Z)/20:1(11Z))	C43H78NO8P	767.546505	M-H	-	766.539229	2	283.7953333
766.53786	HMDB0009131	PE(18:3(6Z,9Z,12Z)/20:1(11Z))	C43H78NO8P	767.546505	M-H	-	766.539229	2	283.6963333
766.53786	HMDB0009099	PE(18:2(9Z,12Z)/20:2(11Z,14Z))	C43H78NO8P	767.546505	M-H	-	766.539229	2	280.2006667
766.53786	HMDB0009067	PE(18:1(9Z)/20:3(5Z,8Z,11Z))	C43H78NO8P	767.546505	M-H	-	766.539229	2	279.7756667
766.53786	HMDB0009068	PE(18:1(9Z)/20:3(8Z,11Z,14Z))	C43H78NO8P	767.546505	M-H	-	766.539229	2	278.5996667
766.53786	HMDB0009035	PE(18:1(11Z)/20:3(8Z,11Z,14Z))	C43H78NO8P	767.546505	M-H	-	766.539229	2	279.0493333
766.53786	HMDB0009034	PE(18:1(11Z)/20:3(5Z,8Z,11Z))	C43H78NO8P	767.546505	M-H	-	766.539229	2	279.474
766.53786	HMDB0009003	PE(18:0/20:4(5Z,8Z,11Z,14Z))	C43H78NO8P	767.546505	M-H	-	766.539229	2	277.815
766.53786	HMDB0009004	PE(18:0/20:4(8Z,11Z,14Z,17Z))	C43H78NO8P	767.546505	M-H	-	766.539229	2	276.5226667
766.53786	HMDB0008969	PE(16:1(9Z)/20:3(8Z,11Z,14Z))	C43H78NO8P	767.546505	M-H	-	766.539229	2	280.5213333
766.53786	HMDB0008943	PE(16:0/22:4(7Z,10Z,13Z,16Z))	C43H78NO8P	767.546505	M-H	-	766.539229	2	272.1006667
766.53786	HMDB0008461	PC(20:4(8Z,11Z,14Z,17Z)/15:0)	C43H78NO8P	767.546505	M-H	-	766.539229	2	268.205
766.53786	HMDB0008428	PC(20:4(5Z,8Z,11Z,14Z)/15:0)	C43H78NO8P	767.546505	M-H	-	766.539229	2	266.174
766.53786	HMDB0007949	PC(15:0/20:4(5Z,8Z,11Z,14Z))	C43H78NO8P	767.546505	M-H	-	766.539229	2	266.3675
766.53786	HMDB0007950	PC(15:0/20:4(8Z,11Z,14Z,17Z))	C43H78NO8P	767.546505	M-H	-	766.539229	2	265.4805
687.54373	HMDB0240617	SM(d16:1/17:0)	C38H77N2O6P	688.5519252	M-H	-	687.544649	1	268.9505
687.54373	HMDB0240608	SM(d18:1/15:0)	C38H77N2O6P	688.5519252	M-H	-	687.544649	1	271.542
723.49511	HMDB0115568	PA(20:3(8Z,11Z,14Z)/18:1(9Z))	C41H73O8P	724.5043063	M-H	-	723.49703	3	273.5563333
723.49511	HMDB0115567	PA(20:3(8Z,11Z,14Z)/18:1(11Z))	C41H73O8P	724.5043063	M-H	-	723.49703	3	274.334
723.49511	HMDB0115520	PA(18:2(9Z,12Z)/20:2(11Z,14Z))	C41H73O8P	724.5043063	M-H	-	723.49703	3	272.4406667
723.49511	HMDB0115519	PA(18:1(9Z)/20:3(8Z,11Z,14Z))	C41H73O8P	724.5043063	M-H	-	723.49703	3	270.176
723.49511	HMDB0115517	PA(18:1(11Z)/20:3(8Z,11Z,14Z))	C41H73O8P	724.5043063	M-H	-	723.49703	3	270.1223333
723.49511	HMDB0115493	PA(20:2(11Z,14Z)/18:2(9Z,12Z))	C41H73O8P	724.5043063	M-H	-	723.49703	3	272.8333333
723.49511	HMDB0115326	PA(22:4(7Z,10Z,13Z,16Z)/16:0)	C41H73O8P	724.5043063	M-H	-	723.49703	3	276.579
723.49511	HMDB0115176	PA(20:4(8Z,11Z,14Z,17Z)/18:0)	C41H73O8P	724.5043063	M-H	-	723.49703	3	276.703
723.49511	HMDB0115149	PA(20:4(5Z,8Z,11Z,14Z)/18:0)	C41H73O8P	724.5043063	M-H	-	723.49703	3	273.504
723.49511	HMDB0115124	PA(20:3(5Z,8Z,11Z)/18:1(11Z))	C41H73O8P	724.5043063	M-H	-	723.49703	3	272.0666667
723.49511	HMDB0115125	PA(20:3(5Z,8Z,11Z)/18:1(9Z))	C41H73O8P	724.5043063	M-H	-	723.49703	3	271.5846667
723.49511	HMDB0115100	PA(20:1(11Z)/18:3(6Z,9Z,12Z))	C41H73O8P	724.5043063	M-H	-	723.49703	3	271.9513333
723.49511	HMDB0115101	PA(20:1(11Z)/18:3(9Z,12Z,15Z))	C41H73O8P	724.5043063	M-H	-	723.49703	3	271.6973333
723.49511	HMDB0115073	PA(20:0/18:4(6Z,9Z,12Z,15Z))	C41H73O8P	724.5043063	M-H	-	723.49703	3	268.669
723.49511	HMDB0115039	PA(18:4(6Z,9Z,12Z,15Z)/20:0)	C41H73O8P	724.5043063	M-H	-	723.49703	3	274.301
723.49511	HMDB0115013	PA(18:3(9Z,12Z,15Z)/20:1(11Z))	C41H73O8P	724.5043063	M-H	-	723.49703	3	272.9683333
723.49511	HMDB0114986	PA(18:3(6Z,9Z,12Z)/20:1(11Z))	C41H73O8P	724.5043063	M-H	-	723.49703	3	271.5933333
723.49511	HMDB0114933	PA(18:1(9Z)/20:3(5Z,8Z,11Z))	C41H73O8P	724.5043063	M-H	-	723.49703	3	271.284
723.49511	HMDB0114908	PA(18:1(11Z)/20:3(5Z,8Z,11Z))	C41H73O8P	724.5043063	M-H	-	723.49703	3	270.0233333
723.49511	HMDB0114885	PA(18:0/20:4(8Z,11Z,14Z,17Z))	C41H73O8P	724.5043063	M-H	-	723.49703	3	269.081
723.49511	HMDB0114884	PA(18:0/20:4(5Z,8Z,11Z,14Z))	C41H73O8P	724.5043063	M-H	-	723.49703	3	270.0126667
723.49511	HMDB0114846	PA(16:0/22:4(7Z,10Z,13Z,16Z))	C41H73O8P	724.5043063	M-H	-	723.49703	3	270.7436667
403.26158	HMDB0251746	Eliglustat	C23H36N2O4	404.2675076	M-H	-	403.260232	3	201.271
744.55185	HMDB0256188	Stearoyl-oleoyl-phosphatidyl ethanolamine	C41H80NO8P	745.5621555	M-H	-	744.55488	4	277.024
744.55185	HMDB0256156	PC(16:1(9Z)/17:0)	C41H80NO8P	745.5621555	M-H	-	744.55488	4	271.446
744.55185	HMDB0114210	PE-NMe2(20:1(11Z)/14:0)	C41H80NO8P	745.5621555	M-H	-	744.55488	4	279.2973333
744.55185	HMDB0114182	PE-NMe2(20:0/14:1(9Z))	C41H80NO8P	745.5621555	M-H	-	744.55488	4	273.6773333
744.55185	HMDB0114041	PE-NMe2(18:1(9Z)/16:0)	C41H80NO8P	745.5621555	M-H	-	744.55488	4	276.6153333
744.55185	HMDB0114014	PE-NMe2(18:1(11Z)/16:0)	C41H80NO8P	745.5621555	M-H	-	744.55488	4	276.2853333
744.55185	HMDB0113989	PE-NMe2(18:0/16:1(9Z))	C41H80NO8P	745.5621555	M-H	-	744.55488	4	274.596
744.55185	HMDB0113310	PE-NMe(20:1(11Z)/15:0)	C41H80NO8P	745.5621555	M-H	-	744.55488	4	279.3043333
744.55185	HMDB0113863	PE-NMe2(16:1(9Z)/18:0)	C41H80NO8P	745.5621555	M-H	-	744.55488	4	273.4876667
744.55185	HMDB0113862	PE-NMe2(16:0/18:1(11Z))	C41H80NO8P	745.5621555	M-H	-	744.55488	4	276.773
744.55185	HMDB0113861	PE-NMe2(14:1(9Z)/20:0)	C41H80NO8P	745.5621555	M-H	-	744.55488	4	275.9883333
744.55185	HMDB0113859	PE-NMe2(14:0/20:1(11Z))	C41H80NO8P	745.5621555	M-H	-	744.55488	4	270.664
744.55185	HMDB0112963	PE-NMe(15:0/20:1(11Z))	C41H80NO8P	745.5621555	M-H	-	744.55488	4	277.5603333
744.55185	HMDB0010568	PE-NMe2(16:0/18:1(9Z))	C41H80NO8P	745.5621551	M-H	-	744.554879	4	273.124
744.55185	HMDB0009514	PE(22:1(13Z)/14:0)	C41H80NO8P	745.5621551	M-H	-	744.554879	4	274.096
744.55185	HMDB0009482	PE(22:0/14:1(9Z))	C41H80NO8P	745.5621551	M-H	-	744.554879	4	276.8273333
744.55185	HMDB0009253	PE(20:1(11Z)/16:0)	C41H80NO8P	745.5621551	M-H	-	744.554879	4	277.072
744.55185	HMDB0009221	PE(20:0/16:1(9Z))	C41H80NO8P	745.5621551	M-H	-	744.554879	4	275.9003333
744.55185	HMDB0009057	PE(18:1(9Z)/18:0)	C41H80NO8P	745.5621555	M-H	-	744.55488	4	277.9953333
744.55185	HMDB0009024	PE(18:1(11Z)/18:0)	C41H80NO8P	745.5621551	M-H	-	744.554879	4	278.2706667
744.55185	HMDB0008993	PE(18:0/18:1(9Z))	C41H80NO8P	745.5621555	M-H	-	744.55488	4	274.7336667
744.55185	HMDB0008992	PE(18:0/18:1(11Z))	C41H80NO8P	745.5621551	M-H	-	744.554879	4	274.64
744.55185	HMDB0008965	PE(16:1(9Z)/20:0)	C41H80NO8P	745.5621551	M-H	-	744.554879	4	275.3743333
744.55185	HMDB0008933	PE(16:0/20:1(11Z))	C41H80NO8P	745.5621551	M-H	-	744.554879	4	275.3143333
744.55185	HMDB0008874	PE(14:1(9Z)/22:0)	C41H80NO8P	745.5621551	M-H	-	744.554879	4	273.1463333
744.55185	HMDB0008842	PE(14:0/22:1(13Z))	C41H80NO8P	745.5621551	M-H	-	744.554879	4	275.9856667
744.55185	HMDB0008099	PC(18:1(9Z)/15:0)	C41H80NO8P	745.5621551	M-H	-	744.554879	4	282.276
744.55185	HMDB0008066	PC(18:1(11Z)/15:0)	C41H80NO8P	745.5621551	M-H	-	744.554879	4	282.5395
744.55185	HMDB0007939	PC(15:0/18:1(9Z))	C41H80NO8P	745.5621551	M-H	-	744.554879	4	275.219
744.55185	HMDB0007938	PC(15:0/18:1(11Z))	C41H80NO8P	745.5621551	M-H	-	744.554879	4	275.815
327.23271	HMDB0256803	Promestrienum	C22H32O2	328.2402303	M-H	-	327.232954	1	184.252
327.23271	HMDB0244316	Docosahexaenoicacid(DHA)	C22H32O2	328.2402303	M-H	-	327.232954	1	177.12
327.23271	HMDB0247587	9-cis Retinol Acetate	C22H32O2	328.2402303	M-H	-	327.232954	1	185.6685
327.23271	HMDB0251558	(4E,7E,10Z,13E,16E,19E)-Docosa-4,7,10,13,16,19-hexaenoic acid	C22H32O2	328.2402303	M-H	-	327.232954	1	179.1115
327.23271	HMDB0030053	Neogrifolin	C22H32O2	328.2402303	M-H	-	327.232954	1	183.8423333
327.23271	HMDB0038908	(Z,Z)-2-Methyl-5-(8,11,14-pentadecatrienyl)-1,3-benzenediol	C22H32O2	328.2402303	M-H	-	327.232954	1	185.8026667
327.23271	HMDB0030446	Grifolin	C22H32O2	328.2402303	M-H	-	327.232954	1	182.6996667
327.23271	HMDB0035185	Retinol acetate	C22H32O2	328.2402303	M-H	-	327.232954	1	185.2093333
327.23271	HMDB0002183	Docosahexaenoic acid	C22H32O2	328.2402303	M-H	-	327.232954	1	188.8878
465.30443	HMDB0000653	Cholesterol sulfate	C27H46O4S	466.3116807	M-H	-	465.304405	0	210.2466667
435.25152	HMDB0007851	LysoPA(0:0/18:1(9Z))	C21H41O7P	436.2589907	M-H	-	435.251715	0	206.47
435.25152	HMDB0007855	LysoPA(18:1(9Z)/0:0)	C21H41O7P	436.2589907	M-H	-	435.251715	0	204.98
435.25152	HMDB0242470	(2-Hydroxy-3-phosphonooxypropyl) octadec-9-enoate	C21H41O7P	436.2589902	M-H	-	435.251714	0	202.771
435.25152	HMDB0011133	DHAP(18:0)	C21H41O7P	436.2589902	M-H	-	435.251714	0	203.4163333
391.22486	HMDB0031977	Methyl (9Z)-6'-oxo-6,5'-diapo-6-carotenoate	C26H32O3	392.2351449	M-H	-	391.227869	8	202.977
391.22486	HMDB0007003	CPA(16:0/0:0)	C19H37O6P	392.2327754	M-H	-	391.225499	2	190.6903333
299.05385	HMDB0253392	N-(3-Methyl-2-pyridyl)-3-(4-chlorophenyl)succinimide	C16H13ClN2O2	300.0665554	M-H	-	299.059279	18	170.339
299.05385	HMDB0253076	Hematein	C16H12O6	300.0633881	M-H	-	299.056112	8
299.05385	HMDB0250025	5,3',4'-Trihydroxy-7-methoxy-4-phenylcoumarin	C16H12O6	300.0633881	M-H	-	299.056112	8	169.801
299.05385	HMDB0134007	Khrinone A	C16H12O6	300.0633881	M-H	-	299.056112	8	168.9213333
299.05385	HMDB0303924	Isotectorigenin	C16H12O6	300.0633881	M-H	-	299.056112	8	168.5165
299.05385	HMDB0042024	Tectorigenin	C16H12O6	300.0633881	M-H	-	299.056112	8	166.7285
299.05385	HMDB0301989	Tinctormine	C9H12N6O4S	300.0640736	M-H	-	299.056798	10	160.1215
299.05385	HMDB0257193	Rhamnocitrin	C16H12O6	300.0633881	M-H	-	299.056112	8	169.3985
299.05385	HMDB0302564	3-O-Methylkaempferol	C16H12O6	300.0633881	M-H	-	299.056112	8	169.534
299.05385	HMDB0037441	Kaempferide	C16H12O6	300.0633881	M-H	-	299.056112	8	169.0965
299.05385	HMDB0037339	Luteolin 7-methyl ether	C16H12O6	300.0633881	M-H	-	299.056112	8	169.2
299.05385	HMDB0032696	Cajanin	C16H12O6	300.0633881	M-H	-	299.056112	8	170.612
299.05385	HMDB0030667	Chrysoeriol	C16H12O6	300.0633881	M-H	-	299.056112	8	168.522
299.05385	HMDB0029676	Diosmetin	C16H12O6	300.0633881	M-H	-	299.056112	8	169.395
299.05385	HMDB0030617	Pratensein	C16H12O6	300.0633881	M-H	-	299.056112	8	168.371
299.05385	HMDB0034443	Questinol	C16H12O6	300.0633881	M-H	-	299.056112	8	169.2343333
299.05385	HMDB0030659	Takakin	C16H12O6	300.0633881	M-H	-	299.056112	8	170.0313333
299.05385	HMDB0301810	(3R)-Sophorol	C16H12O6	300.0633881	M-H	-	299.056112	8	170.118
299.05385	HMDB0033760	Santal	C16H12O6	300.0633881	M-H	-	299.056112	8	170.1405
299.05385	HMDB0033321	3,5-Dihydroxy-6,7-methylenedioxyflavanone	C16H12O6	300.0633881	M-H	-	299.056112	8	166.4426667
299.05385	HMDB0032695	Barpisoflavone A	C16H12O6	300.0633881	M-H	-	299.056112	8	171.154
299.05385	HMDB0033720	6alpha-Hydroxymaackiain	C16H12O6	300.0633881	M-H	-	299.056112	8	169.698
299.05385	HMDB0029492	3,3',7-Trihydroxy-4'-methoxyflavone	C16H12O6	300.0633881	M-H	-	299.056112	8	169.213
299.05385	HMDB0014493	Clobazam	C16H13ClN2O2	300.0665554	M-H	-	299.059279	18	165.83
299.05385	HMDB0014376	Temazepam	C16H13ClN2O2	300.0665554	M-H	-	299.059279	18	167.357
315.04847	HMDB0256564	Pinoquercetin	C16H12O7	316.0583027	M-H	-	315.051027	8	173.1085
315.04847	HMDB0129335	Khrinone B	C16H12O7	316.0583027	M-H	-	315.051027	8	170.6
315.04847	HMDB0249594	Capillarisin	C16H12O7	316.0583027	M-H	-	315.051027	8	172.5025
315.04847	HMDB0030804	2-(3,4-Dihydroxyphenyl)-5,6-dihydroxy-7-methoxy-4H-1-benzopyran-4-one	C16H12O7	316.0583027	M-H	-	315.051027	8	173.9153333
315.04847	HMDB0030547	3,4',5,7-Tetrahydroxy-6-methoxyflavone	C16H12O7	316.0583027	M-H	-	315.051027	8	169.9695
315.04847	HMDB0003173	Petunidin	C16H13O7	317.0661278	M-H	-	315.051576	10	168.572
315.04847	HMDB0038572	Pollenitin	C16H12O7	316.0583027	M-H	-	315.051027	8	172.6256667
315.04847	HMDB0039210	1,3,5,8-Tetrahydroxy-6-methoxy-2-methylanthraquinone	C16H12O7	316.0583027	M-H	-	315.051027	8	171.9986667
315.04847	HMDB0002655	Isorhamnetin	C16H12O7	316.0583027	M-H	-	315.051027	8	173.029
409.23593	HMDB0252944	Vesatolimod	C22H30N6O2	410.2430242	M-H	-	409.235748	0	199.5535
409.23593	HMDB0007849	LysoPA(0:0/16:0)	C19H39O7P	410.2433401	M-H	-	409.236064	0	196.7395
409.23593	HMDB0007853	LysoPA(16:0/0:0)	C19H39O7P	410.2433401	M-H	-	409.236064	0	194.3955
357.05897	HMDB0251143	Succinyldisalicylic acid	C18H14O8	358.0688674	M-H	-	357.061591	7	175.4185
357.05897	HMDB0249561	Calmagite	C17H14N2O5S	358.0623427	M-H	-	357.055067	11	175.6
357.05897	HMDB0248221	alpha-Hydroxyetizolam	C17H15ClN4OS	358.06551	M-H	-	357.058234	2	167.362
357.05897	HMDB0029272	5,4'-Dihydroxy-3,3'-dimethoxy-6:7-methylenedioxyflavone	C18H14O8	358.0688674	M-H	-	357.061591	7	181.548
452.27791	HMDB0256030	[3-[2-Aminoethoxy(hydroxy)phosphoryl]oxy-2-hydroxypropyl] hexadecanoate	C21H44NO7P	453.2855393	M-H	-	452.278263	1	203.188
452.27791	HMDB0041085	Sambutoxin	C28H39NO4	453.2879087	M-H	-	452.280633	6	217.0536667
452.27791	HMDB0011503	LysoPE(16:0/0:0)	C21H44NO7P	453.2855393	M-H	-	452.278263	1	202.5503333
452.27791	HMDB0011473	LysoPE(0:0/16:0)	C21H44NO7P	453.2855393	M-H	-	452.278263	1	195.1256667
392.22854	HMDB0259553	Estradiol 17-dihydrotrigonelline	C25H31NO3	393.2303939	M-H	-	392.223118	14	197
392.22854	HMDB0038618	Acidissiminol	C25H31NO3	393.2303939	M-H	-	392.223118	14	197.397
581.30955	HMDB0244421	Val-Pro-Asp-Pro-Arg	C25H42N8O8	582.3125603	M-H	-	581.305284	7	224.4195
297.03823	HMDB0240558	Sulforaphane-cysteine	C9H18N2O3S3	298.047956	M-H	-	297.04068	8	160.786
297.03823	HMDB0303340	Irisone B	C16H10O6	298.0477381	M-H	-	297.040462	8	165.2
297.03823	HMDB0034139	Trifoliol	C16H10O6	298.0477381	M-H	-	297.040462	8	169.8616667
297.03823	HMDB0030830	3,8-Dihydroxy-1-methylanthraquinone-2-carboxylic acid	C16H10O6	298.0477381	M-H	-	297.040462	8	169.5426667
297.03823	HMDB0033820	Irilone	C16H10O6	298.0477381	M-H	-	297.040462	8	166.485
297.03823	HMDB0033722	Sativol	C16H10O6	298.0477381	M-H	-	297.040462	8	170.5486667
297.03823	HMDB0035914	Aflatoxin P1	C16H10O6	298.0477381	M-H	-	297.040462	8	168.3606667
297.03823	HMDB0030562	3,8-Dihydroxy-9-methoxycoumestan	C16H10O6	298.0477381	M-H	-	297.040462	8	169.905
297.03823	HMDB0033859	Glyzaglabrin	C16H10O6	298.0477381	M-H	-	297.040462	8	168.5926667
297.03823	HMDB0036305	Isotrifoliol	C16H10O6	298.0477381	M-H	-	297.040462	8	171.231
417.24056	HMDB0302785	MFA	C28H34O3	418.250795	M-H	-	417.243519	7	206.546
417.24056	HMDB0007006	CPA(18:1(9Z)/0:0)	C21H39O6P	418.2484255	M-H	-	417.241149	1	201.0366667
417.24056	HMDB0007005	CPA(18:1(11Z)/0:0)	C21H39O6P	418.2484255	M-H	-	417.241149	1	200.6306667
295.22789	HMDB0253281	hydroxyoctadecadienoic acid	C18H32O3	296.2351449	M-H	-	295.227869	0	171.822
295.22789	HMDB0244510	13-Hydroxyoctadeca-9,12-dienoic acid	C18H32O3	296.2351449	M-H	-	295.227869	0	176.9545
295.22789	HMDB0340920	(8E,12Z)-10-hydroxyoctadeca-8,12-dienoic acid	C18H32O3	296.2351449	M-H	-	295.227869	0
295.22789	HMDB0340919	(11E,13E)-9-hydroxyoctadeca-11,13-dienoic acid	C18H32O3	296.2351449	M-H	-	295.227869	0
295.22789	HMDB0340918	(12Z,15Z)-10-hydroxyoctadeca-12,15-dienoic acid	C18H32O3	296.2351449	M-H	-	295.227869	0
295.22789	HMDB0340917	(11E,13Z)-10-hydroxyoctadeca-11,13-dienoic acid	C18H32O3	296.2351449	M-H	-	295.227869	0
295.22789	HMDB0340916	(9Z,12Z)-6-hydroxyoctadeca-9,12-dienoic acid	C18H32O3	296.2351449	M-H	-	295.227869	0
295.22789	HMDB0062652	(10E,12Z)-9-HODE	C18H32O3	296.2351449	M-H	-	295.227869	0	184.1103333
295.22789	HMDB0247599	9-Hydroxylinoleic acid	C18H32O3	296.2351449	M-H	-	295.227869	0	176.7845
295.22789	HMDB0247613	11-(3-Pentyloxiran-2-yl)undec-9-enoic acid	C18H32O3	296.2351449	M-H	-	295.227869	0	178.847
295.22789	HMDB0029796	(Z)-13-Oxo-9-octadecenoic acid	C18H32O3	296.2351449	M-H	-	295.227869	0	179.1083333
295.22789	HMDB0029998	12-Hydroxy-8,10-octadecadienoic acid	C18H32O3	296.2351449	M-H	-	295.227869	0	179.004
295.22789	HMDB0029978	Avenoleic acid	C18H32O3	296.2351449	M-H	-	295.227869	0	179.214
295.22789	HMDB0004702	12,13-EpOME	C18H32O3	296.2351449	M-H	-	295.227869	0	178.6426667
295.22789	HMDB0004701	9,10-Epoxyoctadecenoic acid	C18H32O3	296.2351449	M-H	-	295.227869	0	176.882
295.22789	HMDB0004670	alpha-Dimorphecolic acid	C18H32O3	296.2351449	M-H	-	295.227869	0	180.9126667
295.22789	HMDB0004667	13-HODE	C18H32O3	296.2351449	M-H	-	295.227869	0	181.5534
311.22281	HMDB0242602	9-Hpode	C18H32O4	312.2300595	M-H	-	311.222784	0	180.028
311.22281	HMDB0340915	(7E)-octadec-7-enedioic acid	C18H32O4	312.2300595	M-H	-	311.222784	0
311.22281	HMDB0340914	(9E)-octadec-9-enedioic acid	C18H32O4	312.2300595	M-H	-	311.222784	0
311.22281	HMDB0062281	11-HpODE	C18H32O4	312.2300595	M-H	-	311.222784	0	185.0333333
311.22281	HMDB0304442	octadecenedioate	C18H32O4	312.2300595	M-H	-	311.222784	0	182.457
311.22281	HMDB0062434	(10E,12Z)-(9S)-9-Hydroperoxyoctadeca-10,12-dienoic acid	C18H32O4	312.2300595	M-H	-	311.222784	0	182.886
311.22281	HMDB0302976	Octadecendioic acid	C18H32O4	312.2311567	M-H	-	311.223881	3	171.8175
311.22281	HMDB0062637	13-HPODE(1-)	C18H32O4	312.2300595	M-H	-	311.222784	0	179.4435
311.22281	HMDB0040900	(±)-(E)-13-Hydroxy-10-oxo-11-octadecenoic acid	C18H32O4	312.2300595	M-H	-	311.222784	0	183.0575
311.22281	HMDB0010221	9,10-DiHODE	C18H32O4	312.2300595	M-H	-	311.222784	0	179.4216667
311.22281	HMDB0010208	15,16-DiHODE	C18H32O4	312.2300595	M-H	-	311.222784	0	179.6986667
311.22281	HMDB0010201	12,13-DiHODE	C18H32O4	312.2300595	M-H	-	311.222784	0	180.1713333
311.22281	HMDB0006940	9(S)-HPODE	C18H32O4	312.2300595	M-H	-	311.222784	0	182.664
311.22281	HMDB0004706	8(R)-Hydroperoxylinoleic acid	C18H32O4	312.2300595	M-H	-	311.222784	0	183.5443333
311.22281	HMDB0003871	13-L-Hydroperoxylinoleic acid	C18H32O4	312.2300595	M-H	-	311.222784	0	182.8493333
259.02236	HMDB0257695	Fructose-6-Phosphate (closed form)	C6H13O9P	260.029719	M-H	-	259.022443	0	147.8475
259.02236	HMDB0252488	Fructose 3-phosphate	C6H13O9P	260.029719	M-H	-	259.022443	0	143.8525
259.02236	HMDB0243977	beta-D-Fructopyranose 1-phosphate	C6H13O9P	260.029719	M-H	-	259.022443	0	145.405
259.02236	HMDB0000213	myo-Inositol 1-phosphate	C6H13O9P	260.029719	M-H	-	259.022443	0	147.594
259.02236	HMDB0251055	1,3,5,8-Tetrahydroxyxanthone	C13H8O6	260.032088	M-H	-	259.024812	9	158.541
259.02236	HMDB0242558	(2R,3R,4S,5R)-2,3,4,5-Tetrahydroxy-6-oxohexyl dihydrogen phosphate	C6H13O9P	260.029719	M-H	-	259.022443	0	144.522
259.02236	HMDB0246045	3,4,5,6-Tetrahydroxyxanthone	C13H8O6	260.032088	M-H	-	259.024812	9	153.1685
259.02236	HMDB0029219	Urolithin D	C13H8O6	260.032088	M-H	-	259.024812	9	154.7533333
259.02236	HMDB0255722	Norathyriol	C13H8O6	260.032088	M-H	-	259.024812	9	158.0425
259.02236	HMDB0304312	D-mannose 6-phosphate	C6H13O9P	260.0297185	M-H	-	259.022443	0	144.828
259.02236	HMDB0006330	D-Mannose 1-phosphate	C6H13O9P	260.0297185	M-H	-	259.022443	0	143.56575
259.02236	HMDB0060467	D-fructose 1-phosphate	C6H13O9P	260.0297185	M-H	-	259.022443	0	148.57575
259.02236	HMDB0243608	(3S,4R)-Ketose 1-phosphate	C6H13O9P	260.0297185	M-H	-	259.022443	0	142.199
259.02236	HMDB0249121	beta-D-Glucose 1-phosphate	C6H13O9P	260.0297185	M-H	-	259.022443	0	144.1035
259.02236	HMDB0246205	[(2R,3R,4S,5S)-3,4,5,6-Tetrahydroxyoxan-2-yl]methyl dihydrogen phosphate	C6H13O9P	260.0297185	M-H	-	259.022443	0	147.0655
259.02236	HMDB0006873	D-Tagatose 6-phosphate	C6H13O9P	260.0297185	M-H	-	259.022443	0	148.906
259.02236	HMDB0006800	Beta-D-Fructose 2-phosphate	C6H13O9P	260.0297185	M-H	-	259.022443	0	144.0588
259.02236	HMDB0006797	Sorbose 1-phosphate	C6H13O9P	260.0297185	M-H	-	259.022443	0	148.4116667
259.02236	HMDB0006328	D-Tagatose 1-phosphate	C6H13O9P	260.0297185	M-H	-	259.022443	0	147.981
259.02236	HMDB0003971	Beta-D-Fructose 6-phosphate	C6H13O9P	260.0297185	M-H	-	259.022443	0	145.0956
259.02236	HMDB0003498	beta-D-Glucose 6-phosphate	C6H13O9P	260.0297185	M-H	-	259.022443	0	145.637
259.02236	HMDB0002985	myo-Inositol 6-phosphate	C6H13O9P	260.0297185	M-H	-	259.022443	0	148.5093333
259.02236	HMDB0001401	Glucose 6-phosphate	C6H13O9P	260.0297185	M-H	-	259.022443	0	146.4731667
259.02236	HMDB0001313	D-myo-Inositol 4-phosphate	C6H13O9P	260.0297185	M-H	-	259.022443	0	147.62475
259.02236	HMDB0001078	Mannose 6-phosphate	C6H13O9P	260.0297185	M-H	-	259.022443	0	145.766
259.02236	HMDB0001076	Fructose 1-phosphate	C6H13O9P	260.0297185	M-H	-	259.022443	0	144.8888333
259.02236	HMDB0000994	Dolichyl phosphate D-mannose	C6H13O9P	260.0297185	M-H	-	259.022443	0	145.27425
259.02236	HMDB0006814	D-myo-Inositol 3-phosphate	C6H13O9P	260.0297185	M-H	-	259.022443	0	148.7923333
259.02236	HMDB0000124	Fructose 6-phosphate	C6H13O9P	260.0297185	M-H	-	259.022443	0	146.1155
259.02236	HMDB0001586	Glucose 1-phosphate	C6H13O9P	260.0297185	M-H	-	259.022443	0	145.053
259.02236	HMDB0000645	Galactose 1-phosphate	C6H13O9P	260.0297185	M-H	-	259.022443	0	146.318
259.02236	HMDB0015312	Ifosfamide	C7H15Cl2N2O2P	260.0248197	M-H	-	259.017544	19	146.2625
259.02236	HMDB0014672	Cyclophosphamide	C7H15Cl2N2O2P	260.0248197	M-H	-	259.017544	19	150.815
293.21213	HMDB0112099	5-Hexyl-2-furanoctanoic acid	C18H30O3	294.2194948	M-H	-	293.212219	0	177.7623333
293.21213	HMDB0112093	5-Heptyl-2-furanheptanoic acid	C18H30O3	294.2194948	M-H	-	293.212219	0	178.855
293.21213	HMDB0112102	5-pentyl-2-furannonanoic acid	C18H30O3	294.2194948	M-H	-	293.212219	0	177.279
293.21213	HMDB0112103	5-Butyl-3-methyl-2-furannonanoic acid	C18H30O3	294.2194948	M-H	-	293.212219	0	177.536
293.21213	HMDB0062288	12(13)-epoxy-6Z,9Z-octadecadienoic acid	C18H30O3	294.2194948	M-H	-	293.212219	0	178.4503333
293.21213	HMDB0247705	9(S)-HOTrE	C18H30O3	294.2194948	M-H	-	293.212219	0	172.8485
293.21213	HMDB0245640	2-{2-[4-(1,1,3,3-Tetramethylbutyl)phenoxy]ethoxy}ethanol	C18H30O3	294.2194948	M-H	-	293.212219	0	177.816
293.21213	HMDB0061644	3,4-Dimethyl-5-propyl-2-furannonanoic acid	C18H30O3	294.2194948	M-H	-	293.212219	0	177.2156667
293.21213	HMDB0246143	13-Oxo-9,11-octadecadienoic acid	C18H30O3	294.2194948	M-H	-	293.212219	0	177.202
293.21213	HMDB0244523	(9Z,11E,13S,15Z)-13-Hydroxyoctadeca-9,11,15-trienoic acid	C18H30O3	294.2194948	M-H	-	293.212219	0	174.2355
293.21213	HMDB0039603	3,4-Dimethyl-5-pentyl-2-furanheptanoic acid	C18H30O3	294.2194948	M-H	-	293.212219	0	178.4983333
293.21213	HMDB0030995	(2'E,4'Z,8E)-Colneleic acid	C18H30O3	294.2194948	M-H	-	293.212219	0	177.814
293.21213	HMDB0031934	(9S,10E,12Z,15Z)-9-Hydroxy-10,12,15-octadecatrienoic acid	C18H30O3	294.2194948	M-H	-	293.212219	0	176.8906667
293.21213	HMDB0301805	3-Oxo-2-(2-entenyl)cyclopentaneoctanoic acid	C18H30O3	294.2194948	M-H	-	293.212219	0	179.9245
293.21213	HMDB0034586	(9Z,12Z,14E)-16-Hydroxy-9,12,14-octadecatrienoic acid	C18H30O3	294.2194948	M-H	-	293.212219	0	177.25
293.21213	HMDB0031088	12,13-Epoxy-9,15-octadecadienoic acid	C18H30O3	294.2194948	M-H	-	293.212219	0	176.3956667
293.21213	HMDB0029969	Squamostanal A	C18H30O3	294.2194948	M-H	-	293.212219	0	176.1383333
293.21213	HMDB0031103	2-Hydroxylinolenic acid	C18H30O3	294.2194948	M-H	-	293.212219	0	176.6393333
293.21213	HMDB0036832	Sterebin D	C18H30O3	294.2194948	M-H	-	293.212219	0	178.5
293.21213	HMDB0030950	15,16-Epoxy-9,12-octadecadienoic acid	C18H30O3	294.2194948	M-H	-	293.212219	0	175.8873333
293.21213	HMDB0029786	10-Oxo-11-octadecen-13-olide	C18H30O3	294.2194948	M-H	-	293.212219	0	181.546
293.21213	HMDB0011108	17-Hydroxylinolenic acid	C18H30O3	294.2194948	M-H	-	293.212219	0	176.243
293.21213	HMDB0010224	9-HOTE	C18H30O3	294.2194948	M-H	-	293.212219	0	177.06
293.21213	HMDB0010220	9(10)-EpODE	C18H30O3	294.2194948	M-H	-	293.212219	0	175.6293333
293.21213	HMDB0010206	15(16)-EpODE	C18H30O3	294.2194948	M-H	-	293.212219	0	176.844
293.21213	HMDB0010203	13-HOTE	C18H30O3	294.2194948	M-H	-	293.212219	0	177.6846667
293.21213	HMDB0010200	A-12(13)-EpODE	C18H30O3	294.2194948	M-H	-	293.212219	0	177.225
293.21213	HMDB0004668	13-OxoODE	C18H30O3	294.2194948	M-H	-	293.212219	0	179.806
293.21213	HMDB0004669	9-OxoODE	C18H30O3	294.2194948	M-H	-	293.212219	0	180.2393333
255.23297	HMDB0340340	4-methylpentadecanoic acid	C16H32O2	256.2402303	M-H	-	255.232954	0
255.23297	HMDB0340338	7-methylpentadecanoic acid	C16H32O2	256.2402303	M-H	-	255.232954	0
255.23297	HMDB0340337	8-methylpentadecanoic acid	C16H32O2	256.2402303	M-H	-	255.232954	0
255.23297	HMDB0340336	3-methylpentadecanoic acid	C16H32O2	256.2402303	M-H	-	255.232954	0
255.23297	HMDB0340335	11-methylpentadecanoic acid	C16H32O2	256.2402303	M-H	-	255.232954	0
255.23297	HMDB0341053	10-methylpentadecanoic acid	C16H32O2	256.2402303	M-H	-	255.232954	0
255.23297	HMDB0340334	6-methylpentadecanoic acid	C16H32O2	256.2402303	M-H	-	255.232954	0
255.23297	HMDB0340333	5-methylpentadecanoic acid	C16H32O2	256.2402303	M-H	-	255.232954	0
255.23297	HMDB0340332	9-methylpentadecanoic acid	C16H32O2	256.2402303	M-H	-	255.232954	0
255.23297	HMDB0340331	12-methylpentadecanoic acid	C16H32O2	256.2402303	M-H	-	255.232954	0
255.23297	HMDB0340339	13-methylpentadecanoic acid	C16H32O2	256.2402303	M-H	-	255.232954	0
255.23297	HMDB0032324	Hexyl decanoate	C16H32O2	256.2402303	M-H	-	255.232954	0	167.7843333
255.23297	HMDB0032249	Dodecyl butyrate	C16H32O2	256.2402303	M-H	-	255.232954	0	166.8793333
255.23297	HMDB0033166	Octyl octanoate	C16H32O2	256.2402303	M-H	-	255.232954	0	167.6403333
255.23297	HMDB0032065	Butyl dodecanoate	C16H32O2	256.2402303	M-H	-	255.232954	0	167.5593333
255.23297	HMDB0036210	Dodecyl 2-methylpropanoate	C16H32O2	256.2402303	M-H	-	255.232954	0	167.7983333
255.23297	HMDB0034153	Ethyl tetradecanoate	C16H32O2	256.2402303	M-H	-	255.232954	0	167.973
255.23297	HMDB0031068	Isopalmitic acid	C16H32O2	256.2402303	M-H	-	255.232954	0	166.182
255.23297	HMDB0002396	Trimethyltridecanoic acid	C16H32O2	256.2402303	M-H	-	255.232954	0	165.591
255.23297	HMDB0000220	Palmitic acid	C16H32O2	256.2402303	M-H	-	255.232954	0	167.9753333
328.04528	HMDB0245930	5-(2-Chlorophenyl)-3-methyl-7-nitro-1,3-dihydro-1,4-benzodiazepin-2-one	C16H12ClN3O3	329.056719	M-H	-	328.049443	13	170.1875
328.04528	HMDB0246957	5-(2-Chlorophenyl)-1,3-dihydro-1-methyl-7-nitro-2H-1,4-benzodiazepin-2-one	C16H12ClN3O3	329.056719	M-H	-	328.049443	13	170.4305
328.04528	HMDB0031800	Mecarbam	C10H20NO5PS2	329.0520506	M-H	-	328.044775	2	164.2153333
328.04528	HMDB0011616	Adenosine 2',3'-cyclic phosphate	C10H12N5O6P	329.0525197	M-H	-	328.045244	0	169.431
328.04528	HMDB0000058	Cyclic AMP	C10H12N5O6P	329.0525197	M-H	-	328.045244	0	168.404
328.04528	HMDB0014492	Nitisinone	C14H10F3NO5	329.0511071	M-H	-	328.043831	4	167.4065
362.23713	HMDB0242043	N-Lauroyl Tyrosine	C21H33NO4	363.2409585	M-H	-	362.233683	10	191.5165
362.23713	HMDB0240594	N-Palmitoyltaurine	C18H37NO4S	363.2443298	M-H	-	362.237054	0	190.047
599.31945	HMDB0061704	LysoPI(0:0/18:0)	C27H53O12P	600.3274637	M-H	-	599.320188	1	220.7636667
599.31945	HMDB0240261	LysoPI(18:0/0:0)	C27H53O12P	600.3274637	M-H	-	599.320188	1	210.3845
437.26719	HMDB0248451	Anordrin	C28H38O4	438.2770097	M-H	-	437.269734	6	203.454
437.26719	HMDB0007854	LysoPA(18:0/0:0)	C21H43O7P	438.2746407	M-H	-	437.267365	0	202.3125
437.26719	HMDB0007850	LysoPA(0:0/18:0)	C21H43O7P	438.2746402	M-H	-	437.267364	0	204.395
540.05334	HMDB0249529	Cyclic ADP-ribose	C15H21N5O13P2	541.0611098	M-H	-	540.053834	1	189.2825
673.48002	HMDB0115091	PA(20:1(11Z)/14:0)	C37H71O8P	674.4886562	M-H	-	673.48138	2	259.6833333
673.48002	HMDB0115062	PA(20:0/14:1(9Z))	C37H71O8P	674.4886562	M-H	-	673.48138	2	256.1276667
673.48002	HMDB0114924	PA(18:1(9Z)/16:0)	C37H71O8P	674.4886562	M-H	-	673.48138	2	258.362
673.48002	HMDB0114899	PA(18:1(11Z)/16:0)	C37H71O8P	674.4886562	M-H	-	673.48138	2	258.2316667
673.48002	HMDB0114877	PA(18:0/16:1(9Z))	C37H71O8P	674.4886558	M-H	-	673.48138	2	258.3736667
673.48002	HMDB0031130	9-Octadecenoic acid 1-[[(1-oxohexadecyl)oxy]methyl]-2-(phosphonoxy)ethyl ester	C37H71O8P	674.4886558	M-H	-	673.48138	2	259.1686667
673.48002	HMDB0007859	PA(16:0/18:1(9Z))	C37H71O8P	674.4886562	M-H	-	673.48138	2	258.696
673.48002	HMDB0007858	PA(16:0/18:1(11Z))	C37H71O8P	674.4886562	M-H	-	673.48138	2	258.2013333
371.07468	HMDB0060620	Sulindac sulfone	C20H17FO4S	372.0831579	M-H	-	371.075882	3	185.128
418.24403	HMDB0251999	Ethamoxytriphetol	C27H33NO3	419.2460439	M-H	-	418.238768	13	203.057
418.24403	HMDB0038587	Hericerin	C27H33NO3	419.2460439	M-H	-	418.238768	13	202.2243333
418.24403	HMDB0037531	Dehydroxypaxilline	C27H33NO3	419.2460439	M-H	-	418.238768	13	202.2375
322.04438	HMDB0250819	Dabsyl chloride	C14H14ClN3O2S	323.0495256	M-H	-	322.04225	7	172.073
322.04438	HMDB0249435	BULAN	C16H15Cl2NO2	323.0479841	M-H	-	322.040708	11	165.1695
322.04438	HMDB0240312	Cytidine 3'-monophosphate	C9H14N3O8P	323.051851	M-H	-	322.044575	1	163.4133333
322.04438	HMDB0256601	Pirinixic acid	C14H14ClN3O2S	323.0495251	M-H	-	322.042249	7	169.063
322.04438	HMDB0243501	Cytosine arabinose-5'-phosphate	C9H14N3O8P	323.051851	M-H	-	322.044575	1	164.6
322.04438	HMDB0011692	Cytidine 2'-phosphate	C9H14N3O8P	323.051851	M-H	-	322.044575	1	164.6783333
322.04438	HMDB0000095	Cytidine monophosphate	C9H14N3O8P	323.051851	M-H	-	322.044575	1	162.3541667
861.54755	HMDB0341216	1,2-Di-(9Z-octadecenoyl)-sn-glycero-3-phospho-(1'-myo-inositol)	C45H83O13P	862.5571297	M-H	-	861.549854	3
861.54755	HMDB0272028	PG(5-iso PGF2VI/i-21:0)	C45H83O13P	862.5571297	M-H	-	861.549854	3	287.0405
861.54755	HMDB0272027	PG(i-21:0/5-iso PGF2VI)	C45H83O13P	862.5571297	M-H	-	861.549854	3	292.49
861.54755	HMDB0271871	PG(PGD1/i-19:0)	C45H83O13P	862.5571297	M-H	-	861.549854	3	302.967
861.54755	HMDB0271870	PG(i-19:0/PGD1)	C45H83O13P	862.5571297	M-H	-	861.549854	3	296.5055
861.54755	HMDB0271869	PG(PGE1/i-19:0)	C45H83O13P	862.5571297	M-H	-	861.549854	3	288.2745
861.54755	HMDB0271868	PG(i-19:0/PGE1)	C45H83O13P	862.5571297	M-H	-	861.549854	3	287.4105
861.54755	HMDB0271807	PG(PGF2alpha/i-19:0)	C45H83O13P	862.5571297	M-H	-	861.549854	3	285.592
861.54755	HMDB0271806	PG(i-19:0/PGF2alpha)	C45H83O13P	862.5571297	M-H	-	861.549854	3	293.0985
861.54755	HMDB0270886	PG(5-iso PGF2VI/a-21:0)	C45H83O13P	862.5571297	M-H	-	861.549854	3	286.977
861.54755	HMDB0270885	PG(a-21:0/5-iso PGF2VI)	C45H83O13P	862.5571297	M-H	-	861.549854	3	292.3385
861.54755	HMDB0009875	PI(20:2(11Z,14Z)/16:0)	C45H83O13P	862.5571293	M-H	-	861.549853	3	288.222
861.54755	HMDB0009847	PI(18:2(9Z,12Z)/18:0)	C45H83O13P	862.5571293	M-H	-	861.549853	3	277.581
861.54755	HMDB0009837	PI(18:1(9Z)/18:1(9Z))	C45H83O13P	862.5571293	M-H	-	861.549853	3	286.661
861.54755	HMDB0009836	PI(18:1(9Z)/18:1(11Z))	C45H83O13P	862.5571293	M-H	-	861.549853	3	287.336
861.54755	HMDB0009825	PI(18:1(11Z)/18:1(9Z))	C45H83O13P	862.5571293	M-H	-	861.549853	3	285.4965
861.54755	HMDB0009824	PI(18:1(11Z)/18:1(11Z))	C45H83O13P	862.5571293	M-H	-	861.549853	3	286.1715
861.54755	HMDB0009809	PI(18:0/18:2(9Z,12Z))	C45H83O13P	862.5571293	M-H	-	861.549853	3	289.4235
861.54755	HMDB0009786	PI(16:0/20:2(11Z,14Z))	C45H83O13P	862.5571293	M-H	-	861.549853	3	292.217
718.5373	HMDB0113985	PE-NMe2(18:0/14:0)	C39H78NO8P	719.5465055	M-H	-	718.539229	3	267.0506667
718.5373	HMDB0113086	PE-NMe(18:0/15:0)	C39H78NO8P	719.5465055	M-H	-	718.539229	3	266.2526667
718.5373	HMDB0113019	PE-NMe(15:0/18:0)	C39H78NO8P	719.5465055	M-H	-	718.539229	3	266.497
718.5373	HMDB0113860	PE-NMe2(14:0/18:0)	C39H78NO8P	719.5465055	M-H	-	718.539229	3	268.1626667
718.5373	HMDB0010566	PE-NMe2(16:0/16:0)	C39H78NO8P	719.546505	M-H	-	718.539229	3	265.956
718.5373	HMDB0009217	PE(20:0/14:0)	C39H78NO8P	719.546505	M-H	-	718.539229	3	266.0886667
718.5373	HMDB0008989	PE(18:0/16:0)	C39H78NO8P	719.5465055	M-H	-	718.539229	3	267.5126667
718.5373	HMDB0008925	PE(16:0/18:0)	C39H78NO8P	719.5465055	M-H	-	718.539229	3	264.256
718.5373	HMDB0008833	PE(14:0/20:0)	C39H78NO8P	719.546505	M-H	-	718.539229	3	265.0243333
718.5373	HMDB0007967	PC(16:0/15:0)	C39H78NO8P	719.546505	M-H	-	718.539229	3	276.171
718.5373	HMDB0007935	PC(15:0/16:0)	C39H78NO8P	719.546505	M-H	-	718.539229	3	275.938
305.01785	HMDB0302763	(-)-Mintlactone	C14H10O6S	306.0198087	M-H	-	305.012533	17	167.04
305.01785	HMDB0011640	Uridine 2',3'-cyclic phosphate	C9H11N2O8P	306.0253019	M-H	-	305.018026	1	159.976
478.29377	HMDB0011505	LysoPE(18:1(11Z)/0:0)	C23H46NO7P	479.3011893	M-H	-	478.293913	0	212.3783333
478.29377	HMDB0011506	LysoPE(18:1(9Z)/0:0)	C23H46NO7P	479.3011893	M-H	-	478.293913	0	212.4946667
478.29377	HMDB0011475	LysoPE(0:0/18:1(11Z))	C23H46NO7P	479.3011893	M-H	-	478.293913	0	207.7466667
478.29377	HMDB0011476	LysoPE(0:0/18:1(9Z))	C23H46NO7P	479.3011893	M-H	-	478.293913	0	207.2093333
304.03402	HMDB0250240	Cifostodine	C9H12N3O7P	305.0412867	M-H	-	304.034011	0	160.6
304.03402	HMDB0011691	Cytidine 2',3'-cyclic phosphate	C9H12N3O7P	305.0412863	M-H	-	304.03401	0	161.569
375.23026	HMDB0248612	Ethyl-p-((E)-2-(5,6,7,8-tetrahydro-5,5,8,8-tetramethyl-2-naphthyl)-1-propenyl)benzoate	C26H32O2	376.2402303	M-H	-	375.232954	7	198.186
436.28313	HMDB0011152	LysoPE(P-16:0/0:0)	C21H44NO6P	437.2906247	M-H	-	436.283349	1	199.6526667
442.01631	HMDB0059648	8-oxo-dGDP	C10H15N5O11P2	443.0243294	M-H	-	442.017053	2	178.3866667
442.01631	HMDB0001201	Guanosine diphosphate	C10H15N5O11P2	443.0243294	M-H	-	442.017053	2	181.3036
462.29866	HMDB0240599	LysoPE(P-18:1(9Z)/0:0)	C23H46NO6P	463.3062752	M-H	-	462.298999	1	210.496
462.29866	HMDB0254707	Micronomicin	C20H41N5O7	463.3005987	M-H	-	462.293323	12	210.9525
433.23605	HMDB0254071	Lexibulin	C24H30N6O2	434.2430242	M-H	-	433.235748	1	202.653
433.23605	HMDB0007852	LysoPA(0:0/18:2(9Z,12Z))	C21H39O7P	434.2433406	M-H	-	433.236065	0	205.1715
433.23605	HMDB0007856	LysoPA(18:2(9Z,12Z)/0:0)	C21H39O7P	434.2433406	M-H	-	433.236065	0	203.955
281.24851	HMDB0246833	Octadec-5-enoic acid	C18H34O2	282.2558803	M-H	-	281.248604	0	174.61
281.24851	HMDB0245277	Octadecenoic acid	C18H34O2	282.2558803	M-H	-	281.248604	0	174.0805
281.24851	HMDB0244344	11-Aoctadecenoic acid	C18H34O2	282.2558803	M-H	-	281.248604	0	175.3955
281.24851	HMDB0062703	Octadec-9-enoic Acid	C18H34O2	282.2558803	M-H	-	281.248604	0	176.3756667
281.24851	HMDB0062242	7Z-octadecenoic acid	C18H34O2	282.2558803	M-H	-	281.248604	0	178.5636667
281.24851	HMDB0041480	(Z)-13-Octadecenoic acid	C18H34O2	282.2558803	M-H	-	281.248604	0	175.856
281.24851	HMDB0304764	cis-12-Octadecenoic acid	C18H34O2	282.2558803	M-H	-	281.248604	0	181.6785
281.24851	HMDB0304817	trans-8-Elaidic acid	C18H34O2	282.2558803	M-H	-	281.248604	0	177.1435
281.24851	HMDB0304768	trans-15-Octadecenoic acid	C18H34O2	282.2558803	M-H	-	281.248604	0	176.3905
281.24851	HMDB0304767	trans-14-Octadecenoic acid	C18H34O2	282.2558803	M-H	-	281.248604	0	179.235
281.24851	HMDB0304769	trans-16-Octadecenoic acid	C18H34O2	282.2558803	M-H	-	281.248604	0	175.47
281.24851	HMDB0304770	trans-4-Octadecenoic acid	C18H34O2	282.2558803	M-H	-	281.248604	0	178.878
281.24851	HMDB0304766	trans-12-Octadecenoic acid	C18H34O2	282.2558803	M-H	-	281.248604	0	175.734
281.24851	HMDB0002080	Petroselinic acid	C18H34O2	282.2558803	M-H	-	281.248604	0	175.241
281.24851	HMDB0003231	Vaccenic acid	C18H34O2	282.2558803	M-H	-	281.248604	0	176.518
281.24851	HMDB0304765	cis-15-Octadecenoic acid	C18H34O2	282.2558803	M-H	-	281.248604	0	173.472
281.24851	HMDB0059871	Ethyl 9-hexadecenoate	C18H34O2	282.2558803	M-H	-	281.248604	0	177.572
281.24851	HMDB0303337	6-Octadecenoic acid	C18H34O2	282.2558803	M-H	-	281.248604	0	175.4665
281.24851	HMDB0302289	trans-10-Octadecenoic acid	C18H34O2	282.2558803	M-H	-	281.248604	0	177.1415
281.24851	HMDB0302159	7-Octadecenoic acid	C18H34O2	282.2558803	M-H	-	281.248604	0	176.5295
281.24851	HMDB0000207	Oleic acid	C18H34O2	282.2558803	M-H	-	281.248604	0	176.9866667
281.24851	HMDB0240219	cis-Vaccenic acid	C18H34O2	282.2558803	M-H	-	281.248604	0	176.66825
281.24851	HMDB0000573	Elaidic acid	C18H34O2	282.2558803	M-H	-	281.248604	0	177.556
701.51028	HMDB0115270	PA(22:1(13Z)/14:0)	C39H75O8P	702.5199564	M-H	-	701.51268	3	266.8273333
[truncated: 47 more rows]
