# Supplementary material for: Calorie restriction increases insulin sensitivity to promote beta cell homeostasis and longevity in mice
Source: Nat Commun. 2024 Oct 21;15:9063. doi: 10.1038/s41467-024-53127-2 (PMC11493975; doi:10.1038/s41467-024-53127-2)
Supplement: Supplementary file 15 — Source Data [file 41467_2024_53127_MOESM15_ESM.xlsx]

## Sheet: 1B
Days	AL
-7	24.6	25.7	25.2	25.3	24	23.6	24	24	25	27.7	28	25.5	25	24.8	25.5	26.3	25.6	27.5	25.5	26.4	24.8	25.7	25.6	24.5	25.6	23.6	26.2	24.8	23.6	24.6	25.8	25	26.3	25.8	25.8	26.4	26.8	23.4	24.5	23.4	25	24.8	24	24	25.6	25	25.6	25.8	25.5
	25	26	25	25.7	24	24.1	24	24	25.3	27.4	28.4	26	25.7	24.5	26	26	25.7	26.3	27.3	26.7	24.5	26	25.7	24.6	26.3	23.6	26.6	25	24	24.4	25.2	24.9	26.5	26.1	26.2	26.1	27.4	24	24.4	24.2	24.8	25.2	24.1	25.5	26	24	25.1	25.3	24.6
	25.4	26.2	24.8	25.4	24	24.4	24.2	25	24	26.5	28.6	26	26	25	26	26.1	26.3	26	27.7	26.6	25	26.1	25.8	25.2	26.8	23.8	27.8	25.6	24.2	24.9	26.5	25.3	26.6	26.1	26.2	26	27.8	23.4	24.6	24.2	24.5	24.8	24.3	25	26.2	25.3	26	26.5	26
	25.2	26.3	24.5	25.3	23	24.3	24.1	23.5	25.3	27.4	28.3	25.7	26	24.8	26.3	26.1	26.2	25.5	27.3	26.6	25.5	25.8	26.5	25	27.8	23.4	23.3	23.9	26.5	24.5	24.9	23.9	25.9	25.7	25.6	25.9	27	23	24.4	23.9	24.6	24.5	24	25.3	26	25.7	26	26.5	26.3
	26	27	25.2	26	23.7	24.8	24.6	23.5	23.7	27.6	28.8	26	26.1	25.5	26.5	26.2	26.3	25.5	27.6	26.3	24.9	26	25.6	25	26.3	23.4	26.6	25.4	24.4	25	26	25.1	27	26.4	26.5	25.6	26.6	22.6	24.9	24	24.1	24.7	24	25.2	26.4	26	26.2	26.5	26.3
	25.7	26.5	25	25.7	23.5	24.8	24.8	24.4	26.3	27.8	29.5	26.6	26.3	25.7	27	26.7	26.6	25.6	27.5	26.6	25	26.2	26.1	25	26.6	24	27.5	25.5	24.6	25.3	25.8	25	26.5	26.4	26.7	26.5	27.7	24	25	24.5	24.8	25	24.6	25.4	26.6	26	25.5	26.3	26.4
	26.2	27	24.8	26.8	24.1	24.4	24.5	24.6	26	27	29.8	27	26.4	27.8	27	29.8	27	26.4	27.8	27	25	26.1	26.4	25.1	26.6	24	27.4	25.6	24.4	25.4	26.2	25.1	26.7	26.7	26.5	26.5	27	24	25	24.2	24.1	24.7	24.4	25.4	26.5	25.7	25.7	26	25.9
	26.1	26.2	24.8	26.8	23.8	24.7	24.3	24.3	26.6	28	29.3	27	27.6	26	26.8	26.7	26.3	26.2	27.5	27.4	25.2	25.7	26	25.3	26.4	23.5	27	25.5	24.1	25.2	26.1	24.9	26.2	27	26.8	26.6	27.1	23.2	24.6	24.6	24	25	25	25.4	25.8	25.8	25.6	26.4	25.8
1	25.3	26.2	25	26.4	24.2	24.8	26.2	25	27	28	30	27	28	26	27.6	27.5	26.6	26.8	27.2	27.2	25	26	26.6	25.5	26.1	24.4	27.2	25.9	24.8	25.2	25.8	24.8	27.1	26.7	27.3	26.8	27.5	23.8	25.4	24.9	24	25	25.1	25.7	26	26.1	25.9	26.5	25.7
	26	26.6	25.6	27.3	24.5	24.2	26	25.3	27.4	28	30.4	27.3	28	26	27.9	27.3	26.6	26.8	27.2	27.3	25.9	26.3	26.6	25.7	27.2	24.6	27.6	26	25.4	25	26.4	25.2	27.2	26.6	27.7	27	27.8	23.2	25.3	24.6	24.3	25	25	25.7	26	26.1	26	26.8	25.7
	26.5	27.5	26.2	27.5	24.5	25.1	26.5	25.7	27.2	27.7	30.2	27.8	28	26	28.4	28	27.4	27.6	27.6	28.4	25.2	26	26.1	25.2	26.9	24.7	27.1	25.6	25	25.5	26.2	25.2	27	27	28.1	26.7	27.7	23.9	24.8	24.2	24.3	25.4	25.4	26	26.5	25.9	26.3	27.1	25.6
	26.4	27	26.2	26.7	24.7	25.2	26.7	25.5	27.4	29.2	29.9	27.2	27.7	26	28.1	28	27.4	27	27.3	28.3	25.5	26.4	26	25.9	26.9	24.4	27.2	26	25.1	25.5	26.2	25.3	27.2	27.1	27.4	26.4	27.2	23.7	24.9	24.5	24.2	25.1	25	25.7	26.4	25.9	25.8	26.5	26
	26.6	27.3	26	26.7	24.5	25.3	26.9	26	27.5	29.5	30	27.1	28	26.4	28.8	27.6	26.8	27	27.1	28	25.6	26	26.2	26	27.1	24.1	27.3	25.7	25	25.3	27.1	25.3	27.6	27.1	27.8	26.5	27.3	24	25.1	24.3	24	25.5	25	25.3	26.6	26	26	27	26.1
	26	27	25.2	26.6	24	25.2	26.8	26.3	28.1	27	30.3	27.5	28	26.4	29	28	27.3	26.7	27.1	27.5	26	26.1	26.3	25.9	27	24.1	27	25.3	25.3	25.1	26.8	25.5	27.7	26.9	27.4	26	27.2	24	26.1	24.3	23.8	25.6	25	25.4	26.7	26	26.2	27	25.8
	25.8	27.4	25.3	26.7	24.2	25.3	26.5	26	28.2	27.3	31	27.1	26	26.6	29.3	28	27.3	27	27.3	27.4	25.1	26.7	26.5	25.3	26.7	23.9	27.8	25.6	25.2	25.2	26.4	24.7	27.2	26.7	27.2	26.3	27	24.7	24.3	24.6	24.7	25	25	25	26.6	26	26.6	27	24.7
	26.3	27	25.7	26.5	24.4	26.6	27.8	26.9	28.6	29.3	30.7	27.4	28.4	26	28.5	29	27.7	26.8	27.4	27.7	25.5	26.6	26.7	25.8	26.2	24.2	28.7	26.1	25.8	25.7	27	26.1	27.8	27.4	28.1	27.3	27.8	24.7	24.7	24.8	25	25.5	25.3	25.4	27	26.1	26.8	27.7	26
	26.9	27.8	26.1	26.5	24.8	26	27.6	27	28.5	29.1	30.4	27.5	29.3	26.9	30.1	27.1	28	26.1	27.2	27.4	25.5	26.8	27	26	26.9	23.6	28	25.2	25.7	25.4	27.1	26.3	28.1	27.6	28.2	27.3	26.5	24.6	25.7	25	24.8	25.7	25.4	25.4	27.4	26.4	26.8	27.5	25.9
10	26.8	28	26	26.5	24.4	25.8	28	26.7	28.4	29.3	30.7	28	29.5	27.3	30.5	28	28.6	26.5	28	27.6	25.8	26.7	27	26.2	27.1	23.8	27.6	25.7	25.6	25.6	27.6	25.3	27.8	27.6	28.1	26.9	27	24.9	25.1	25	24.6	25.3	25.1	25	27	26.3	26.7	27.5	26
	26.6	28.2	26	26.2	25	26.2	28.2	26.8	28.8	29.6	31	27.4	28.8	26.8	29.9	29	28.5	27	27.4	28.3	25.8	27.2	27.3	26.4	27.3	24.7	28.1	26	25.8	26.4	28.2	26.1	28.8	28.4	27.9	27	27	24.7	25.7	25	24.3	25.7	25.5	25.6	27	26.1	27.1	27.7	28
	27	29	27.3	27	25.5	26.5	28.7	27.6	29.3	30.3	30.7	29	30.5	28	30	29.9	29.4	28.5	28.5	29.5	25.6	27.2	27.3	26.6	27.2	24.6	27.8	26	25.7	26	28	26.1	28.1	28.3	28.1	26.7	27	24.5	25.6	25.1	26	25.3	25.2	25.5	27	27	27.2	28.4	28.8
	27	29	27	26.8	26	26.1	28.5	27.3	29.9	30	30.8	28.6	29.4	27.8	30	29.6	29.3	28.2	27.8	28.8	26	27	27.7	26.6	27.4	25	28.5	26.4	26.4	26.7	28.5	26.2	28.8	28.4	28.1	27.1	27.2	24.8	26.2	25.1	25	25.1	25	25	26.5	26.3	27.2	27.8	28
	27.1	28.5	27	26.3	25.5	27.3	29.6	28.2	30	30.2	31	29.4	30	28.1	31	29	28.5	27.3	27.5	28	26.8	27.4	27.8	27.2	27.7	24.9	28.6	26.6	26.4	26.8	28.1	26.1	28.9	28.1	28.2	27	27.1	24.5	26	24.8	25.7	25.8	25	25.7	27	26.3	26.8	28.4	28.1
	27.7	28.2	26.3	26.2	25.3	26.4	29	27.6	29.6	30.5	28.9	29	29.6	27.8	29.9	29.2	29	27.8	27.8	28.9	26.3	27.1	28	27.1	27.5	25	28.7	26.4	26.5	26.3	28.4	26.5	29.6	28.2	28.5	27.1	27.1	24.9	26.2	25.3	25.2	25.2	24.5	25	26.2	26.2	26.5	28	27
	27.8	28.6	27.2	27.3	25.9	27	29.1	28.3	29.9	30.8	30.7	29.5	30.7	29	31.1	28.7	29.8	27.8	27.3	28.6	26.5	27.1	28.4	27.1	28	26	29	26.7	26.4	26.7	28.6	27.4	30.1	28.7	29	27.1	27.2	24.7	26.5	25.7	25.8	26.4	24.6	25.2	26.8	27	27.4	29.5	27
	27.5	28.6	27.1	27.5	25.4	26.8	29.5	28.3	29.8	30.8	31.8	29.7	30.6	28.2	31.2	29.9	29.2	27.7	28.1	29	26.2	27.5	28.4	27.2	27.6	25.7	28.7	27	26.5	27.3	28.6	27.3	29.5	28.5	28.7	26.8	27.4	25.1	26.3	25.6	26.3	26	24.8	25.7	27	27	27.7	29.5	27.1
	27.6	28.4	26.7	27.2	25.6	27	28	28.2	28.8	28.8	29.7	28.7	30.2	27.9	29.5	29.4	29.3	27.9	28.2	29.6	26.8	27.6	28.5	27.7	27.9	25.8	29	27.4	27	27.4	28.5	27.2	29.6	28.7	28.2	27.7	27.8	25.9	27.1	26.3	25.6	26	24.7	25.8	27.2	27.2	28	28.7	27.2
	27.8	28.7	27.2	27.3	25.9	27	29.1	28.3	29.9	30.8	30.7	29.5	30.7	29	31.1	28.7	29.8	27.8	27.3	28.6	26.3	27.4	27.7	27.2	27.8	25.7	28.5	26.5	26.7	26.7	28.2	26.8	28.1	28.5	28.5	27.5	27.2	25.3	26.8	26.1	25.7	25.7	25	25.7	27.5	27	27.8	29	28.1
20	28.6	29	27.1	28.2	26.5	27.4	30.7	29.5	30.3	31.5	30.8	29.6	30.8	29.8	31.8	29.4	29.8	27.4	28.6	29.2	25.6	27.4	26.6	27.1	27.7	26	28.5	27.1	26.3	26.4	28.9	27.5	28.5	29.1	28.1	27.7	27.5	24.7	26.5	25.8	26.8	26	25	26.1	27.5	27.3	28.3	29.3	29.1
	28.5	29.3	27.3	28.4	26.2	28.2	30.1	29	30.2	31	31.2	30	31.4	29.6	32	29.6	29.4	28.3	28.7	29.6	26.6	27.4	27.9	27.4	28.2	25.5	28.7	26.7	27	26.9	28.7	26.6	28.9	27.9	27.6	27.3	27.7	25.6	25.9	25.8	27.1	26	24.4	26.1	27.7	27.1	28.1	29.4	28
	28.7	28.8	27.8	27.2	26	28	30.7	29	30.2	31.8	30.9	30.5	31.8	30	31.8	30.1	29.9	28.5	28.9	29.8	26.6	27.6	28	27.3	28.3	25.9	28.7	27.1	27.3	26.8	28.7	26.4	28.9	28.3	28.7	27.2	27.8	26.2	26.6	26.1	27.3	26	25	26	27.5	27.8	28.5	30	27.8
	29.2	29.4	28	28.2	26.2	28.6	30.4	28.8	30	31.7	30.7	30	31.7	29.5	32	30	30.2	28.8	29.5	29.5	26.6	27.4	27.6	27.2	28.3	26	28.8	26.7	27	26.5	28.8	26.4	28.7	28.4	28.2	27.5	27.9	26.2	26.8	26.2	27.3	27	25	26.4	28	27.5	29	29.8	29
	29.1	29.7	28.2	27.7	26.1	27.7	30.3	28.4	29.2	30.2	31.2	30.8	31.6	29.1	32.7	29.9	30	28.9	29.1	29.7	27.2	28	28.7	27.7	29.2	26.3	28.6	27.1	27.2	26.9	29.2	27.6	29.4	29.5	28.7	28.2	28.6	26.8	27.3	26.3	27.5	27	24.5	26.7	28	27.8	29.1	29.7	29
	29.2	29.7	28	28.4	26	28	30.7	29	29.3	31.1	31	30.2	31.4	29	32.3	30	29.8	29.2	29.5	29.6	27.3	28.3	28.8	28	29.3	26.6	28.7	27.3	27	26.8	28.4	27.2	29.1	28.8	27.8	27.4	28.2	25.8	26.8	25.8	26.5	26.5	25	26.5	27.7	27.2	28.5	29.5	28
	29.4	29.7	27.8	28.1	26	28	30	29	29.4	31.6	31.3	30.8	31.8	29.3	32.9	30.6	30.7	29	29.8	29.8	27.4	28	27.8	27.4	28.7	27	28.8	27.7	27.3	27.1	28.1	27.4	28.5	28.3	28	27.5	28.1	26.3	26.6	26	27.5	27	25	26.1	28	27.7	29.3	30.1	27.4
	29.4	30	27.6	28.2	26.1	28.2	30.9	29.3	29.2	32.3	31.2	30	31.7	29.1	33	30.8	30.8	29.7	29.8	30.6	27.2	27.6	27.7	27.5	28.6	26.3	28.7	27.4	26.8	27	28.2	27	28.4	28.6	28.1	27.4	27.6	26.1	26.1	25.9	27.6	27	25	26.3	27.7	27.7	29	30.3	29
	29.3	29.6	28.2	28.5	25.7	29.2	30.7	28.9	29.5	32	31	30.2	30.2	29.5	32.5	31.2	31.3	29.2	30.2	30.6	27.2	28.2	27.8	28.2	28.9	26.8	29.3	27.8	27.3	27.6	27.9	27.4	28.8	28.8	28.3	28.2	27.8	26.7	26.5	26	27.3	27.1	25	26.4	27.7	27.3	27.8	29.8	28.5
	30.2	30.7	28	29	26.8	28.9	29.5	29.6	29.6	31.2	31.2	30.5	30.4	29.9	32.8	31.2	30.8	29.5	29.8	31.1	27.2	28	27.7	28	28.6	26.6	28.7	27.8	27.5	27.2	28.3	27.4	28.9	28.8	28.4	27.5	27.7	26.1	26.1	25.6	27.1	27.2	25.2	26.5	28	29.3	28.9	30	27.9
30	29.3	30.9	28.4	28.2	26.6	29.3	29.8	28.3	28.8	30.4	30.9	29.8	29.8	28.7	32.4	29.8	29.6	28.4	28.9	29.6	27.1	28.2	28	28.3	29.2	27.3	29.9	28.5	27.7	27.3	28.4	27.3	29.8	29.5	28.9	28.1	28.3	26.8	27.1	26.4	27.6	26.9	25.7	27	28.3	28	28.7	30	29.6
	30.2	30.9	28.9	29.2	26.6	29.8	30.4	29.5	29.3	31.2	32	30.6	30.9	29.5	32.9	30.6	30.4	29.3	30.4	30.4	27.8	28.4	28.7	28.3	29.4	27.5	29.3	28.5	27.2	27.5	28.7	27.7	28.9	28.8	28.6	28	28.3	26.6	27	26.2	28	27.3	25.5	27	28.4	28.2	28.7	30	28
	29.8	30.9	29	28.7	26.6	29.2	30	28.7	29	30.8	31.8	30.2	31.4	29	32.3	30.6	30.6	29.8	30.2	30.3	27.5	28.4	28.5	28.7	29.6	27.4	29.5	28.4	27.4	27.6	28.3	27.4	29.1	29.1	28.4	28.1	28.1	26.9	27.1	26.1	28	27.3	25.4	27.2	28.7	28.3	29	30.3	28
	29.4	30.3	28.7	28.6	26.1	29.2	30.6	29.3	29	31.3	31.8	30.6	31	29.4	33	30.3	30.7	29.3	30.1	30.4	27.1	28	27.1	28.3	29	27.4	29.4	28.2	27.2	27.2	28.7	26.7	28.4	28.2	29.2	27.9	28.5	27	26.9	26.3	28	28	25.7	27.5	29	27.7	29.4	30.3	28
	29.3	30.3	28.9	28.2	26.4	29.6	30.6	29.4	29.7	31.8	32.2	30.9	30.9	29.3	33.5	30.6	31.1	29.2	30.4	30.4	27.4	28.1	28	28.5	29.8	27.3	29.5	28.2	27.3	28	28.6	26.5	28.7	28.7	28.9	27.7	28.1	27.3	26.5	25.7	27.6	27.7	25.7	27.3	29	28	29.5	31	28
	29.8	30.4	29.1	29.4	26.5	29.6	30.7	29.5	30.1	31.5	30.5	30.9	30.1	29.2	33	31.1	31.3	29.7	30.9	30.8	28.1	28.5	28.3	28.8	29.9	28.1	29.4	29	27.7	28.4	28.8	26.7	29.1	28.6	28.4	28	28.5	27.9	26.9	25.8	27	27.4	25.7	27	28.5	28	29	31	28.5
	30.2	30.4	29.6	28.9	26.9	29.8	30.6	30.4	30.6	31.3	32.4	31.3	31.4	29.3	33.4	31.4	32	30	31.7	31.7	27.8	28.4	28.1	29.9	29.7	28.2	29.7	29	27.6	28.6	28.4	26	28.7	28	28	27.7	28.2	27.4	26.7	25.7	27.4	27.5	25	27	29	29.1	29	31.3	28.3
	29.9	30.1	29.2	29.3	27	29.4	30.8	30	29.9	32.1	33	32	31.6	30.1	34	31.2	31.6	29.9	32.1	31.3	28.4	29.3	29.2	29.8	30.3	28.2	30.1	29.5	27.7	28.9	29.7	26.9	29.3	28.5	28.9	28.3	29.2	28.6	27.5	26.5	28	28	25.7	27.8	29.3	29	29.4	31	28.4
	29.7	30	29.3	28.9	26.7	29.2	30	29.5	29.8	31.5	32.7	31.3	31.7	29.1	33.4	30.8	31.7	29.6	31.5	31	28.6	29.5	28.9	29.6	29.8	27.9	29.5	29.6	27.2	28.2	29.2	26.6	29	28.3	28.1	27.8	28.9	28.1	27.1	26	29	29	26	28	30	29	29.7	31	29.2
	29.6	30	29.2	28.7	26.4	29.3	30.4	29.8	30.1	31.6	31.9	30.8	31.2	29.5	33.3	30.8	31.7	29.6	31.5	31	28	29	28.5	29.3	30.5	27.6	29.7	29.6	27.3	28.7	28.1	26.4	28	27.8	27.9	28.1	28.7	27.7	27.1	25.8	28	28.2	27	28	29.5	29	30	32	30.4
40	29.5	30.8	29.5	29.2	26.3	30.6	31	30.5	30.1	32	32.5	31.7	29.4	30.8	34.1	31.9	32	30.7	32	32	28	29.6	28.8	29.7	30.4	28.4	29.4	29.7	27.3	28.7	28.7	26.9	28.6	28.3	28.4	27.8	28.8	27.3	27.2	26	28.8	28.5	26.5	28	30	29	30.7	31.3	30
	28.9	30	29.1	29.1	26.4	29.9	30.7	29.6	30.6	32.2	32.7	31.1	31.3	29.8	33.4	31.4	32.1	29.9	32.3	31.9	28.1	29.8	29.2	29.5	30.3	28.6	29.5	29.9	28.1	29	29.3	27.2	29	28.6	29.1	28.6	29	27.7	27.4	26.3	28.4	28	26	28	29.5	29	29.8	31	29.7
	29.4	30.5	28.9	29.5	26.6	29.9	31.2	30.6	30.4	32.4	32.1	30.5	32	29.4	34.3	31.2	32.1	28.3	31.8	31.5	28.5	29.7	29.1	29.6	30.4	28.8	29.9	29.9	27.7	29.5	28.3	26.4	28.2	28.1	28.6	28.9	29.3	28.1	27.6	26.7	28	28.6	25.3	27.7	30	28.7	30	31.5	26
	29	30.7	29.4	29.6	26.7	30.3	31.8	29.8	31.2	33.1	32.7	31.7	32	29.5	34.3	31.4	32.6	30.5	31.9	31.7	28.9	30.8	29.8	29.6	30.3	28.7	30.1	30.3	28.4	29.9	29.9	28.1	30	29.4	30.3	27.9	28.4	27.1	26.2	25.2	27.6	27.8	26	27.6	29.5	29	30	31.5
	29.9	30.8	29.9	30.2	27.5	29.8	31.6	30	31.5	31.8	32.5	32.3	32.8	29.8	34.5	33	33.2	30.9	33	32.8	29.8	31.3	30	30.3	31.2	29.3	30.4	30.3	27.9	29.6	30	28.7	29.6	30.4	31	29	30.2	28.5	27.6	26.8	28.3	28	26	27.6	30	29.2	30	31
	29.2	30.7	30	30.3	27	29	31.4	29.7	31.4	31.9	31.1	32.7	30.9	30	33.7	32.2	32.6	30.7	32.9	32.7	29.7	30.9	30.3	29.9	31.3	29.4	30.5	30.3	28.6	29.7	29.9	28.3	29.8	30.1	30	29.1	30	28.6	27	27	28	28.2	25.5	27.4	30	28.1	29.8	31.3
	28.6	30.2	29.6	30	27.1	29.8	30.8	29.8	31.6	32.4	32.1	30.2	30.7	29.8	33	33.1	32.8	30.8	32.4	32.5	30	31	29.5	29.7	30.9	29.9	30.6	30.2	28.5	29.8	30	28.7	29.7	30.3	30.2	29.2	30.4	29	27.5	27	28.1	29.7	25.5	27.5	30	29	30.3	31
	29	30.5	29.3	30.1	27	29.3	31.7	30.8	31.4	33	32	31.2	31	29.8	32.6	33.1	32.3	31.2	31	32.7	30	31.1	29.8	29.7	31	30	30.2	30	28.2	29.8	29.2	28.1	29.2	30.2	30.4	29.1	29.8	27.5	27.2	26.4	28	29	27	27.5	30	29	30	31
	29	31.1	29.5	30.5	27.1	29.7	31.4	31.4	32.1	32.2	32.4	31.5	30.9	29.8	32.5	33.4	32.7	30.8	30.8	32.7	30	31	30.5	30.2	31.2	30.1	31.3	30.2	28.6	29.7	29.8	28.3	29.6	30.2	30	29.3	29.9	29.2	27.3	26.7	29	29	26	28	29	29	29.5	30.2
	29.4	30.2	29.9	31	27	29.5	31.5	30.2	31.1	31.6	31.7	30.8	31	30.2	32.2	33.9	33.3	31.3	31.5	33.1	30	30.2	29.9	29.4	31	30	31.1	30	28.4	29.3	29.1	28.3	29.7	30.5	30.4	29.2	29.9	29.1	27	26	28.2	28.4	25.9	28	29	28.5	29.5	30
50	28.8	29.5	28.4	30.5	26.8	30.7	31.9	31.2	30.9	32.1	32.1	32	32.1	29.8	33.4	34.4	34.4	30.9	31	33.2	29.2	31.2	29.5	29.3	31	29.9	31.2	29.9	28.4	29.8	29.5	28.3	29.4	30.8	31	28.2	29.1	27.9	26.8	26.2	28.7	29	26	28.3	30	28.4	31	31
	29.8	30.4	29.7	30.2	27.2	29.6	31.5	30.1	31.1	32.1	32.5	31.6	31.4	29.1	32.9	33.6	33.1	30.6	30.7	32.6	29.4	31	29.4	29.7	31.4	29.9	31.8	29.9	28.3	29.8	29.6	28.5	29.1	30	30.6	28.3	28.6	27.8	26.4	26.3	28.6	29	26	28	29.5	28.6	30.5	31.2
	29.9	30.6	29.6	30.8	27.1	29.1	31.5	30.2	31.6	31.7	32.2	31.4	31.3	29.2	33.2	32.9	32.7	30.7	31.4	32.6	28.8	30.6	29.1	29.2	30.2	29.5	31.2	29.9	28.1	29.7	29.2	28.6	28.9	30.2	29.5	29	29.4	27.5	26.8	26.5	28.9	28.9	26.4	27.6	29.5	29.1	31	31.2
	29.3	30.4	29.2	31.3	27.5	30.7	32.4	39.6	31.3	32.3	33.5	30.8	32.2	29.5	33.4	32.3	32.2	30.1	31.4	32.2	29.1	30.7	29	28.6	30.3	29.8	31.4	30	28.3	30	29.4	29.1	29.4	30.5	31	29	29.7	28.2	27	26.2	30	29.3	27	28.1	30.5	29.3	30	31
	29.6	30.5	29.3	31.5	27.4	29.1	31.5	29.9	31.4	32.4	33.1	31.6	33	30	34.3	32.8	31.7	30.4	30.5	32.3	30.1	31	30	29.4	31.5	30.8	31.9	30.7	29	30.3	30.2	29.4	29.9	31.3	31.3	29.5	30	29	27.3	26.7	29.2	29	26.6	28	29.5	29.4	30	30.1
	28.9	30.4	29.2	29.4	27.3	28.9	31.5	29.7	31.7	32	33.1	31.6	33	30	33.9	32.6	32.5	30.9	30.7	32.4	29.7	31	30	29.1	30.8	29.7	31.1	30	28.1	30	29.7	29.9	29.3	30.6	31.1	28.7	30	28.3	27.4	26.2	29.5	29.3	27.1	28	30	29.5	30	30.3
	29.8	30.8	30.4	30.9	28.1	29.1	32.2	30.6	33.3	32	33.4	31.2	32.6	29.7	33.8	33.8	33	31.6	32.1	33			29	29.4	31.5	30.1	32.1	30.5	28.6	30	30.7	29.6	29.4	31.5	31.3	29	29.7	28.1	27.8	26.1	29.3	29	27.1	27.5	30	28.1	30	30.4
	29	30.3	29.4	30.7	27.2	29.5	32.5	31	31.7	32.7	33.1	31.4	32.7	30	33.4	32.6	32.5	31	31.3	32.7				29.1	31.2	30.4	32.3	30.8	29.1	30.3	30.6	30.2	30	31.6	31.7	27.2	28.3	27.7	27.5	26.1	29.8	29	27.3	27.7	29.5	29	30	30.4
	29.2	30.5	30	31	27.6	29.4	32.1	30.7	31.7	32.8	32.5	30.7	31.8	30.2	33.5	33	33.3	31.1	31.5	32.5				29.3	31	30.1	31.2	30.3	28.6	29.8	30.3	29.7	29.5	31.1	31.4	27.8	28.4	26	27.5	26.2	29.1	29.6	27.5	28	30	29.7	29.7	31
	29.1	30.3	29.5	30.4	28	29	32	30.7	31.5	33	33.6	30.6	30.6	30.2	33.7	33	33.1	31.8	32	33				29.7	31.7	29.9	30.7	30.3	28.5	29.7	30.1	30.9	29.4	31.5	31.6	27.8	28.3	27	27.1	25.4	29	29.2	27	29	30.1	29.8	30	30.8
60	28.6	29.1	28.3	29.6	27.2	29.7	32.9	31	31.6	33	33.7	32	31.2	30.7	33	33.2	32.9	31.5	32	32.4				29.8	31.6	29.5	31.5	31.2	28.9	30.5	30.1	30.9	29.4	31.5	31.6	29	28.9	28.3	27.9	26.4	28.5	29	27	27.5	29	29.5	31	31.5
[truncated: 106 more columns]

## Sheet: 1C
Body Mass Change
AL	CR	HF
9.6	-3.5	20.1
11.1	-10.4	30.7
14.1	3.5	29
10.4	-4.3	51.1
14.3	-4.3	48.5
20.2	-4.8	27.8
35.4	-0.8	29.8
27.6	-3	62.7
18.8	-8.5	41.9
17.9	-6.8	31.4
15	5.2	29.2
18.5	-5.7	34.7
13	0	34.1
18.1	-9.5	11
23.1	-9.6	35.4
24.3	-6.1	39.8
25.1	18	44
20.2	11.7	58.4
16.4	9.2	31.8
18.2	9.9	48.4
17.8	4.9
19.7	9.1
25.5	-1.6
16.7	-4.7
22.4	-3.4
19.9	-10.1
21	-2.8
15.3	-12.7
24.1	0.4
12.2	8.9
16.7	5.1
17.9	4.4
9	-1.7
6.6	2.8
22	2.1
13.4	5.7
7.3	-6.2
18.8	5.5
16	10.7
8	7.7
8.3	7
12.4	10.9
14.3	10.4
21.1	0.4
19.3	-5.5
12	12.5
29.9	0
29.2	5.5
32.4	11.9
29.6	17.4
20.2	4.5
10.3	-2.6
24.8	11.1
26.8	2.2
17.6	-2
30.6

## Sheet: 1D
FAT TO LEAN MASS RATIO
AL	CR
0.23	0.13
0.12	0.09
0.17	0.09
0.32	0.18
0.17	0.11
0.23	0.2
0.22	0.13

## Sheet: 1E
Area Under the Curve, MTT				MTT DATA
AL	CR	HF		TIME	AL										CR											HF
10043	5663	30053		-10	113	114	97	85	108	112	95	89	67		81	85	79	81	84	95	102	114	103	77	91	148	175	125	157	98
8245	3705	26155		5	113	146	106	124	145	164	152	122	81		126	102	98	109	143	127	118	121	156	120	130	269	176	177	189	123
17208	3305	29415		10	161	229	203	151	241	202	150	160	146		139	129	116	153	129	176	165	137	162	188	169	249	219	257	275	187
14528	8795	17755		15	212	194	211	226	256	255	290	194	214		157	117	143	138	159	204	154	134	147	191	201	408	235	332	340	198
17140	6695	18058		20	198	222	287	233	278	282	312	242	250		158	114	132	181	163	200	202	133	139	177	210	477	306	360	314	232
13443	5978			30	200	229	287	235	334	272	280	247	296		139	119	121	161	171	177	167	121	138	178	208	520	338	429	385	277
14670	5733			45	199	194	276	229	262	244	252	230	309		126	105	125	157	138	153	141	159	123	158	190	484	442	466	366	259
12523	3418			60	188	175	258	208	274	249	219	203	299		109	102	90	161	134	137	148	137	126	159	176	450	451	464	366	270
20370	4505			90	209	156	232	202	235	200	185	178	215		124	126	83	158	129	120	151	151	141	145	167	338	473	348	252	256
	9613			120	228	172	221	197	202	164	166	145	172		124	125	121	139	120	117	125	154	156	140	150	307	405	272	238	271
	10248

## Sheet: 1F
Blood Insulin Levels, MTT
Time	AL											CR
0	0.92	0.43	0.8	0.21	0.24	0.177751	0.502953	0.590623	0.112997	0.105262		0.14	0.12	0.2	0.17	0.11	0.23	0.120802	0.176732	0.11658	0.134357	0.182707
10	0.73	0.68	0.86	0.54	0.29	0.368377	0.661385	0.689499	0.31522			0.68	0.13	0.52	0.25	0.46	0.21	0.239594	0.202033	0.312896	0.162877	0.435023
30	1.08		1.2	0.48	0.29	0.373441	0.699009	0.542178	0.147332	0.221581		0.45	0.32	0.23	0.22	0.15	0.17	0.172753	0.108442	0.136829	0.159987	0.421804

## Sheet: 1G
Blood Insulin Levels, MTT - FOLD
Time	AL											CR
0	1	1	1	1	1	1	1	1	1	1		1	1	1	1	1	1	1	1	1	1	1
10	0.793478	1.5814	1.075	2.57143	1.20833	2.07243	1.315	1.16741	2.78963			4.85714	1.08333	2.6	1.47059	4.18182	0.913043	1.98336	1.14316	2.68396	1.21227	2.38099
30	1.17391		1.5	2.28571	1.20833	2.10092	1.38981	0.917976	1.30386	2.10504		3.21429	2.66667	1.15	1.29412	1.36364	0.73913	1.43005	0.613596	1.17369	1.19076	2.30864

## Sheet: 1H
Insulin to glucose levels
Time	AL											CR
0	0.821	0.457	0.742	0.239	0.361	0.157	0.441	0.609	0.133			0.144	0.109	0.198	0.163	0.148	0.257	0.149	0.208	0.148	0.166	0.218
10	0.363	0.454	0.357	0.341	0.197	0.229	0.289	0.34	0.209			0.385	0.094	0.317	0.154	0.245	0.126	0.172	0.157	0.27	0.106	0.337
30	0.396		0.359	0.194	0.097	0.187	0.305	0.189	0.063	0.238		0.256	0.264	0.139	0.159	0.083	0.08	0.124	0.091	0.113	0.099	0.247

## Sheet: 1I
HOMA-IR
AL	AL	HF
38.5	4.2	12.6
18.1	3.8	58.3
28.7	5.8	41.2
6.6	5.1
9.7	3.4	35.5
7.1	8.1
20.8	4.6
20.8	7.5
3.7	4.4
	3.8
	6.2

## Sheet: 1J
IPTT, normalized to baseline												KITT
Time	AL					CR						AL	CR
0	100	100	100	100	100	100	100	100	100	100		1.09	1.93
10	115.4	110.9	100	92.5	97	56.9	100.7	83.3	75	84.6		1.07	1.97
15	97.7	85.9	72	75.8	80	49.4	83.5	51.3	56.3	76.9		1.31	1.69
20	69.2	69.5	61.3	67.5	75	43.8	75.5	50	50	69.2		1.66	1.43
25	69.2	75.8	65.3	64.2	62	41.9	64.7	43.6	41.3	59.2		1.5
30	63.8	70.3	60.7	60	60	37.5	66.9	39.7	43.8	55.4
40	64.6	64.1	49.3	50	50	30.6	64.7	32.7	39.4	48.5
60	60	54.7	49.3	38.3	45	28.1	67.6	32.1	35	44.6

## Sheet: 1K
AL	CR	20%
30	26.2	27.6
30.8	26.3	30.1
31.4	26.1	28.8
29.5	26.8	29.8
28	27.7	30.6
31.7	25.6	29.5
35.3		29.5
30.8	26.2	31.8
29.2	28.3	29.1
28.1	24.8	27.4
	29
	27
	28.1
	28.6
	26.6

[truncated: 75 more sheets: 1L, 1M, 1N, 2A, 2B, 2C, 2D, 2E, 2F, 2H, 6B, 6C, 6D, 6E, 6F, 6G, 6H, 6I, 6J, 6K …]
